# Supplementary material for: Construction of a combined hypoxia and EMT index for head and neck squamous cell carcinoma
Source: Front Cell Dev Biol. 2022 Aug 15;10:961858. doi: 10.3389/fcell.2022.961858 (PMC9420946; doi:10.3389/fcell.2022.961858)
Supplement: Supplementary file 1 [file Table2.XLSX]

## Sheet: supplementaty table GSEA result
ID	Description	setSize	enrichmentScore	NES	pvalue	p.adjust	qvalues	rank	leading_edge	core_enrichment
GO_ORGANIC_HYDROXY_COMPOUND_METABOLIC_PROCESS	GO_ORGANIC_HYDROXY_COMPOUND_METABOLIC_PROCESS	474	-0.453698	-1.57089	7.44657e-05	0.00356144	0.0026412	2599	tags=23%, list=12%, signal=21%	HMGCS1/GPD2/VLDLR/CYP27A1/EBPL/ATP7A/FMO5/G6PD/DHRS13/SP1/AKR7A2/ACACA/OCA2/APPL1/POR/COQ3/CH25H/DEGS2/PLCG2/CYP2C9/SLC27A5/KIT/DGKQ/COQ2/PCBD1/ARV1/ACOX2/BCL2/PCBD2/PLCD1/GALR2/ITPKB/INPP5D/HAGH/NAAA/RDH13/WNT4/LDHD/RXRA/CALM1/RETSAT/SCAP/PCK2/CYP4V2/NFYC/NSDHL/PDXK/PLCH2/HDC/CBR4/IDH2/ACADVL/CYP2R1/PMVK/IDH1/HMGCS2/SLC27A2/MAOB/PSAT1/ELOVL6/HSD17B4/ADH1C/FDFT1/IDH3A/ACACB/SREBF1/OSBPL2/INPP1/AC…
GO_EPIDERMIS_DEVELOPMENT	GO_EPIDERMIS_DEVELOPMENT	354	-0.610709	-2.06567	7.71724e-05	0.00356144	0.0026412	1637	tags=27%, list=7%, signal=25%	PRKCH/FLOT2/KRT16/LCE2C/DSC3/LCE2D/ZDHHC21/HES1/MYO6/GRHL1/KRT31/HDAC1/TRIOBP/GRHL2/KRT3/EPHA2/LCE2B/SMO/HLA-DRB1/NSDHL/TCHH/CAPNS1/CAPN1/ST14/IVL/CST6/VANGL2/HES5/LCE3D/PERP/DKK4/EDAR/PRSS8/LCE3A/ALDH3A2/DSG1/PKP1/FOXQ1/KRT23/JUP/ANXA1/OVOL1/CRABP2/EXPH5/OVOL2/DSP/DSG3/KLF4/KRT10/TGM5/FOXE1/DSC2/TXNIP/PI3/FLG/TMEM79/RPTN/AQP3/EMP1/KRT1/SPRR2B/SLC9A3R1/KRT80/KLK7/KRT19/AKR1C3/GRHL3/EVPL/SCEL/TGM1…
GO_FATTY_ACID_METABOLIC_PROCESS	GO_FATTY_ACID_METABOLIC_PROCESS	327	-0.520927	-1.74805	7.80884e-05	0.00356144	0.0026412	2203	tags=28%, list=10%, signal=26%	ACOT11/ECH1/POR/ACOT4/GLYATL2/ETFB/ETFA/PCCB/AACS/CYP2F1/CYP2C9/SLC27A5/FA2H/ACOX2/ABCD3/APPL2/GPX1/GSTM2/LIPH/PRKAB1/CPT2/ALKBH7/ACADM/FAAH/NAAA/ILVBL/ATP6V1B1/GSTP1/UGT1A8/ACSL5/ZADH2/SCAP/PCK2/CYP4V2/MCEE/CBR4/ACADVL/LTA4H/HSD17B8/GSTM4/CRYL1/SLC27A2/TYSND1/NUDT7/ABHD5/CBR1/ELOVL6/HSD17B4/ETFDH/ECHDC3/MAPK3/XBP1/ACACB/SREBF1/LPIN1/ACSS1/ALDH3A2/EPHX1/PCCA/ALOX12/MGLL/ANXA1/CROT/PER2/PPARG/ECHS…
GO_ALCOHOL_METABOLIC_PROCESS	GO_ALCOHOL_METABOLIC_PROCESS	330	-0.461804	-1.55135	7.81128e-05	0.00356144	0.0026412	2730	tags=25%, list=12%, signal=22%	IP6K1/TTC39B/ITPKC/HMGCS1/GPD2/VLDLR/CYP27A1/FMO5/G6PD/DHRS13/SP1/AKR7A2/ACACA/POR/COQ3/CH25H/DEGS2/PLCG2/CYP2C9/DGKQ/COQ2/PCBD1/ARV1/PCBD2/PLCD1/GALR2/ITPKB/INPP5D/NAAA/RDH13/WNT4/RXRA/CALM1/RETSAT/SCAP/PCK2/NFYC/NSDHL/PLCH2/CBR4/IDH2/ACADVL/CYP2R1/PMVK/IDH1/HMGCS2/ELOVL6/ADH1C/FDFT1/IDH3A/ACACB/SREBF1/INPP1/ACSS1/AKR1A1/ALDH2/ALDH3A2/MOXD1/GOT1/RDH10/P2RY1/CYP11A1/IMPA2/ADH1A/DHCR24/CEL/SDR16C5…
GO_SKIN_DEVELOPMENT	GO_SKIN_DEVELOPMENT	321	-0.598141	-2.00457	7.81128e-05	0.00356144	0.0026412	1637	tags=26%, list=7%, signal=25%	PRKCH/KRT16/LCE2C/DSC3/LCE2D/ZDHHC21/ABCB6/LTB/GRHL1/KRT31/HDAC1/GRHL2/KRT3/EPHA2/LCE2B/SMO/NSDHL/TCHH/CAPNS1/CAPN1/ST14/IVL/VANGL2/LCE3D/PERP/DKK4/EDAR/PRSS8/DACT2/LCE3A/DSG1/PKP1/FOXQ1/ALOX12/KRT23/JUP/ANXA1/OVOL1/EXPH5/OVOL2/DSP/DHCR24/DSG3/KRT10/TGM5/FOXE1/ASPRV1/ALOX12B/DSC2/TXNIP/PI3/FLG/TMEM79/RPTN/AQP3/KRT1/SPRR2B/KRT80/KRT19/AKR1C3/GRHL3/EVPL/SCEL/TGM1/SPRR1B/SPRR1A/S100A7/SERPINB13/SPRR…
GO_EPIDERMAL_CELL_DIFFERENTIATION	GO_EPIDERMAL_CELL_DIFFERENTIATION	253	-0.705992	-2.31382	7.96876e-05	0.00356144	0.0026412	1637	tags=29%, list=7%, signal=27%	PRKCH/KRT16/LCE2C/DSC3/LCE2D/HES1/MYO6/GRHL1/KRT31/HDAC1/TRIOBP/GRHL2/KRT3/EPHA2/LCE2B/TCHH/CAPNS1/CAPN1/ST14/IVL/HES5/LCE3D/PERP/PRSS8/LCE3A/DSG1/PKP1/KRT23/JUP/ANXA1/OVOL1/EXPH5/OVOL2/DSP/DSG3/KLF4/KRT10/TGM5/DSC2/TXNIP/PI3/FLG/TMEM79/RPTN/AQP3/KRT1/SPRR2B/SLC9A3R1/KRT80/KRT19/AKR1C3/EVPL/SCEL/TGM1/SPRR1B/SPRR1A/S100A7/SERPINB13/SPRR2E/PPL/SPINK5/KLK13/SPRR2F/SPRR2A/CSTA/CNFN/KRT78/KRT15/KLK12/…
GO_ORGANIC_ACID_CATABOLIC_PROCESS	GO_ORGANIC_ACID_CATABOLIC_PROCESS	241	-0.513423	-1.6741	8.01218e-05	0.00356144	0.0026412	3058	tags=34%, list=14%, signal=30%	GLUD1/ABHD10/DECR1/ACAD8/PEX7/HMGCL/CPT1B/CBS/HACL1/IDUA/GPT/AASS/GCAT/NPL/PCYOX1/CPT1A/DBT/ECH1/GOT2/ACOT4/GLYATL2/ETFB/ETFA/ALDH4A1/PCCB/GLUL/PCBD1/ACOX2/ABCD3/BCAT2/ENOSF1/HSD17B10/CPT2/ACADM/FAAH/ILVBL/OAT/LDHD/GLS2/AMT/ADHFE1/ALDH7A1/ARG1/NOS2/PCK2/HDC/MCEE/ACADVL/BCKDHA/ALDH6A1/CRYL1/SLC27A2/TYSND1/NUDT7/CRABP1/HSD17B4/ETFDH/HIBCH/ACACB/LPIN1/ALDH5A1/AKR1A1/ALDH3A2/ALDH1L1/PCCA/GOT1/CROT/PR…
GO_KERATINOCYTE_DIFFERENTIATION	GO_KERATINOCYTE_DIFFERENTIATION	209	-0.728347	-2.34127	8.1011e-05	0.00356144	0.0026412	1637	tags=32%, list=7%, signal=30%	PRKCH/KRT16/LCE2C/DSC3/LCE2D/GRHL1/KRT31/GRHL2/KRT3/EPHA2/LCE2B/TCHH/CAPNS1/CAPN1/ST14/IVL/LCE3D/PERP/PRSS8/LCE3A/DSG1/PKP1/KRT23/JUP/ANXA1/EXPH5/OVOL2/DSP/DSG3/KRT10/TGM5/DSC2/TXNIP/PI3/FLG/TMEM79/RPTN/AQP3/KRT1/SPRR2B/KRT80/KRT19/AKR1C3/EVPL/SCEL/TGM1/SPRR1B/SPRR1A/S100A7/SERPINB13/SPRR2E/PPL/SPINK5/KLK13/SPRR2F/SPRR2A/CSTA/CNFN/KRT78/KRT15/KLK12/KRT24/KRT13/TGM3/SPRR3/KRT4
GO_CELLULAR_LIPID_CATABOLIC_PROCESS	GO_CELLULAR_LIPID_CATABOLIC_PROCESS	197	-0.526528	-1.68022	8.16193e-05	0.00356144	0.0026412	2275	tags=26%, list=10%, signal=24%	CPT1A/ECH1/GLYATL2/ETFB/ETFA/PLCG2/PCCB/ACOX2/ABCD3/LIPH/CPT2/ACADM/FAAH/ILVBL/PRDX6/PCK2/MCEE/ACADVL/AADAC/IDH1/SLC27A2/TYSND1/NUDT7/ABHD5/CRABP1/HSD17B4/ABHD12/PNPLA7/ETFDH/PLA2G4E/ACACB/LPIN1/ALDH3A2/PCCA/MGLL/CROT/ECHS1/ACOX3/CYP4F3/FUCA1/HADH/CEL/PLA2G4F/CYP4F11/HPGD/MGST2/PLA2G4B/CYP4F12/GDPD3/ECHDC2/AKR1C3/AKR1B10
GO_CELLULAR_MODIFIED_AMINO_ACID_METABOLIC_PROCESS	GO_CELLULAR_MODIFIED_AMINO_ACID_METABOLIC_PROCESS	168	-0.550526	-1.72646	8.23927e-05	0.00356144	0.0026412	2342	tags=31%, list=11%, signal=28%	PCYOX1/CPT1A/GOT2/GSR/POR/ALDH4A1/GPX1/GSTM2/MTHFR/HAGH/GCLM/GSTT1/ACADM/FOLR1/GSTP1/ALDH7A1/CKM/GSTA5/GSTK1/GSTM4/IDH1/GAMT/ABHD12/GCLC/PLA2G4E/DUOXA2/DUOX2/ALDH1L1/PLA2G2A/CROT/PRODH/PLA2G3/GATM/ASS1/GSTA2/FOXE1/NFE2L2/GSTA1/BBOX1/ALDH9A1/PLA2G4F/GSTM3/DIO2/DUOXA1/GGT6/MGST2/PLA2G4B/GSTM1/CKMT1B/CKMT1A/DUOX1/GSTA4
GO_FATTY_ACID_DERIVATIVE_METABOLIC_PROCESS	GO_FATTY_ACID_DERIVATIVE_METABOLIC_PROCESS	147	-0.602669	-1.86081	8.38715e-05	0.00356144	0.0026412	1952	tags=33%, list=9%, signal=31%	AACS/CYP2F1/CYP2C9/SLC27A5/GPX1/FAAH/ATP6V1B1/GSTP1/ACSL5/ZADH2/CBR4/LTA4H/HSD17B8/HMGCS2/CBR1/ELOVL6/HSD17B4/FAR1/MAPK3/SYK/EPHX1/ALOX12/MGLL/ANXA1/CES2/PLA2G3/TECR/CYP4F3/FAAH2/PTGR1/CYP2S1/CYP2J2/GSTA1/PLA2G4F/ALOX12B/CYP4F11/EPHX2/CYP4F22/HPGD/GGT6/MGST2/CYP2E1/PLA2G4B/GSTM1/PTGDS/CYP4F12/AKR1C4/AKR1C3/CYP2C18
GO_KERATINIZATION	GO_KERATINIZATION	140	-0.806547	-2.47559	8.45023e-05	0.00356144	0.0026412	1597	tags=38%, list=7%, signal=35%	KRT16/LCE2C/DSC3/LCE2D/KRT31/KRT3/LCE2B/TCHH/CAPNS1/CAPN1/ST14/IVL/LCE3D/PERP/PRSS8/LCE3A/DSG1/PKP1/KRT23/JUP/DSP/DSG3/KRT10/TGM5/DSC2/PI3/FLG/TMEM79/RPTN/KRT1/SPRR2B/KRT80/KRT19/EVPL/TGM1/SPRR1B/SPRR1A/SPRR2E/PPL/SPINK5/KLK13/SPRR2F/SPRR2A/CSTA/CNFN/KRT78/KRT15/KLK12/KRT24/KRT13/TGM3/SPRR3/KRT4
GO_MONOCARBOXYLIC_ACID_CATABOLIC_PROCESS	GO_MONOCARBOXYLIC_ACID_CATABOLIC_PROCESS	117	-0.614233	-1.84595	8.56164e-05	0.00356144	0.0026412	2932	tags=39%, list=13%, signal=34%	DECR1/PEX7/CPT1B/HACL1/IDUA/CPT1A/ECH1/GLYATL2/ETFB/ETFA/PCCB/ACOX2/ABCD3/CPT2/ACADM/FAAH/ILVBL/LDHD/PCK2/MCEE/ACADVL/CRYL1/SLC27A2/TYSND1/NUDT7/CRABP1/HSD17B4/ETFDH/ACACB/LPIN1/ALDH5A1/AKR1A1/ALDH3A2/PCCA/CROT/ECHS1/ACOX3/DCXR/CYP4F3/HADH/CEL/CYP4F11/HPGD/PGD/CYP4F12/ECHDC2
GO_RESPONSE_TO_XENOBIOTIC_STIMULUS	GO_RESPONSE_TO_XENOBIOTIC_STIMULUS	111	-0.722551	-2.15723	8.60511e-05	0.00356144	0.0026412	2104	tags=34%, list=10%, signal=31%	POR/NQO2/CYP2F1/CYP2C9/RORC/GPX1/GSTM2/GSTO2/GSTP1/UGT1A8/GSTA5/CYP2R1/GSTM4/AADAC/GCLC/FMO3/EPHX1/UGT1A10/CES2/CYP2S1/NQO1/SCGB1A1/GSTA2/CYP2J2/GSTA1/UGT1A7/GSTM3/FMO2/UGT1A6/S100A12/MGST2/CBR3/CYP2E1/GSTM1/GSTA4/CYP3A5/CYP2C18/ALDH3A1
GO_CORNIFICATION	GO_CORNIFICATION	96	-0.835549	-2.4474	8.6881e-05	0.00356144	0.0026412	1341	tags=47%, list=6%, signal=44%	KRT31/KRT3/TCHH/CAPNS1/CAPN1/ST14/IVL/LCE3D/PERP/PRSS8/DSG1/PKP1/KRT23/JUP/DSP/DSG3/KRT10/TGM5/DSC2/PI3/FLG/TMEM79/RPTN/KRT1/SPRR2B/KRT80/KRT19/EVPL/TGM1/SPRR1B/SPRR1A/SPRR2E/PPL/SPINK5/KLK13/SPRR2F/SPRR2A/CSTA/KRT78/KRT15/KLK12/KRT24/KRT13/SPRR3/KRT4
GO_ICOSANOID_METABOLIC_PROCESS	GO_ICOSANOID_METABOLIC_PROCESS	100	-0.656622	-1.93181	8.70853e-05	0.00356144	0.0026412	1942	tags=39%, list=9%, signal=36%	CYP2F1/CYP2C9/GPX1/FAAH/ATP6V1B1/GSTP1/ZADH2/LTA4H/CBR1/MAPK3/SYK/EPHX1/ALOX12/MGLL/ANXA1/CES2/PLA2G3/CYP4F3/FAAH2/PTGR1/CYP2S1/CYP2J2/GSTA1/PLA2G4F/ALOX12B/CYP4F11/EPHX2/CYP4F22/HPGD/GGT6/MGST2/CYP2E1/PLA2G4B/GSTM1/PTGDS/CYP4F12/AKR1C4/AKR1C3/CYP2C18
GO_TERPENOID_METABOLIC_PROCESS	GO_TERPENOID_METABOLIC_PROCESS	98	-0.635224	-1.86445	8.71232e-05	0.00356144	0.0026412	1499	tags=29%, list=7%, signal=27%	RDH13/UGT1A8/RETSAT/CYP4V2/GPC3/SCPEP1/HMGCS2/CRABP1/ADH1C/FDFT1/ALDH3A2/RDH10/CRABP2/ADH1A/CYP2S1/SDR16C5/UGT1A7/DHRS3/AKR1B15/RDH12/CYP2E1/AKR1C4/AKR1C3/AKR1B10/ALDH1A1/CYP3A5/CYP2C18/ADH7
GO_PRIMARY_ALCOHOL_METABOLIC_PROCESS	GO_PRIMARY_ALCOHOL_METABOLIC_PROCESS	83	-0.690875	-1.97589	8.8199e-05	0.00356144	0.0026412	1527	tags=30%, list=7%, signal=28%	NAAA/RDH13/WNT4/RETSAT/CBR4/ADH1C/ACSS1/AKR1A1/ALDH2/ALDH3A2/RDH10/CYP11A1/ADH1A/SDR16C5/DHRS3/AKR1B15/RDH12/GDPD3/AKR1C4/AKR1C3/AKR1B10/ALDH1A1/ALDH3B2/CYP3A5/ADH7
GO_DRUG_METABOLIC_PROCESS	GO_DRUG_METABOLIC_PROCESS	37	-0.785983	-1.97449	9.06865e-05	0.00356144	0.0026412	1072	tags=43%, list=5%, signal=41%	CYP2F1/CYP2C9/CYP2R1/CBR1/FMO4/CYP4B1/ADH1A/CYP2S1/NT5C2/CYP2J2/UGT1A7/FMO2/CYP2E1/CYP4F12/CYP3A5/CYP2C18
GO_RETINOL_METABOLIC_PROCESS	GO_RETINOL_METABOLIC_PROCESS	39	-0.772177	-1.95623	9.08513e-05	0.00356144	0.0026412	1499	tags=36%, list=7%, signal=34%	RDH13/RETSAT/ADH1C/RDH10/ADH1A/SDR16C5/DHRS3/AKR1B15/RDH12/AKR1C3/AKR1B10/ALDH1A1/CYP3A5/ADH7
GO_RETINOIC_ACID_METABOLIC_PROCESS	GO_RETINOIC_ACID_METABOLIC_PROCESS	28	-0.817447	-1.94775	9.18358e-05	0.00356144	0.0026412	1452	tags=46%, list=7%, signal=43%	UGT1A8/SCPEP1/CRABP1/ADH1C/RDH10/CRABP2/ADH1A/CYP2S1/UGT1A7/AKR1C3/CYP3A5/CYP2C18/ADH7
GO_ETHANOL_METABOLIC_PROCESS	GO_ETHANOL_METABOLIC_PROCESS	20	-0.865621	-1.93347	9.32662e-05	0.00356144	0.0026412	820	tags=35%, list=4%, signal=34%	ADH1C/ACSS1/ALDH2/ADH1A/ALDH1A1/ALDH3B2/ADH7
GO_GLUTATHIONE_DERIVATIVE_METABOLIC_PROCESS	GO_GLUTATHIONE_DERIVATIVE_METABOLIC_PROCESS	22	-0.847925	-1.92672	9.3423e-05	0.00356144	0.0026412	1691	tags=59%, list=8%, signal=55%	GSTM2/GSTT1/GSTO2/GSTP1/GSTK1/GSTM4/AKR1A1/GSTA2/GSTA1/GSTM3/MGST2/GSTM1/GSTA4
GO_DRUG_CATABOLIC_PROCESS	GO_DRUG_CATABOLIC_PROCESS	18	-0.856241	-1.87021	9.39585e-05	0.00356144	0.0026412	1942	tags=56%, list=9%, signal=51%	CYP2F1/CYP2C9/CYP2R1/FMO4/CYP4B1/CYP2S1/CYP2J2/CYP2E1/CYP3A5/CYP2C18
GO_URONIC_ACID_METABOLIC_PROCESS	GO_URONIC_ACID_METABOLIC_PROCESS	18	-0.862809	-1.88455	9.39585e-05	0.00356144	0.0026412	1452	tags=44%, list=7%, signal=42%	UGT1A8/CRYL1/AKR1A1/UGT1A10/DCXR/UGT1A7/UGT1A6/UGT2B7
GO_PRIMARY_ALCOHOL_CATABOLIC_PROCESS	GO_PRIMARY_ALCOHOL_CATABOLIC_PROCESS	15	-0.90577	-1.90831	9.42507e-05	0.00356144	0.0026412	632	tags=33%, list=3%, signal=32%	ALDH2/AKR1C3/AKR1B10/ALDH3B2/ADH7
GO_FEVER_GENERATION	GO_FEVER_GENERATION	10	0.942569	1.87249	0.000103563	0.00356144	0.0026412	268	tags=40%, list=1%, signal=40%	IL1B/PTGS2/IL1A/TNF
GO_EPITHELIAL_CELL_FATE_COMMITMENT	GO_EPITHELIAL_CELL_FATE_COMMITMENT	11	0.914611	1.85812	0.000104243	0.00356144	0.0026412	790	tags=55%, list=4%, signal=53%	PDPN/NRP1/RARA/ACVR1/DLL1/JAG2
GO_HEMIDESMOSOME_ASSEMBLY	GO_HEMIDESMOSOME_ASSEMBLY	11	0.92478	1.87878	0.000104243	0.00356144	0.0026412	706	tags=55%, list=3%, signal=53%	LAMC2/LAMA3/LAMB3/LAMC1/COL17A1/KRT14
GO_REGULATION_OF_EXTRACELLULAR_MATRIX_DISASSEMBLY	GO_REGULATION_OF_EXTRACELLULAR_MATRIX_DISASSEMBLY	14	0.899598	1.92766	0.000106168	0.00356144	0.0026412	258	tags=36%, list=1%, signal=35%	IL6/FAP/PDPN/FSCN1/ETS1
GO_NEGATIVE_REGULATION_OF_FIBROBLAST_GROWTH_FACTOR_RECEPTOR_SIGNALING_PATHWAY	GO_NEGATIVE_REGULATION_OF_FIBROBLAST_GROWTH_FACTOR_RECEPTOR_SIGNALING_PATHWAY	16	0.85655	1.88985	0.000106451	0.00356144	0.0026412	1365	tags=44%, list=6%, signal=41%	SULF1/THBS1/SULF2/SHISA2/APLN/WNT5A/SPRY1
GO_RENAL_FILTRATION	GO_RENAL_FILTRATION	20	0.847728	1.95959	0.000107759	0.00356144	0.0026412	646	tags=30%, list=3%, signal=29%	SULF1/GJA1/SULF2/PDGFB/F2R/F2RL1
GO_CHONDROCYTE_DEVELOPMENT	GO_CHONDROCYTE_DEVELOPMENT	26	0.830037	2.02211	0.000109027	0.00356144	0.0026412	1431	tags=46%, list=7%, signal=43%	SULF1/PTHLH/SERPINH1/SFRP2/CHSY1/SULF2/TGFBR2/SOX9/SMAD7/RUNX2/MSX2/COL27A1
GO_POSITIVE_REGULATION_OF_ACUTE_INFLAMMATORY_RESPONSE	GO_POSITIVE_REGULATION_OF_ACUTE_INFLAMMATORY_RESPONSE	26	0.821297	2.00082	0.000109027	0.00356144	0.0026412	317	tags=27%, list=1%, signal=27%	IL1B/IL6/PTGS2/OSM/ADAM8/TNF/FCER1G
GO_EPIBOLY	GO_EPIBOLY	27	0.795577	1.95455	0.000109709	0.00356144	0.0026412	1197	tags=33%, list=5%, signal=32%	COL5A1/ITGA5/PDPN/MMP12/FLNA/PHLDB2/RHOC/CD44/MSX2
GO_BASEMENT_MEMBRANE_ORGANIZATION	GO_BASEMENT_MEMBRANE_ORGANIZATION	28	0.873445	2.1605	0.000109733	0.00356144	0.0026412	765	tags=50%, list=3%, signal=48%	COL4A1/LAMB3/CAV1/MMP11/ITGB1/PLOD3/LAMB1/PXDN/CAV2/FLRT2/NID2/PHLDB2/PHLDB1/FERMT1
GO_ENDODERMAL_CELL_DIFFERENTIATION	GO_ENDODERMAL_CELL_DIFFERENTIATION	39	0.815825	2.15607	0.000111173	0.00356144	0.0026412	454	tags=38%, list=2%, signal=38%	COL5A2/COL5A1/ITGA5/COL12A1/MMP9/COL6A1/LAMA3/LAMB3/COL8A1/COL4A2/ITGAV/LAMB1/DKK1/MMP2/COL7A1
GO_NEGATIVE_REGULATION_OF_ENDOTHELIAL_CELL_PROLIFERATION	GO_NEGATIVE_REGULATION_OF_ENDOTHELIAL_CELL_PROLIFERATION	37	0.826031	2.15908	0.000111421	0.00356144	0.0026412	478	tags=30%, list=2%, signal=29%	SULF1/THBS1/CAV1/SPARC/GJA1/CCL2/CAV2/APOE/TNF/SCG2/PTPRM
GO_COLLAGEN_FIBRIL_ORGANIZATION	GO_COLLAGEN_FIBRIL_ORGANIZATION	46	0.827926	2.25072	0.000112829	0.00356144	0.0026412	1295	tags=48%, list=6%, signal=45%	COL1A2/COL5A2/COL1A1/COL5A1/COL3A1/COL12A1/P4HA1/SERPINH1/LUM/MMP11/GREM1/AEBP1/SFRP2/PLOD3/PXDN/LOX/EMILIN1/COL5A3/CYP1B1/LOXL1/CRTAP/TGFB2
GO_EMBRYO_IMPLANTATION	GO_EMBRYO_IMPLANTATION	46	0.780508	2.12182	0.000112829	0.00356144	0.0026412	1883	tags=39%, list=9%, signal=36%	SPP1/IL1B/MMP9/IGFBP7/PTGS2/STC2/STC1/TIMP1/GJA1/TGFBR2/MMP2/SYDE1/BSG/TRIM28/LIF/VEGFA/PRLR/PPARD
GO_NEUROINFLAMMATORY_RESPONSE	GO_NEUROINFLAMMATORY_RESPONSE	60	0.711977	2.03055	0.000113456	0.00356144	0.0026412	2122	tags=37%, list=10%, signal=33%	MMP3/IL1B/IL6/MMP9/PTGS2/CCL3/FPR2/TNF/C5AR1/TYROBP/SPHK1/TNFRSF1B/NAMPT/APP/JUN/EGFR/LDLR/ITGB2/AIF1/CTSC/IFNGR1/SYT11
GO_CELL_ADHESION_MEDIATED_BY_INTEGRIN	GO_CELL_ADHESION_MEDIATED_BY_INTEGRIN	65	0.684255	1.97968	0.000113636	0.00356144	0.0026412	2909	tags=46%, list=13%, signal=40%	SERPINE1/ITGA5/PLAU/ITGB1/SNAI2/SFRP2/ITGAV/COL16A1/ICAM1/ADAM9/ITGB6/JAM3/CXCL13/FERMT1/ITGA11/CYP1B1/TGFB2/PTPN11/ADA/LIF/ITGB5/ITGB2/ITGA2/SWAP70/FBN1/DPP4/PODXL/ITGBL1/EFNA1/LPXN
GO_ENDODERM_DEVELOPMENT	GO_ENDODERM_DEVELOPMENT	65	0.707319	2.04641	0.000113636	0.00356144	0.0026412	454	tags=26%, list=2%, signal=26%	COL5A2/COL5A1/ITGA5/COL12A1/MMP9/COL6A1/LAMA3/LAMB3/COL8A1/COL4A2/LAMC1/ITGAV/LAMB1/EXT1/DKK1/MMP2/COL7A1
GO_EXTRACELLULAR_MATRIX_DISASSEMBLY	GO_EXTRACELLULAR_MATRIX_DISASSEMBLY	67	0.711953	2.06792	0.000113856	0.00356144	0.0026412	970	tags=34%, list=4%, signal=33%	MMP3/MMP1/IL6/MMP10/MMP9/FAP/MMP11/MMP13/PDPN/MMP12/LAMC1/TIMP1/CTSK/ADAM8/FSCN1/MMP7/ETS1/HTRA1/MMP2/CD44/LCP1/BSG/BMP1
GO_POSITIVE_REGULATION_OF_NUCLEAR_DIVISION	GO_POSITIVE_REGULATION_OF_NUCLEAR_DIVISION	64	0.662618	1.90954	0.000113856	0.00356144	0.0026412	1830	tags=28%, list=8%, signal=26%	IL1B/PDGFRB/IL1A/PDGFB/AURKA/MSX1/UBE2C/SPHK1/DLGAP5/CDCA5/RANBP1/WNT5A/MSX2/EDN1/NSMCE2/TGFA/AURKB/EREG
GO_COLLAGEN_METABOLIC_PROCESS	GO_COLLAGEN_METABOLIC_PROCESS	79	0.75621	2.26253	0.000114771	0.00356144	0.0026412	671	tags=38%, list=3%, signal=37%	MMP3/MMP1/COL1A2/COL1A1/COL5A1/IL6/MMP10/MMP9/SERPINH1/FAP/VIM/MMP11/MMP13/PDGFRB/ITGB1/MMP12/PLOD3/COL15A1/ERRFI1/CTSK/MMP7/RCN3/LARP6/CYGB/TGFB3/HIF1A/MMP2/EMILIN1/F2R/TRAM2
GO_BONE_MORPHOGENESIS	GO_BONE_MORPHOGENESIS	80	0.671015	2.01063	0.000115009	0.00356144	0.0026412	2575	tags=39%, list=12%, signal=34%	COL1A1/SERPINH1/MMP13/STC1/TWIST1/SFRP2/CHSY1/CYP26B1/TGFB3/TGFBR2/SFRP4/MSX1/SOX9/RARA/RUNX2/RAB23/GLI3/INSIG2/MSX2/GLG1/TMEM119/COL27A1/COL13A1/GNAS/HAS2/ANXA6/NAB1/MMP14/ALPL/CSGALNACT1/LRP5L
GO_PROTEOGLYCAN_METABOLIC_PROCESS	GO_PROTEOGLYCAN_METABOLIC_PROCESS	75	0.667433	1.97847	0.000115088	0.00356144	0.0026412	1456	tags=27%, list=7%, signal=25%	SULF1/BGN/VCAN/BMP2/CSPG4/DSE/CHSY1/EXT1/SULF2/CHSY3/CHPF/CHST15/HEXB/EGFLAM/CSGALNACT2/EXTL2/DCN/EXT2/EXTL3/CHPF2
GO_CHONDROCYTE_DIFFERENTIATION	GO_CHONDROCYTE_DIFFERENTIATION	87	0.659218	2.0029	0.000115741	0.00356144	0.0026412	1431	tags=24%, list=7%, signal=23%	TGFBI/SULF1/PTHLH/SERPINH1/GREM1/BMP2/SNAI2/SFRP2/SLC39A14/CHSY1/SULF2/TGFBR2/SOX9/SMAD7/RUNX2/GLI3/EFEMP1/MSX2/GLG1/PTPN11/COL27A1
GO_MACROPHAGE_ACTIVATION	GO_MACROPHAGE_ACTIVATION	87	0.634699	1.92841	0.000115741	0.00356144	0.0026412	2451	tags=34%, list=11%, signal=31%	IL6/THBS1/CSF2/CCL3/SLC11A1/FPR2/TNF/CD93/DYSF/C5AR1/TYROBP/SPHK1/NAMPT/APP/JUN/HAVCR2/HSPD1/MIF/WNT5A/EDN2/LDLR/ITGB2/SBNO2/AIF1/CTSC/IFNGR1/SYT11/JMJD6/LBP/IL1RL1
GO_CYTOKINE_PRODUCTION_INVOLVED_IN_IMMUNE_RESPONSE	GO_CYTOKINE_PRODUCTION_INVOLVED_IN_IMMUNE_RESPONSE	90	0.617976	1.88534	0.000116455	0.00356144	0.0026412	2961	tags=38%, list=13%, signal=33%	IL1B/IL6/SLC11A1/TNF/FCER1G/TGFB3/SMAD7/TNFRSF1B/IRAK3/F2RL1/HLA-F/DDX21/HSPD1/SPON2/HLA-A/MIF/IL1R1/SLC7A5/WNT5A/RSAD2/TGFB2/CD81/HLA-G/B2M/FFAR2/IL18RAP/IL18R1/BST2/KDELR1/CD55/DHX36/TLR4/CD36/HMOX1
GO_POSITIVE_REGULATION_OF_PEPTIDYL_SERINE_PHOSPHORYLATION	GO_POSITIVE_REGULATION_OF_PEPTIDYL_SERINE_PHOSPHORYLATION	90	0.621744	1.89684	0.000116455	0.00356144	0.0026412	1759	tags=29%, list=8%, signal=27%	IL6/PTGS2/CAV1/OSM/SFRP2/BCAR3/RIPK2/TNF/SMYD3/IL11/APP/CD44/MAD2L2/TFRC/HSP90AB1/MIF/WNT5A/EGFR/CSF3/TNKS1BP1/DOCK7/LIF/CAPRIN2/VEGFA/IFNE/NGF
GO_SUBSTRATE_ADHESION_DEPENDENT_CELL_SPREADING	GO_SUBSTRATE_ADHESION_DEPENDENT_CELL_SPREADING	94	0.621917	1.90825	0.000117247	0.00356144	0.0026412	2984	tags=35%, list=14%, signal=30%	POSTN/LAMB3/PDPN/MYADM/FERMT2/LAMC1/ITGAV/LAMB1/NRP1/FLNA/AXL/ANTXR1/PXN/KIF14/GBP1/ILK/LIMS1/BVES/CORO1C/LAMA5/LAMC3/S100A10/DOCK5/HAS2/LAMB2/PARVA/CALR/ACTN4/FN1/FZD4/EFNA1/LPXN/TEK
GO_CELL_SUBSTRATE_JUNCTION_ORGANIZATION	GO_CELL_SUBSTRATE_JUNCTION_ORGANIZATION	93	0.667375	2.04346	0.00011733	0.00356144	0.0026412	1771	tags=32%, list=8%, signal=30%	LAMC2/ITGA5/THBS1/LAMA3/LAMB3/ACTN1/GREM1/FERMT2/LAMC1/COL17A1/THY1/COL16A1/NRP1/PHLDB2/VCL/PTPRK/SDC4/KRT14/MACF1/MAP4K4/LIMS1/ACTG1/TLN1/SLC9A1/CORO1C/S100A10/DAPK3/VEGFA/MAPRE2/ITGA2
GO_BONE_MINERALIZATION	GO_BONE_MINERALIZATION	100	0.63295	1.96093	0.000117385	0.00356144	0.0026412	1351	tags=26%, list=6%, signal=25%	COL1A2/PTHLH/PTGS2/MMP13/GREM1/SRGN/TWIST1/BMP2/CCL3/ANO6/SNX10/FBN2/TGFB3/LOX/HIF1A/CYP27B1/SOX9/ISG15/FAM20C/ACVR1/KLF10/FGR/TMEM38B/CCR1/TMEM119/MINPP1
GO_MUCOPOLYSACCHARIDE_METABOLIC_PROCESS	GO_MUCOPOLYSACCHARIDE_METABOLIC_PROCESS	100	0.593398	1.83839	0.000117385	0.00356144	0.0026412	3206	tags=37%, list=15%, signal=32%	IL1B/LUM/BGN/VCAN/CSPG4/DSE/CHSY1/CHSY3/CHPF/CHST15/PDGFB/HMMR/HEXB/EGFLAM/CSGALNACT2/CD44/DCN/SLC9A1/GLB1/CHPF2/GNS/ST3GAL2/HAS2/B4GALT1/FMOD/HYAL2/XYLT2/LYVE1/CSGALNACT1/IL15/B3GNT4/CHST2/ST3GAL1/XYLT1/HAS1/CLTC/CHST3
GO_CARDIAC_MUSCLE_CELL_DIFFERENTIATION	GO_CARDIAC_MUSCLE_CELL_DIFFERENTIATION	99	0.613857	1.89858	0.000117523	0.00356144	0.0026412	1228	tags=23%, list=6%, signal=22%	GREM1/PDGFRB/ITGB1/FHL2/BMP2/ALPK2/NOX4/NRG1/RGS2/RGS4/FHOD3/DKK1/EFNB2/RARA/SIK1/MYH10/ACVR1/DLL1/BVES/LMNA/SLC9A1/PDGFRA/EDN1
GO_INTEGRIN_MEDIATED_SIGNALING_PATHWAY	GO_INTEGRIN_MEDIATED_SIGNALING_PATHWAY	99	0.693584	2.14517	0.000117523	0.00356144	0.0026412	1771	tags=35%, list=8%, signal=33%	COL3A1/ITGA5/LAMA3/FERMT2/ITGB1/PLEK/TIMP1/ITGAV/THY1/COL16A1/NRP1/FLNA/MYH9/ZYX/FCER1G/ITGA1/TYROBP/ADAMTS1/ISG15/ADAM9/ITGB6/CD63/ILK/FERMT1/LIMS1/TLN1/ITGA11/FGR/LAMA5/BCAR1/PTPN11/HCK/ITGB5/ITGB2/ITGA2
GO_FORMATION_OF_PRIMARY_GERM_LAYER	GO_FORMATION_OF_PRIMARY_GERM_LAYER	101	0.624477	1.93512	0.000117786	0.00356144	0.0026412	1771	tags=27%, list=8%, signal=25%	COL5A2/COL5A1/ITGA5/COL12A1/MMP9/COL6A1/LAMA3/LAMB3/ITGB1/COL8A1/COL4A2/SFRP2/ITGAV/LAMB1/GJA1/DKK1/MMP2/COL7A1/ACVR1/DUSP1/WNT5A/EXT2/ETS2/TWSG1/ITGB5/ITGB2/ITGA2
GO_NEGATIVE_REGULATION_OF_TRANSMEMBRANE_RECEPTOR_PROTEIN_SERINE_THREONINE_KINASE_SIGNALING_PATHWAY	GO_NEGATIVE_REGULATION_OF_TRANSMEMBRANE_RECEPTOR_PROTEIN_SERINE_THREONINE_KINASE_SIGNALING_PATHWAY	104	0.607348	1.88873	0.000118441	0.00356144	0.0026412	3742	tags=43%, list=17%, signal=36%	CAV1/PMEPA1/FST/GREM1/FSTL3/SFRP2/CAV2/HTRA1/DKK1/FBN2/TGFB3/TGFBR2/SMAD7/EMILIN1/BAMBI/NBL1/ACVR1/HSPA5/SPRED1/HSPA1A/WNT5A/GLG1/DLX1/SPRY1/STRAP/TWSG1/CD109/SKIL/ADAMTSL2/FBN1/RBPMS2/EID2/RASL11B/BCL9L/HTRA3/SKI/VASN/SORL1/UBC/LTBP1/FZD1/SMAD6/ABL1/CTDSPL2/BMPER
GO_NEUTROPHIL_MIGRATION	GO_NEUTROPHIL_MIGRATION	105	0.588545	1.83058	0.000119048	0.00356144	0.0026412	1588	tags=32%, list=7%, signal=30%	CCL3L3/IL1B/CXCL2/CXCL6/CCL20/CXCL1/CCL3L1/CCL3/CXCL5/ADAM8/CCL2/CCL8/DYSF/FCER1G/C5AR1/ITGA1/PDE4B/PPBP/CXCL10/JAM3/CXCL13/SLAMF8/RAC2/CCL13/MPP1/IL1R1/CXCL9/EDN2/CKLF/EDN1/C3AR1/TGFB2/DNM1L/CCL18
GO_REGULATION_OF_CELLULAR_RESPONSE_TO_TRANSFORMING_GROWTH_FACTOR_BETA_STIMULUS	GO_REGULATION_OF_CELLULAR_RESPONSE_TO_TRANSFORMING_GROWTH_FACTOR_BETA_STIMULUS	109	0.568793	1.77918	0.000119062	0.00356144	0.0026412	2082	tags=28%, list=9%, signal=25%	THBS1/CAV1/PMEPA1/DKK3/CAV2/HTRA1/FBN2/SDCBP/TGFB3/LOX/TGFBR2/DAB2/SMAD7/EMILIN1/BAMBI/HSPA5/FERMT1/SPRED1/ENG/HSP90AB1/HSPA1A/SOX11/GLG1/DLX1/SPRY1/STRAP/CD109/SKIL/ADAMTSL2/FBN1
GO_REGULATION_OF_LEUKOCYTE_CHEMOTAXIS	GO_REGULATION_OF_LEUKOCYTE_CHEMOTAXIS	107	0.56288	1.75491	0.000119204	0.00356144	0.0026412	2446	tags=37%, list=11%, signal=33%	SERPINE1/IL6/THBS1/GREM1/VEGFC/CCL3/CCL2/ANO6/FPR2/PGF/DYSF/C5AR1/PLA2G7/CXCL10/F2RL1/RARRES2/JAM3/NBL1/CXCL13/SLAMF8/RAC2/DUSP1/MPP1/MIF/WNT5A/EDN2/MMP28/CCR1/EDN1/C3AR1/DNM1L/VEGFA/SWAP70/LGMN/ADAM10/AIF1/DPP4/CALR/GPSM3/LBP
GO_PLATELET_DEGRANULATION	GO_PLATELET_DEGRANULATION	111	0.609791	1.91206	0.000119318	0.00356144	0.0026412	1677	tags=32%, list=8%, signal=29%	SERPINE1/THBS1/ACTN1/SPARC/SRGN/VEGFC/PLEK/TIMP1/TIMP3/SERPINA1/ANXA5/FLNA/ISLR/FCER1G/TGFB3/SERPINA3/PDGFB/SERPING1/VCL/PPBP/LHFPL2/RARRES2/APP/CD63/TLN1/TAGLN2/LGALS3BP/ABCC4/ALDOA/TGFB2/PCDH7/VEGFA/HABP4/APLP2/CD109
GO_ODONTOGENESIS	GO_ODONTOGENESIS	114	0.59817	1.8821	0.000119717	0.00356144	0.0026412	1403	tags=25%, list=6%, signal=24%	COL1A2/COL1A1/SERPINE1/TNC/FST/TWIST1/BMP2/ADM/LAMB1/CA2/PAM/HTRA1/SNX10/ID3/TGFB3/MSX1/FAM20C/RUNX2/JAG2/BSG/GLI3/LAMA5/MYO5A/PDGFRA/MSX2/EDN1/DLX1/TGFB2/ATF2
GO_ENDOTHELIUM_DEVELOPMENT	GO_ENDOTHELIUM_DEVELOPMENT	115	0.555672	1.75038	0.000119933	0.00356144	0.0026412	1594	tags=28%, list=7%, signal=26%	IL1B/STC1/PDPN/MYADM/PLOD3/MSN/COL15A1/GJA1/NRG1/NRP1/TNF/MET/S1PR3/COL18A1/VCL/CXCL10/ICAM1/F2RL1/ACVR1/APOLD1/DLL1/RHOB/CLIC4/CDH5/ENG/TNFRSF1A/STARD13/RAP1B/SOX18/CXCR4/HEG1/VEGFA
GO_SPROUTING_ANGIOGENESIS	GO_SPROUTING_ANGIOGENESIS	116	0.551181	1.73789	0.000120048	0.00356144	0.0026412	1702	tags=20%, list=8%, signal=18%	ITGA5/THBS1/PTGS2/GREM1/VEGFC/ITGB1/PGF/NRP1/CDH13/EFNB2/ESM1/CARD10/DLL1/SPRED1/STARD13/JAK1/ADAMTS9/APLNR/RHOJ/PLK2/VEGFA/SEMA3E/EGR3
GO_CARDIOCYTE_DIFFERENTIATION	GO_CARDIOCYTE_DIFFERENTIATION	124	0.559326	1.78259	0.000120395	0.00356144	0.0026412	1365	tags=24%, list=6%, signal=23%	GREM1/SEMA3C/TWIST1/PDGFRB/ITGB1/FHL2/BMP2/ALPK2/NOX4/NRG1/RGS2/RGS4/FHOD3/DKK1/EFNB2/RARA/SIK1/MYH10/ACVR1/DLL1/BVES/LMNA/SLC9A1/TBX2/EGFR/PDGFRA/SOX18/EDN1/TGFB2/SPRY1
GO_REGULATION_OF_WOUND_HEALING	GO_REGULATION_OF_WOUND_HEALING	125	0.54785	1.74669	0.000120613	0.00356144	0.0026412	1342	tags=26%, list=6%, signal=24%	SERPINE1/PLAU/THBS1/TNFRSF12A/FAP/CAV1/TNFAIP3/PDPN/ITGB1/PLEK/SERPINE2/GJA1/PLAUR/ANO6/APOE/TNF/MYH9/SH2B3/FCER1G/PHLDB2/F3/PDGFB/SERPING1/VKORC1/F2R/F2RL1/ACTG1/PDGFRA/MYLK/EDN1/CXCR4/PRKCA
GO_REGULATION_OF_PEPTIDYL_SERINE_PHOSPHORYLATION	GO_REGULATION_OF_PEPTIDYL_SERINE_PHOSPHORYLATION	122	0.570684	1.81395	0.000120627	0.00356144	0.0026412	1759	tags=25%, list=8%, signal=24%	IL6/DDIT4/PTGS2/CAV1/OSM/SFRP2/BCAR3/RIPK2/TNF/DKK1/SMYD3/SMAD7/GADD45A/IL11/APP/CD44/MAD2L2/TFRC/HSP90AB1/MIF/WNT5A/EGFR/PWP1/CSF3/TNKS1BP1/DOCK7/LIF/CAPRIN2/VEGFA/IFNE/NGF
GO_RECEPTOR_SIGNALING_PATHWAY_VIA_STAT	GO_RECEPTOR_SIGNALING_PATHWAY_VIA_STAT	123	0.575092	1.82978	0.000120788	0.00356144	0.0026412	3522	tags=33%, list=16%, signal=28%	IL6/CAV1/OSM/CSF2/CCL2/IL7R/TNF/SH2B3/SOCS3/GADD45A/IL24/F2R/IL20/AKR1B1/STAT4/FYN/TNFRSF1A/PWP1/CYP1B1/CD300A/IFNAR2/SOCS1/STAT1/LIF/IFNE/PRLR/CLCF1/SOCS2/ELP2/IL15/SOCS5/MIR221/RET/IFNG/FER/CENPJ/CSF1R/PPP2CA/PKD2/CD40/CCL5
GO_RESPONSE_TO_FIBROBLAST_GROWTH_FACTOR	GO_RESPONSE_TO_FIBROBLAST_GROWTH_FACTOR	119	0.604244	1.91103	0.000120846	0.00356144	0.0026412	2240	tags=23%, list=10%, signal=20%	COL1A1/POSTN/SULF1/THBS1/TNC/CCL2/FLRT2/SULF2/SHISA2/FAM20C/APLN/RUNX2/CXCL13/CD44/SPRED1/WNT5A/GTF2F2/PTPN11/SPRY1/ZFP36L2/SETX/EGR3/CBL/NPTN/HYAL2/POLR2F/ZFP36L1
GO_POSITIVE_REGULATION_OF_CHEMOTAXIS	GO_POSITIVE_REGULATION_OF_CHEMOTAXIS	127	0.564114	1.801	0.000120861	0.00356144	0.0026412	2519	tags=34%, list=11%, signal=30%	SERPINE1/IL6/THBS1/VEGFC/PDGFRB/CCL3/ANO6/FPR2/PGF/NRP1/CDH13/SCG2/DYSF/C5AR1/F3/MET/PLA2G7/PDGFB/CXCL10/F2RL1/RARRES2/CXCL13/RAC2/WNT5A/EDN2/CCR1/EDN1/C3AR1/CXCR4/DNM1L/VEGFA/ITGA2/SWAP70/LGMN/ADAM10/AIF1/S1PR1/STX3/CALR/GPSM3/LBP/P2RX4/ARTN
GO_EPITHELIAL_TO_MESENCHYMAL_TRANSITION	GO_EPITHELIAL_TO_MESENCHYMAL_TRANSITION	130	0.587398	1.88131	0.000120963	0.00356144	0.0026412	1365	tags=27%, list=6%, signal=25%	COL1A1/IL1B/IL6/GREM1/PDPN/TWIST1/BMP2/SNAI2/SFRP2/PHLDB2/HEYL/SDCBP/TGFB3/TGFBR2/HIF1A/MSX1/DAB2/PHLDB1/SOX9/SMAD7/DACT3/BAMBI/ACVR1/SPRED1/MAD2L2/ENG/FOXF2/GLIPR2/WNT2/WNT5A/NOLC1/MSX2/TRIM28/TGFB2/SPRY1
GO_BIOMINERALIZATION	GO_BIOMINERALIZATION	132	0.643195	2.06382	0.000121389	0.00356144	0.0026412	1351	tags=23%, list=6%, signal=22%	SPP1/COL1A2/COL1A1/PTHLH/PTGS2/MMP13/GREM1/SRGN/TWIST1/BMP2/CCL3/ANO6/CEBPB/SLC20A1/SNX10/FBN2/TGFB3/LOX/HIF1A/CYP27B1/SOX9/ISG15/FAM20C/ACVR1/KLF10/FGR/TMEM38B/MSX2/CCR1/TMEM119/MINPP1
GO_NEGATIVE_REGULATION_OF_CELLULAR_RESPONSE_TO_GROWTH_FACTOR_STIMULUS	GO_NEGATIVE_REGULATION_OF_CELLULAR_RESPONSE_TO_GROWTH_FACTOR_STIMULUS	132	0.602183	1.93223	0.000121389	0.00356144	0.0026412	3340	tags=37%, list=15%, signal=32%	SULF1/THBS1/CAV1/PMEPA1/GREM1/FSTL3/SFRP2/CAV2/SULF2/HTRA1/DKK1/FBN2/TGFB3/TGFBR2/SHISA2/SMAD7/EMILIN1/BAMBI/APLN/NBL1/CXCL13/HSPA5/SPRED1/DCN/HSPA1A/WNT5A/PTPN1/GLG1/DLX1/SPRY1/STRAP/TWSG1/CD109/SKIL/ADAMTSL2/FBN1/RBPMS2/ATP2B4/NEDD4/EID2/RASL11B/BCL9L/HTRA3/SKI/VASN/SORL1/UBC/LTBP1/FZD1
GO_ENDOTHELIAL_CELL_PROLIFERATION	GO_ENDOTHELIAL_CELL_PROLIFERATION	136	0.615891	1.98451	0.000121936	0.00356144	0.0026412	1702	tags=24%, list=8%, signal=22%	SULF1/THBS1/CAV1/SPARC/PROK2/VEGFC/BMP2/GJA1/CCL2/CAV2/APOE/PGF/NRP1/CDH13/TNF/SCG2/DYSF/F3/PDGFB/HIF1A/PTPRM/APLN/JUN/SCARB1/NRAS/WNT2/WNT5A/PRKCA/APLNR/STAT1/VEGFA/EGR3
GO_TISSUE_REMODELING	GO_TISSUE_REMODELING	136	0.575218	1.85346	0.000121936	0.00356144	0.0026412	2647	tags=31%, list=12%, signal=27%	SPP1/IL6/CTHRC1/CAV1/BGN/TNFAIP3/GREM1/SEMA3C/TIMP1/CSPG4/CTSK/ADAM8/GJA1/CA2/IL1A/NOX4/SNX10/TGM2/AXL/TGFB3/HIF1A/MMP2/F2R/RAC2/TFRC/VDR/EGFR/TMEM119/PRKCA/LIF/TPP1/EPAS1/MMP14/LIPA/S1PR1/NOS3/TNFRSF11B/ROCK2/DEF8/LRP5L/IL15/UBASH3B
GO_PLATELET_ACTIVATION	GO_PLATELET_ACTIVATION	139	0.590507	1.90752	0.000122489	0.00356144	0.0026412	2699	tags=33%, list=12%, signal=29%	COL1A2/COL1A1/COL3A1/IL6/PDPN/PLEK/SERPINE2/MYL9/APOE/FLNA/HBB/MYH9/SH2B3/FCER1G/AXL/PDGFB/ACTB/VCL/F2R/ILK/ACTG1/FYN/TLN1/PDGFRA/PEAR1/VAV2/PTPN11/PRKCA/LCP2/GNA13/GNG2/GNAS/FZD6/DGKD/C1QTNF1/GNB1/CSRP1/GNA12/NOS3/TRPC6/F2RL2/MYL12A/UBASH3B/F2RL3/TLR4/FN1
GO_REGULATION_OF_EXTRINSIC_APOPTOTIC_SIGNALING_PATHWAY	GO_REGULATION_OF_EXTRINSIC_APOPTOTIC_SIGNALING_PATHWAY	145	0.543906	1.76323	0.000123747	0.00356144	0.0026412	1332	tags=21%, list=6%, signal=20%	IL1B/SERPINE1/THBS1/TNFRSF12A/CAV1/TNFAIP3/CSF2/SNAI2/SFRP2/ITGAV/TIMP3/G0S2/IL1A/SRPX/NRP1/TNF/SCG2/TNFRSF10B/STK3/ICAM1/ACVR1/FYN/LMNA/HSPA1A/LTBR/BCL2L12/ITM2C/FADD/DAPK3/IFI6
GO_AMINOGLYCAN_METABOLIC_PROCESS	GO_AMINOGLYCAN_METABOLIC_PROCESS	150	0.54198	1.76548	0.00012387	0.00356144	0.0026412	2689	tags=29%, list=12%, signal=25%	IL1B/LUM/BGN/VCAN/PDGFRB/CSPG4/DSE/CHSY1/EXT1/CHSY3/CHPF/CHST15/PDGFB/HMMR/AGRN/HEXB/SDC2/EGFLAM/CSGALNACT2/SDC4/CD44/CHI3L1/GPC6/DCN/SLC9A1/EXT2/GLB1/CHPF2/GNS/GPC4/ST3GAL2/HAS2/B4GALT1/FMOD/HYAL2/CTBS/XYLT2/LYVE1/CSGALNACT1/IL15/B3GNT4/CHST2/ST3GAL1
GO_GASTRULATION	GO_GASTRULATION	154	0.576866	1.88535	0.000124069	0.00356144	0.0026412	1801	tags=23%, list=8%, signal=22%	COL5A2/COL5A1/ITGA5/COL12A1/MMP9/COL6A1/LAMA3/LAMB3/MYADM/ITGB1/COL8A1/COL4A2/SFRP2/ITGAV/LAMB1/GJA1/EXT1/DKK1/PHLDB2/TGFBR2/MMP2/IL1RN/COL7A1/PHLDB1/APLN/ACVR1/DUSP1/WNT5A/EXT2/ETS2/APLNR/TWSG1/ITGB5/ITGB2/ITGA2/RIC8A
GO_POSITIVE_REGULATION_OF_BINDING	GO_POSITIVE_REGULATION_OF_BINDING	153	0.550403	1.79631	0.000124471	0.00356144	0.0026412	3655	tags=38%, list=17%, signal=32%	MMP9/CTHRC1/CAV1/TWIST1/BMP2/PLAUR/RIPK2/APOE/NRP1/LARP6/MET/GPSM1/DACT1/STK3/RARA/BAMBI/DERL1/APP/CDCA5/HSP90AB1/WNT5A/TRIM28/FKBP1A/CSF3/S100A10/CALM3/PLK2/MAPRE1/B2M/CAPRIN2/NMD3/FLOT1/NGF/ITGA2/EIF3E/TRIB3/GSK3B/PARK7/EIF2S1/ACD/DHX9/STK4/ERCC2/ANXA2/GMNN/TCF7L2/SKI/LFNG/IFNG/PPP2CA/MARK3/SPON1/USP33/RB1/DPH3/ABL1/NME1/PINX1
GO_REGULATION_OF_ENDOTHELIAL_CELL_MIGRATION	GO_REGULATION_OF_ENDOTHELIAL_CELL_MIGRATION	157	0.51498	1.68533	0.000125016	0.00356144	0.0026412	3230	tags=33%, list=15%, signal=28%	THBS1/PTGS2/SPARC/STC1/VEGFC/ANGPT2/APOE/NRP1/ETS1/TNF/MET/CARD10/RRAS/PDGFB/HIF1A/PTPRM/GADD45A/CXCL13/SCARB1/RHOB/SPRED1/DCN/GPI/STARD13/BCAR1/WNT5A/ADAMTS9/EDN1/PRKCA/RHOJ/PLK2/VEGFA/LGMN/ANXA3/NOS3/ROCK2/CALR/ATP2B4/P2RX4/RIN2/PLCG1/WNT7A/SRPX2/EFNA1/NRP2/HMOX1/TEK/FGFR1/MIR221/HDAC9/MIR21/SERPINF1
GO_REGULATION_OF_RESPONSE_TO_CYTOKINE_STIMULUS	GO_REGULATION_OF_RESPONSE_TO_CYTOKINE_STIMULUS	160	0.534822	1.75331	0.000125723	0.00356144	0.0026412	3522	tags=38%, list=16%, signal=32%	IL6/CAV1/TNFAIP3/MMP12/PXDN/RIPK2/TNF/SH2B3/AXL/SOCS3/HIF1A/IL1RN/SPHK1/IRAK3/F2RL1/HSP90AB1/TNFRSF1A/HSPA1A/JAK1/IL1R1/BIRC2/WNT5A/CPNE1/PTPN1/IRAK1/TICAM2/EDN1/FADD/IFNAR2/PTPN11/CXCR4/SOCS1/IFNGR2/STAT1/CASP1/BIRC3/ABCE1/TRIM32/CD300LF/IFNGR1/CLIP3/HSPA1B/YTHDF3/USP18/TLR4/DHX9/CBFB/MUL1/IFNG/TREM2/MIR21/TRAF1/SHARPIN/CCDC3/AGPAT1/TRADD/ANGPT1/SLIT3/RUNX1/CASP4/CCL5
GO_POSITIVE_REGULATION_OF_PEPTIDYL_TYROSINE_PHOSPHORYLATION	GO_POSITIVE_REGULATION_OF_PEPTIDYL_TYROSINE_PHOSPHORYLATION	159	0.523515	1.71483	0.000125755	0.00356144	0.0026412	1830	tags=22%, list=8%, signal=20%	ITGA5/IL6/OSM/GREM1/CSF2/CSPG4/RIPK2/NOX4/NRG1/NRP1/TNF/PRNP/PDGFB/SOCS3/IL11/IL24/ICAM1/IL20/ACVR1/CD44/FYN/TNFRSF1A/MIF/LRP8/PTPN1/CSF3/PTPN11/CD81/LIF/TGFA/VEGFA/NCAPG2/EHD4/CLCF1/EREG
GO_NEGATIVE_REGULATION_OF_CANONICAL_WNT_SIGNALING_PATHWAY	GO_NEGATIVE_REGULATION_OF_CANONICAL_WNT_SIGNALING_PATHWAY	163	0.517873	1.70304	0.000126135	0.00356144	0.0026412	3096	tags=29%, list=14%, signal=25%	CTHRC1/CAV1/GREM1/BMP2/SNAI2/SFRP2/DKK3/CDH2/IGFBP6/APOE/DKK1/SFRP4/DAB2/SOX9/DACT1/STK3/DACT3/DDIT3/FERMT1/MAD2L2/GLI3/NKD2/IGFBP4/WNT5A/PSMD2/PSMA3/FZD6/ROR2/PSMA6/PSMB2/GSK3B/PRICKLE1/NPHP4/PSMA1/LATS2/NKD1/PSMD14/PSMD12/PSMD3/PSMB7/FZD4/STK4/CSNK1A1/PSMA4/RUVBL2/TMEM88/TCF7L2/PSMC1
GO_REGULATION_OF_NUCLEAR_DIVISION	GO_REGULATION_OF_NUCLEAR_DIVISION	163	0.560583	1.84349	0.000126135	0.00356144	0.0026412	2616	tags=31%, list=12%, signal=27%	IL1B/PDGFRB/IL1A/CAV2/TRIP13/ANLN/PDGFB/AURKA/MSX1/UBE2C/SPHK1/BUB1/DLGAP5/CDC20/CDCA5/RAD21/PKMYT1/MAD2L2/CHEK1/RANBP1/DUSP1/MAD2L1/HSPA1A/NEK6/WNT5A/MTBP/MSX2/EDN1/DAPK3/PDXP/NSMCE2/LIF/MAD1L1/CENPE/TGFA/AURKB/EREG/NDC80/PLK1/TPR/NFE2L1/TACC3/TTK/HSPA1B/KIF20B/CALR/CCNB1/NEK2/KNTC1/DRG1
GO_CARTILAGE_DEVELOPMENT	GO_CARTILAGE_DEVELOPMENT	166	0.61061	2.01372	0.00012631	0.00356144	0.0026412	1431	tags=23%, list=7%, signal=22%	COL1A1/TGFBI/SULF1/PTHLH/SERPINH1/LUM/BGN/MMP13/GREM1/STC1/BMP2/SNAI2/SFRP2/TIMP1/SLC39A14/PRRX1/CTSK/CHSY1/SULF2/TGFBR2/HIF1A/MSX1/SOX9/SMAD7/RARA/RUNX2/CD44/CHI3L1/GLI3/BMP1/EFEMP1/WNT5A/MSX2/GLG1/EDN1/PTPN11/SATB2/HOXC4/COL27A1
GO_POSITIVE_REGULATION_OF_ERK1_AND_ERK2_CASCADE	GO_POSITIVE_REGULATION_OF_ERK1_AND_ERK2_CASCADE	166	0.529691	1.74686	0.00012631	0.00356144	0.0026412	1342	tags=22%, list=6%, signal=21%	CCL3L3/CCL20/PDGFC/PDGFRB/CCL3L1/BMP2/CCL3/CCL2/CCL8/RIPK2/NOX4/FPR2/APOE/NRP1/TNF/C5AR1/PDGFB/SHC1/F2R/ICAM1/F2RL1/APP/JUN/CD44/HAVCR2/CCL13/CHI3L1/GNAI2/MIF/GLIPR2/EGFR/PDGFRA/RAP1B/CCR1/PTPN11/PRKCA
GO_REGULATION_OF_CELL_JUNCTION_ASSEMBLY	GO_REGULATION_OF_CELL_JUNCTION_ASSEMBLY	166	0.529588	1.74652	0.00012631	0.00356144	0.0026412	2389	tags=27%, list=11%, signal=24%	IL1B/THBS1/CAV1/THBS2/GREM1/SNAI2/GJA1/THY1/COL16A1/NRP1/FLRT2/TNF/DKK1/PHLDB2/IL1RAP/AGRN/TPBG/VCL/SDC4/APP/MACF1/MAP4K4/LIMS1/ACTG1/GPC6/SLC9A1/CORO1C/WNT5A/RAP1B/MYO1C/NLGN2/S100A10/DAPK3/LRFN4/VEGFA/CLSTN2/FLOT1/GPC4/NPHP4/MMP14/SLITRK6/SIX4/DLC1/ROCK2
GO_BONE_DEVELOPMENT	GO_BONE_DEVELOPMENT	173	0.619426	2.05397	0.000126678	0.00356144	0.0026412	2154	tags=30%, list=10%, signal=27%	COL1A1/SULF1/SERPINH1/BGN/SPARC/MMP13/GREM1/PDGFC/STC1/TWIST1/BMP2/SFRP2/GJA1/ANO6/CHSY1/CYP26B1/SULF2/SH2B3/TYROBP/TGFB3/LOX/TGFBR2/SFRP4/MSX1/SOX9/GPR68/VKORC1/LRRC17/RARA/FAM20C/RUNX2/RAB23/GLI3/ENG/INSIG2/TMEM38B/MSX2/GLG1/PLS3/TMEM119/PTPN11/SH3PXD2B/COL27A1/COL13A1/GNAS/PTGER4/HAS2/ANXA6/NAB1/FBN1/MMP14/PAPSS2
GO_MORPHOGENESIS_OF_A_BRANCHING_STRUCTURE	GO_MORPHOGENESIS_OF_A_BRANCHING_STRUCTURE	173	0.514915	1.70742	0.000126678	0.00356144	0.0026412	1684	tags=23%, list=8%, signal=21%	SULF1/COL4A1/TNC/GREM1/SEMA3C/BMP2/ADM/SNAI2/SFRP2/PGF/NRP1/EDNRA/TNF/TGM2/MET/TGFBR2/SOCS3/SOX9/FOXD1/ACVR1/ILK/MYC/SEMA3A/CLIC4/CTSZ/GLI3/ENG/PLXNA1/WNT2/LAMA5/WNT5A/VDR/MSX2/EDN1/SPRY1/GNA13/VEGFA/COL13A1/SEMA3E
GO_REGULATION_OF_OSSIFICATION	GO_REGULATION_OF_OSSIFICATION	171	0.573393	1.89881	0.000126759	0.00356144	0.0026412	1775	tags=25%, list=8%, signal=23%	IL6/CTHRC1/GREM1/SRGN/TWIST1/VEGFC/BMP2/PDLIM7/CCL3/SNAI2/SFRP2/ANO6/CHSY1/CEBPB/TNF/CDK6/DKK1/FBN2/ID3/TGFB3/HIF1A/CYP27B1/SOX9/SMAD7/ISG15/FAM20C/RUNX2/ACVR1/ILK/GLI3/SOX11/WNT5A/MSX2/CCR1/TMEM119/TGFB2/PTPN11/IFITM1/TWSG1/EGR2/GNAS/PTGER4
GO_TRANSFORMING_GROWTH_FACTOR_BETA_RECEPTOR_SIGNALING_PATHWAY	GO_TRANSFORMING_GROWTH_FACTOR_BETA_RECEPTOR_SIGNALING_PATHWAY	174	0.558943	1.85442	0.000126887	0.00356144	0.0026412	2114	tags=28%, list=10%, signal=25%	COL1A2/COL3A1/THBS1/CAV1/PMEPA1/FERMT2/DKK3/CAV2/HTRA1/ZYX/FBN2/LTBP2/SDCBP/TGFB3/LOX/TGFBR2/PXN/DAB2/SMAD7/EMILIN1/LRRC32/FOS/BAMBI/PTPRK/ADAM9/JUN/ACVR1/HSPA5/FERMT1/SPRED1/CDH5/ENG/HSP90AB1/HSPA1A/SOX11/GLG1/TGFB2/SPRY1/STRAP/TWSG1/ITGB5/CD109/SKIL/ADAMTSL2/FMOD/CBL/FBN1/FUT8
GO_CELLULAR_RESPONSE_TO_MOLECULE_OF_BACTERIAL_ORIGIN	GO_CELLULAR_RESPONSE_TO_MOLECULE_OF_BACTERIAL_ORIGIN	176	0.583541	1.93876	0.000127	0.00356144	0.0026412	1519	tags=27%, list=7%, signal=26%	IL1B/SERPINE1/IL6/CXCL2/CXCL6/VIM/TNFAIP3/CSF2/CXCL1/CCL3/CXCL5/CCL2/IL1A/RIPK2/CEBPB/TNF/TRIB1/AXL/PDE4B/SIRPA/MTDH/CD14/TNFRSF1B/IL24/RARA/PPBP/CXCL10/ICAM1/ADAM9/CXCL13/SCARB1/NFKBIA/HAVCR2/CD68/SPON2/PLSCR3/LITAF/MIF/WNT5A/CXCL9/IRAK1/TICAM2/CSF3/PRKCA/LILRB2/LILRA2/CASP1/HCK
GO_RESPIRATORY_SYSTEM_DEVELOPMENT	GO_RESPIRATORY_SYSTEM_DEVELOPMENT	176	0.526947	1.75073	0.000127	0.00356144	0.0026412	2295	tags=28%, list=10%, signal=25%	TNC/BASP1/SPARC/CRISPLD2/FSTL3/PDPN/PDGFRB/MME/PLOD3/ERRFI1/RCN3/TNS3/TNF/MSC/TGFB3/LOX/TGFBR2/SOX9/RARA/PTK7/CHI3L1/CTSZ/GLI3/SOX11/WNT2/LAMA5/WNT5A/AIMP2/EGFR/EDN2/PDGFRA/TMEM38B/SAV1/ADA/SPRY1/LIF/HEG1/VEGFA/MAN2A1/EIF4EBP1/ADAMTS2/ADAMTSL2/HSD11B1/EPAS1/MMP14/LIPA/SIX4/NOS3/JMJD6
GO_POSITIVE_REGULATION_OF_VASCULATURE_DEVELOPMENT	GO_POSITIVE_REGULATION_OF_VASCULATURE_DEVELOPMENT	169	0.58409	1.92919	0.000127518	0.00356144	0.0026412	1448	tags=24%, list=7%, signal=22%	IL1B/SERPINE1/ITGA5/THBS1/PTGS2/GREM1/TWIST1/VEGFC/ITGB1/ADM/SFRP2/IL1A/ANGPT2/PGF/NRP1/ETS1/EFNB2/C5AR1/F3/TGFBR2/RRAS/PDGFB/HIF1A/MTDH/HK2/SPHK1/DLL1/RHOB/CHI3L1/CDH5/ENG/JAK1/WNT5A/CYP1B1/C3AR1/CXCR4/PRKCA/APLNR/RHOJ/PLK2
GO_RESPONSE_TO_MECHANICAL_STIMULUS	GO_RESPONSE_TO_MECHANICAL_STIMULUS	180	0.51508	1.71492	0.000128041	0.00356144	0.0026412	1775	tags=24%, list=8%, signal=23%	COL1A1/IL1B/COL3A1/POSTN/THBS1/TNC/PTGS2/SERPINE2/GJA1/MMP7/ANGPT2/SLC2A1/ETS1/BNIP3/TGFBR2/SOX9/GADD45A/TNFRSF10B/FOSL1/FOS/SLC38A2/CXCL10/JUN/NFKBIA/FYN/CHI3L1/CHEK1/DCN/SLC9A1/ENG/TNFRSF1A/LTBR/EGFR/EDN1/FADD/PTPN11/CXCR4/IRF1/STAT1/CASP1/SLC1A3/HABP4/ITGA2/PTGER4
GO_REGULATION_OF_LEUKOCYTE_MIGRATION	GO_REGULATION_OF_LEUKOCYTE_MIGRATION	185	0.501332	1.67519	0.000128222	0.00356144	0.0026412	2490	tags=34%, list=11%, signal=30%	SERPINE1/IL6/THBS1/GREM1/CCL20/VEGFC/CCL3/MSN/ADAM8/CCL2/ANO6/CCL8/THY1/FPR2/PGF/TNF/DYSF/C5AR1/PLA2G7/EMILIN1/CXCL10/ICAM1/F2RL1/RARRES2/APP/JAM3/NBL1/CXCL13/SLAMF8/RAC2/DUSP1/MPP1/MIF/IL1R1/WNT5A/EDN2/CD300A/MMP28/CCR1/EDN1/C3AR1/FADD/CD81/ADA/DNM1L/PLVAP/FUT4/VEGFA/STK10/ITGA2/PTGER4/SWAP70/LGMN/ADAM10/AIF1/MMP14/IL27RA/DPP4/CALR/GPSM3/LBP/P2RX4
GO_REGULATION_OF_CELL_SUBSTRATE_ADHESION	GO_REGULATION_OF_CELL_SUBSTRATE_ADHESION	190	0.552012	1.85096	0.000128403	0.00356144	0.0026412	948	tags=20%, list=4%, signal=19%	COL1A1/SERPINE1/LGALS1/ITGA5/POSTN/PLAU/THBS1/GREM1/PDPN/MYADM/COL8A1/SPOCK1/MMP12/ANGPT2/THY1/COL16A1/NRP1/FLNA/CDH13/CDK6/PHLDB2/FBLN2/RRAS/EMILIN1/VCL/EGFLAM/SDC4/NINJ1/GBP1/MACF1/MAP4K4/ILK/RAC2/FERMT1/LIMS1/ACTG1/SLC9A1/CORO1C
GO_MULTI_MULTICELLULAR_ORGANISM_PROCESS	GO_MULTI_MULTICELLULAR_ORGANISM_PROCESS	189	0.62083	2.07995	0.000128502	0.00356144	0.0026412	1771	tags=26%, list=8%, signal=24%	SPP1/IL1B/ITGA5/PTHLH/MMP9/IGFBP7/PTGS2/STC2/STC1/ADM/SERPINE2/TIMP1/GJA1/MMP7/ANGPT2/SLC2A1/COL16A1/PAM/PGF/ACSL4/ETS1/RGS2/TGFB3/TGFBR2/CYP27B1/MMP2/DSG2/FOSL1/HEXB/FOS/NAMPT/SLC38A2/RARA/PAPPA/SYDE1/AKR1B1/HAVCR2/BSG/EPOR/VDR/TRIM28/EDN1/SH3PXD2B/PPAT/CTSB/LIF/VEGFA/PRLR/ITGA2
GO_MYELOID_LEUKOCYTE_MIGRATION	GO_MYELOID_LEUKOCYTE_MIGRATION	191	0.568673	1.9072	0.000128717	0.00356144	0.0026412	1844	tags=31%, list=8%, signal=29%	CCL3L3/IL1B/SERPINE1/IL6/THBS1/CXCL2/CXCL6/GREM1/CCL20/VEGFC/CXCL1/CCL3L1/CCL3/CXCL5/ADAM8/CCL2/ANO6/CCL8/FPR2/PGF/SCG2/DYSF/FCER1G/C5AR1/ITGA1/PLA2G7/PDE4B/SIRPA/PDGFB/EMILIN1/PPBP/CXCL10/RARRES2/JAM3/NBL1/CXCL13/SLAMF8/RAC2/CCL13/DUSP1/MPP1/MIF/IL1R1/CXCL9/EDN2/CD300A/CKLF/MMP28/CCR1/EDN1/C3AR1/TGFB2/CD81/DNM1L/CCL18/VEGFA/ROR2/ITGB2/PTGER4/SWAP70
GO_OSTEOBLAST_DIFFERENTIATION	GO_OSTEOBLAST_DIFFERENTIATION	191	0.58641	1.96668	0.000128717	0.00356144	0.0026412	1705	tags=24%, list=8%, signal=22%	SPP1/COL1A1/IL6/PTHLH/TNC/CTHRC1/COL6A1/VCAN/GREM1/TWIST1/VEGFC/FHL2/BMP2/PDLIM7/CCL3/SNAI2/SFRP2/IGFBP3/CEBPB/TNF/CDK6/FBN2/ID3/LOX/SOX9/FAM20C/RUNX2/RRAS2/ACVR1/DDX21/ILK/TPM4/RSL1D1/GLI3/ITGA11/SOX11/MSX2/TMEM119/SH3PXD2B/GTPBP4/SATB2/IFITM1/CLEC5A/TWSG1/SND1/GNAS
GO_CARDIAC_MUSCLE_TISSUE_DEVELOPMENT	GO_CARDIAC_MUSCLE_TISSUE_DEVELOPMENT	187	0.520166	1.73978	0.0001288	0.00356144	0.0026412	2465	tags=25%, list=11%, signal=22%	GREM1/PDGFRB/ITGB1/FHL2/BMP2/GJA1/ALPK2/NOX4/NRG1/RGS2/RGS4/FHOD3/DKK1/EFNB2/TGFBR2/SMAD7/DSG2/RARA/SIK1/MYH10/ACVR1/DLL1/BVES/LMNA/SLC9A1/ENG/TBX2/WNT2/WNT5A/ADAMTS9/PDGFRA/EDN1/FKBP1A/SAV1/TGFB2/TPM1/HEG1/VEGFA/EGLN1/PKP2/S1PR1/MEF2A/ANKRD1/CALR/ACTC1/CCNB1
GO_REGULATION_OF_MYELOID_CELL_DIFFERENTIATION	GO_REGULATION_OF_MYELOID_CELL_DIFFERENTIATION	192	0.500885	1.6804	0.000128899	0.00356144	0.0026412	2317	tags=26%, list=11%, signal=23%	THBS1/FSTL3/CSF2/CCL3/LILRB3/CA2/CEBPB/MYL9/ETS1/TNF/TRIB1/CDK6/TYROBP/LOX/HIF1A/GPR68/ISG15/FOS/LRRC17/RARA/IL20/NFE2/JUN/NFKBIA/DLL1/MYC/SPI1/KLF10/HSPA1A/PRKDC/CCR1/FADD/CSF3/PRKCA/C1QC/STAT1/LIF/B2M/ZBTB46/PRMT1/NCAPG2/GNAS/ROR2/LILRB4/KLF13/FBN1/ZFP36L1/HSPA1B/CSF3R
GO_CELLULAR_RESPONSE_TO_BIOTIC_STIMULUS	GO_CELLULAR_RESPONSE_TO_BIOTIC_STIMULUS	197	0.554383	1.86546	0.000129032	0.00356144	0.0026412	1519	tags=25%, list=7%, signal=24%	IL1B/SERPINE1/IL6/CXCL2/CXCL6/VIM/TNFAIP3/CSF2/CXCL1/CCL3/CXCL5/CCL2/IL1A/RIPK2/CEBPB/TNF/TRIB1/AXL/PDE4B/SIRPA/MTDH/CD14/TNFRSF1B/IL24/RARA/PPBP/CXCL10/ICAM1/DDIT3/ADAM9/CXCL13/SCARB1/NFKBIA/HAVCR2/HSPA5/CD68/SPON2/PLSCR3/LITAF/MIF/WNT5A/CXCL9/IRAK1/TICAM2/CSF3/PRKCA/LILRB2/LILRA2/CASP1/HCK
GO_REGULATION_OF_CHEMOTAXIS	GO_REGULATION_OF_CHEMOTAXIS	197	0.540407	1.81843	0.000129032	0.00356144	0.0026412	2519	tags=31%, list=11%, signal=28%	SERPINE1/IL6/THBS1/GREM1/SEMA3C/VEGFC/PDGFRB/CCL3/CCL2/ANGPT2/ANO6/FPR2/PGF/NRP1/CDH13/SCG2/EFNB2/DYSF/C5AR1/F3/MET/PLA2G7/PDGFB/CXCL10/F2RL1/RARRES2/JAM3/NBL1/CXCL13/SLAMF8/RAC2/SEMA3A/DUSP1/MPP1/MIF/WNT5A/EDN2/PDGFRA/MMP28/CCR1/EDN1/C3AR1/CXCR4/DNM1L/VEGFA/SEMA3E/ITGA2/SWAP70/LGMN/USP14/ADAM10/AIF1/S1PR1/STX3/DPP4/SEMA4F/CALR/GPSM3/LBP/P2RX4/RYK/ARTN
GO_LEUKOCYTE_CHEMOTAXIS	GO_LEUKOCYTE_CHEMOTAXIS	198	0.532241	1.79215	0.000129216	0.00356144	0.0026412	1314	tags=26%, list=6%, signal=24%	CCL3L3/IL1B/SERPINE1/IL6/THBS1/CXCL2/CXCL6/GREM1/CCL20/VEGFC/CXCL1/CCL3L1/CCL3/CXCL5/ADAM8/CCL2/ANO6/CCL8/FPR2/PGF/SCG2/DYSF/FCER1G/C5AR1/ITGA1/PLA2G7/PDE4B/PDGFB/PPBP/CXCL10/F2RL1/RARRES2/JAM3/NBL1/CXCL13/SLAMF8/RAC2/CCL13/DUSP1/MPP1/MIF/WNT5A/CXCL9/EDN2/CKLF/MMP28/CCR1/EDN1/C3AR1/TGFB2/CXCR4
GO_RNA_LOCALIZATION	GO_RNA_LOCALIZATION	195	0.518897	1.74292	0.000129216	0.00356144	0.0026412	4065	tags=42%, list=18%, signal=35%	ENY2/RFTN1/TGFBR2/IGF2BP2/RRS1/CCT6A/NSUN2/EIF5A2/YBX1/NUTF2/ZC3H3/CCT2/SSB/IGF2BP3/NUP155/HNRNPA2B1/MYO1C/CKAP5/TCP1/NUP93/CCT8/CPSF1/NMD3/THOC6/NUP37/FLOT1/ABCE1/DKC1/XPOT/DDX19A/TPR/EIF5A/NUP160/AHCTF1/EIF4A3/CCT7/NOP58/RNPS1/EXOSC2/ZFP36L1/MAGOH/G3BP2/PARN/TERF1/NUP54/SLBP/DHX36/DHX9/NUP153/QKI/ALKBH5/NXT1/SEC13/RUVBL2/NUP107/THOC5/CCT4/XPO1/CCT3/POLR2D/NUP35/AGFG1/PHAX/EXOSC3/ZFP36/YY1/RUVBL…
GO_SKELETAL_SYSTEM_MORPHOGENESIS	GO_SKELETAL_SYSTEM_MORPHOGENESIS	195	0.557195	1.87156	0.000129216	0.00356144	0.0026412	2575	tags=27%, list=12%, signal=24%	COL1A1/SERPINH1/MMP13/GREM1/STC1/TWIST1/PDGFRB/SFRP2/PRRX1/CHSY1/CYP26B1/FBN2/TGFB3/TGFBR2/SFRP4/MMP2/MSX1/MTHFD1L/SOX9/RARA/RUNX2/RAB23/HOXC8/GLI3/BMP1/SOX11/INSIG2/FGR/PDGFRA/MSX2/GLG1/TMEM119/SH3PXD2B/SATB2/HOXC4/SLC39A1/COL27A1/MTHFD1/COL13A1/GNAS/ROR2/HAS2/ANXA6/EIF4A3/NAB1/MMP14/HYAL2/SIX4/ALPL/WDR60/RYK/CSGALNACT1/LRP5L
GO_MESENCHYMAL_CELL_DIFFERENTIATION	GO_MESENCHYMAL_CELL_DIFFERENTIATION	200	0.522667	1.76164	0.000129299	0.00356144	0.0026412	1534	tags=24%, list=7%, signal=23%	COL1A1/IL1B/IL6/GREM1/SEMA3C/PDPN/TWIST1/BMP2/SNAI2/SFRP2/NRG1/NRP1/EDNRA/PHLDB2/HEYL/SDCBP/TGFB3/TGFBR2/HIF1A/MSX1/DAB2/PHLDB1/SOX9/SMAD7/ZEB2/EFNB1/DACT3/BAMBI/ACVR1/SPRED1/MAD2L2/SEMA3A/ENG/CORO1C/FOXF2/SOX11/GLIPR2/WNT2/LAMA5/WNT5A/NOLC1/MSX2/TRIM28/EDN1/TGFB2/SPRY1/STAT1/CFL1/STRAP
GO_NEGATIVE_REGULATION_OF_APOPTOTIC_SIGNALING_PATHWAY	GO_NEGATIVE_REGULATION_OF_APOPTOTIC_SIGNALING_PATHWAY	200	0.507749	1.71136	0.000129299	0.00356144	0.0026412	2286	tags=22%, list=10%, signal=20%	IL1B/SERPINE1/THBS1/MMP9/PTGS2/TNFAIP3/CSF2/SNAI2/SFRP2/ITGAV/IL1A/PLAUR/NRP1/TNF/SCG2/HIF1A/TNFRSF10B/ICAM1/ACVR1/GRINA/CD44/DNAJA1/ENO1/FYN/LMNA/GNAI2/HSPA1A/IVNS1ABP/MIF/BCL2L12/PTPN1/HYOU1/FADD/IFI6/PTTG1IP/RRM2B/TRIM32/PEA15/GSK3B/PARK7/EYA3/RRN3/AATF/HSPA1B/NOS3
GO_NEGATIVE_REGULATION_OF_WNT_SIGNALING_PATHWAY	GO_NEGATIVE_REGULATION_OF_WNT_SIGNALING_PATHWAY	194	0.521061	1.74927	0.000129349	0.00356144	0.0026412	3096	tags=29%, list=14%, signal=25%	CTHRC1/CAV1/GREM1/BMP2/SNAI2/SFRP2/DKK3/APCDD1L/CDH2/ALPK2/IGFBP6/APOE/DKK1/SFRP4/SHISA2/DAB2/SOX9/DACT1/STK3/DACT3/DDIT3/FERMT1/MAD2L2/GLI3/NKD2/IGFBP4/WNT5A/NXN/PSMD2/PSMA3/FZD6/ROR2/PSMA6/PSMB2/GSK3B/PRICKLE1/NPHP4/NFATC1/BARX1/PSMA1/LATS2/NKD1/PSMD14/PSMD12/PSMD3/PSMB7/FZD4/STK4/CSNK1A1/PSMA4/RUVBL2/C12orf43/TMEM88/APCDD1/TCF7L2/PSMC1
GO_PROTEIN_FOLDING	GO_PROTEIN_FOLDING	193	0.491159	1.6474	0.000129483	0.00356144	0.0026412	4237	tags=41%, list=19%, signal=33%	HSPH1/HSPA7/PDIA5/HSP90B1/SPHK1/PDIA6/DERL1/HSPA2/CHORDC1/CCT6A/HSPA5/DNAJA1/HSPD1/GNAI2/HSPA6/FKBP5/HSP90AB1/HSPA1A/AHSA1/CCT2/DNAJB11/FKBP1A/PRDX4/GNAI1/CRTAP/BAG2/PDCD5/TCP1/CCT8/B2M/DFFA/QSOX2/GNG2/GNB4/CANX/DNAJB4/PTGES3/GANAB/DNAJC10/GNB1/CCT7/TBCE/HSPE1/NUDC/HSPA1B/GRPEL1/CALR/LMAN1/HSPA8/ST13/DNAJB5/PPIB/NUDCD2/DNAJC2/DNLZ/RUVBL2/CCT4/SACS/HSP90AA1/PPIAL4A/PSMC1/CSNK2A2/CCT3/DNAJC24/HSP90…
GO_CELL_MATRIX_ADHESION	GO_CELL_MATRIX_ADHESION	203	0.553252	1.86896	0.000129601	0.00356144	0.0026412	1791	tags=28%, list=8%, signal=26%	SERPINE1/COL3A1/POSTN/PLAU/THBS1/ACTN1/GREM1/FERMT2/ITGB1/MMP12/ITGAV/COL17A1/THY1/COL16A1/NRP1/CDH13/NID2/EPDR1/CDK6/ZYX/PHLDB2/ITGA1/RRAS/EMILIN1/SGCE/COL5A3/VCL/PPFIA1/PTPRK/SDC4/NINJ1/ADAM9/ITGB6/JAM3/MACF1/CD63/CD44/MAP4K4/ILK/FERMT1/LIMS1/ACTG1/SLC9A1/CORO1C/ITGA11/ADAMTS9/VCAM1/S100A10/DAPK3/VEGFA/ITGB5/COL13A1/SEMA3E/ITGB2/ITGA2/NID1
GO_REGULATION_OF_CALCIUM_ION_TRANSPORT	GO_REGULATION_OF_CALCIUM_ION_TRANSPORT	203	0.519181	1.75386	0.000129601	0.00356144	0.0026412	2737	tags=26%, list=12%, signal=23%	PTGS2/CAV1/STC2/STC1/PDGFRB/CCL3/GJA1/CCL2/THY1/RGS4/DYSF/GEM/PRNP/PDE4B/PDGFB/F2R/CXCL10/ICAM1/HSPA2/FYN/GNAI2/SLC9A1/GSTO1/CXCL9/MYO5A/HOMER3/TMEM38B/CCR1/MYLK/FKBP1A/BIN1/CXCR4/APLNR/LPAR3/CALM3/LILRB2/LILRA2/SESTD1/SLC30A1/SRI/NOS3/TRPC6/HOMER1/TRPC1/SPINK1/GRIN3B/GJC2/P2RX4/UBASH3B/F2RL3/PLCG1/CACNA1C
GO_REGULATION_OF_TRANSMEMBRANE_RECEPTOR_PROTEIN_SERINE_THREONINE_KINASE_SIGNALING_PATHWAY	GO_REGULATION_OF_TRANSMEMBRANE_RECEPTOR_PROTEIN_SERINE_THREONINE_KINASE_SIGNALING_PATHWAY	203	0.569651	1.92436	0.000129601	0.00356144	0.0026412	1677	tags=25%, list=8%, signal=23%	SULF1/THBS1/CAV1/PMEPA1/FST/GREM1/FSTL3/FSTL1/BMP2/SFRP2/DKK3/CAV2/HTRA1/DKK1/FBN2/SDCBP/TGFB3/LOX/TGFBR2/SFRP4/MSX1/DAB2/SMAD7/EMILIN1/FOXD1/BAMBI/NBL1/ACVR1/HSPA5/ILK/FERMT1/SPRED1/CDH5/ENG/HSP90AB1/HSPA1A/SOX11/ZC3H3/WNT5A/PELO/INHBB/MSX2/GLG1/DLX1/FKBP1A/TGFB2/SPRY1/NUP93/STRAP/TWSG1/CD109
GO_ENDOTHELIAL_CELL_MIGRATION	GO_ENDOTHELIAL_CELL_MIGRATION	201	0.511475	1.72482	0.000129651	0.00356144	0.0026412	3097	tags=33%, list=14%, signal=29%	THBS1/FAP/PTGS2/SPARC/GREM1/STC1/VEGFC/ITGB1/ANGPT2/APOE/NRP1/CDH13/ETS1/TNF/SCG2/MYH9/EFNB2/MET/CARD10/RRAS/PDGFB/PXN/HIF1A/PTPRM/GADD45A/CXCL13/SCARB1/RHOB/SPRED1/DCN/CDH5/GPI/STARD13/BCAR1/WNT5A/ADAMTS9/CYP1B1/SOX18/EDN1/PRKCA/RHOJ/S100A2/PLK2/VEGFA/EGR3/ITGB2/RAB13/LGMN/ANXA3/NOS3/DPP4/ROCK2/CALR/ATP2B4/P2RX4/RIN2/PLCG1/WNT7A/SRPX2/EFNA1/LPXN/NRP2/HMOX1/TEK/FGFR1/MIR221/HDAC9
GO_TELENCEPHALON_DEVELOPMENT	GO_TELENCEPHALON_DEVELOPMENT	207	0.499639	1.69039	0.00013009	0.00356144	0.0026412	3936	tags=32%, list=18%, signal=26%	COL3A1/BMP2/LAMB1/CDH2/SLC2A1/EXT1/NRG1/FLNA/CDK6/BNIP3/HIF1A/HPRT1/ZEB2/NEFL/KIF14/SLC38A2/RARA/MYH10/BCL2A1/SEMA3A/MBOAT7/GLI3/CORO1C/XRN2/FEZ1/ASPM/LRP8/WNT5A/TH/EGFR/DLX1/CXCR4/NUMB/ATIC/GART/PHACTR1/TACC3/UBA6/GSK3B/AGTPBP1/ANXA3/EIF2B3/NRGN/ATP2B4/RYK/ZMIZ1/NIN/PLXNA3/RTN4R/SHANK3/SKI/PHLPP2/ID2/CSNK2A2/CSF1R/FBXO45/ARHGAP11B/OXTR/ATF5/NME1/CRK/ROBO1/NUMBL/YWHAE/INHBA/KIF5B
GO_REGULATION_OF_EPITHELIAL_CELL_MIGRATION	GO_REGULATION_OF_EPITHELIAL_CELL_MIGRATION	214	0.508678	1.72818	0.000130804	0.00356144	0.0026412	3162	tags=34%, list=14%, signal=29%	THBS1/MMP9/PTGS2/SPARC/STC1/VEGFC/ANGPT2/APOE/NRP1/ETS1/TNF/MET/CARD10/TGFBR2/RRAS/PDGFB/HIF1A/SOX9/PTPRM/GADD45A/PFN1/PTPRG/ADAM9/JUN/MACF1/CXCL13/SCARB1/MAP4K4/RHOB/SPRED1/SEMA3A/DCN/CORO1C/GPI/STARD13/GLIPR2/BCAR1/WNT5A/ADAMTS9/EDN1/TGFB2/PRKCA/RHOJ/DOCK5/PLK2/STRAP/VEGFA/MAPRE2/ITGA2/HAS2/LGMN/ANXA3/NOS3/ROCK2/CALR/ATP2B4/P2RX4/IQSEC1/RIN2/PLCG1/DUSP10/WNT7A/SRPX2/PFN2/EFNA1/NRP2/HMOX1/TEK/FG…
GO_REGULATION_OF_PEPTIDYL_TYROSINE_PHOSPHORYLATION	GO_REGULATION_OF_PEPTIDYL_TYROSINE_PHOSPHORYLATION	218	0.540107	1.83678	0.000131839	0.00356144	0.0026412	1830	tags=22%, list=8%, signal=21%	ITGA5/IL6/CAV1/OSM/GREM1/PDGFC/CSF2/PDGFRB/SFRP2/CSPG4/ERRFI1/RIPK2/THY1/NOX4/NRG1/NRP1/TNF/SH2B3/PRNP/PDGFB/SOCS3/SAMSN1/IL11/IL24/SHC1/ICAM1/IL20/APP/ACVR1/CD44/FYN/TNFRSF1A/MIF/LRP8/EGFR/PTPN1/CD300A/CSF3/PTPN11/CD81/SOCS1/LIF/TGFA/VEGFA/NCAPG2/EHD4/CLCF1/ITGB2/EREG
GO_MITOTIC_NUCLEAR_DIVISION	GO_MITOTIC_NUCLEAR_DIVISION	230	0.522499	1.78802	0.000131857	0.00356144	0.0026412	3883	tags=36%, list=18%, signal=30%	IL1B/PDGFRB/IL1A/CAV2/FLNA/TRIP13/ANLN/ARHGEF10/PDGFB/AURKA/TPX2/UBE2C/SPHK1/KIF14/BUB1/RRS1/DLGAP5/CDC20/NCAPD2/CDCA5/RAD21/PKMYT1/MAD2L2/CHEK1/RANBP1/DUSP1/MAD2L1/HSPA1A/NEK6/CENPK/KIF4A/NCAPG/MTBP/EDN1/DAPK3/PDXP/NUF2/KIF2C/CDCA8/DSN1/NSMCE2/MAD1L1/CENPE/TGFA/NCAPG2/AURKB/DSCC1/EREG/NDC80/KIF2A/PLK1/TPR/SMC2/KIF18A/NFE2L1/TACC3/TTK/HSPA1B/KIF20B/CCNB1/NEK2/PRC1/KNTC1/DRG1/FBXO5/KIF3B/PSRC1/PDS…
GO_RECEPTOR_MEDIATED_ENDOCYTOSIS	GO_RECEPTOR_MEDIATED_ENDOCYTOSIS	227	0.519366	1.77423	0.000132013	0.00356144	0.0026412	3421	tags=33%, list=16%, signal=28%	SERPINE1/CAV1/SPARC/GREM1/ITGB1/PDLIM7/ADM/HBA2/CAV2/FPR2/APOE/HBA1/WDR54/HBB/HSPH1/DKK1/EFNB2/FCER1G/CD163/RAB31/SDCBP/TGFBR2/SFRP4/DAB2/HSP90B1/CD14/PICALM/APLN/SGIP1/CD63/SCARB1/COLEC12/DLL1/APOC1/TFRC/HYOU1/CD81/NUMB/B2M/SNAP25/VEGFA/M6PR/FLOT1/CANX/LDLR/ITGB2/DGKD/IGF2R/CBL/TPCN2/CAP1/MARCO/SYT11/DNM3/ASGR1/CALR/NEDD4/PPT1/LRPAP1/CALCRL/DLG4/FCGR1A/PCSK9/CD36/ANXA2/HSP90AA1/HIP1/AAK1/CLTC/PI…
GO_RESPONSE_TO_TRANSFORMING_GROWTH_FACTOR_BETA	GO_RESPONSE_TO_TRANSFORMING_GROWTH_FACTOR_BETA	227	0.571832	1.95346	0.000132013	0.00356144	0.0026412	3322	tags=37%, list=15%, signal=32%	COL1A2/COL1A1/COL3A1/POSTN/THBS1/CAV1/PMEPA1/FERMT2/COL4A2/MXRA5/DKK3/CAV2/NOX4/HTRA1/ZYX/FBN2/LTBP2/SDCBP/TGFB3/LOX/TGFBR2/PXN/DAB2/SOX9/SMAD7/EMILIN1/LRRC32/FOS/BAMBI/PTPRK/ADAM9/JUN/ACVR1/HSPA5/FERMT1/LIMS1/FYN/SPRED1/CDH5/ENG/HSP90AB1/HSPA1A/SOX11/WNT2/WNT5A/GLG1/EDN1/DLX1/TGFB2/PDCD5/SPRY1/ZFP36L2/STRAP/TWSG1/ITGB5/CD109/ZFHX3/SKIL/ADAMTSL2/FMOD/CBL/FBN1/FUT8/HYAL2/ZFP36L1/ANKRD1/ROCK2/EID2/…
GO_REGULATION_OF_ANIMAL_ORGAN_MORPHOGENESIS	GO_REGULATION_OF_ANIMAL_ORGAN_MORPHOGENESIS	228	0.475145	1.62426	0.000132048	0.00356144	0.0026412	3188	tags=27%, list=14%, signal=23%	SULF1/CTHRC1/BASP1/TNFAIP3/GREM1/SEMA3C/TWIST1/BMP2/SNAI2/SFRP2/TNF/SULF2/DKK1/TGFBR2/MSX1/DAB2/SOX9/DACT1/PFN1/PTK7/RUNX2/ACVR1/MYC/GPC6/ENG/TBX2/WNT2/WNT5A/VDR/EDN1/TGFB2/SPRY1/PSMD2/STAT1/PSMA3/LIF/VEGFA/FZD2/FZD6/ROR2/GPC4/PSMA6/PSMB2/PRICKLE1/SIX4/MAGED1/PSMA1/TNFRSF11B/NKD1/RYK/PSMD14/PSMD12/PSMD3/PSMB7/FZD4/WNT7A/PSMA4/FGFR1/APCDD1/PSMC1/AJAP1/CLTC
GO_CONNECTIVE_TISSUE_DEVELOPMENT	GO_CONNECTIVE_TISSUE_DEVELOPMENT	222	0.574893	1.95859	0.000132293	0.00356144	0.0026412	1431	tags=22%, list=7%, signal=20%	COL1A1/COL5A1/TGFBI/SULF1/PTHLH/SERPINH1/LUM/BGN/MMP13/ACTA2/GREM1/STC1/PDGFRB/BMP2/SNAI2/SFRP2/TIMP1/SLC39A14/PRRX1/CTSK/CHSY1/SULF2/LOX/TGFBR2/PDGFB/HIF1A/MSX1/SOX9/SMAD7/FOXD1/RARA/RUNX2/CD44/CHI3L1/GPR4/GLI3/BMP1/EFEMP1/WNT5A/MSX2/GLG1/EDN1/PTPN11/SH3PXD2B/SATB2/HOXC4/ATF2/COL27A1
GO_PROTEIN_KINASE_B_SIGNALING	GO_PROTEIN_KINASE_B_SIGNALING	222	0.483392	1.64686	0.000132293	0.00356144	0.0026412	3162	tags=31%, list=14%, signal=26%	IL1B/THBS1/OSM/PDGFRB/ITGB1/CCL3/ADAM8/CCL2/IRS1/NOX4/RCN3/NRG1/TNF/SH2B3/F3/MET/AXL/LOX/RRAS/PDGFB/MTDH/SOX9/STK3/DDIT3/ILK/RAC2/FYN/CHI3L1/IRS2/ENG/HSP90AB1/EGFR/CPNE1/PDGFRA/PEAR1/RASD2/CSF3/PTPN11/HLA-G/TGFA/SETX/TSPYL5/EREG/TRIB3/C1QTNF1/SESN3/HYAL2/PARK7/ZFP36L1/MST1R/PIK3AP1/P2RX4/PIK3CD/CD80/OSBPL8/PHLDA3/MUL1/HSP90AA1/TEK/FGFR1/HIP1/GDF15/TCF7L2/MIR221/PHLPP2/RET/RHOG/MIR21
GO_HEART_MORPHOGENESIS	GO_HEART_MORPHOGENESIS	224	0.492465	1.67962	0.000132521	0.00356144	0.0026412	3526	tags=31%, list=16%, signal=26%	COL5A1/SEMA3C/TWIST1/FHL2/BMP2/SNAI2/SFRP2/ALPK2/NRG1/NRP1/FLRT2/DKK1/HEYL/TGFBR2/HIF1A/MSX1/ADAMTS1/SOX9/SMAD7/RARA/JUN/ACVR1/DLL1/ILK/ENG/SOX11/TBX2/WNT2/WNT5A/TH/TEAD2/SOX18/MSX2/FKBP1A/SAV1/TGFB2/SPRY1/ATF2/TPM1/HEG1/VEGFA/EGLN1/FZD2/HAS2/PKP2/S1PR1/NOS3/PARVA/ANKRD1/DLC1/ACTC1/NEDD4/TMED2/ZMIZ1/IFT52/STIL/EFNA1/MICAL2/NRP2/TEK/DCHS1/ID2/MIR21/FZD1/GAA/FGFRL1/PKD2/SLIT3/SMAD6
GO_REGULATION_OF_CELLULAR_RESPONSE_TO_GROWTH_FACTOR_STIMULUS	GO_REGULATION_OF_CELLULAR_RESPONSE_TO_GROWTH_FACTOR_STIMULUS	238	0.604984	2.07644	0.000132626	0.00356144	0.0026412	1570	tags=25%, list=7%, signal=24%	IL1B/ITGA5/SULF1/THBS1/CAV1/PMEPA1/FST/GREM1/FSTL3/VEGFC/FSTL1/SFRP2/DKK3/CAV2/SULF2/HTRA1/DKK1/FBN2/SDCBP/TGFB3/LOX/TGFBR2/SFRP4/HIF1A/SHISA2/MSX1/DAB2/SMAD7/EMILIN1/FOXD1/FAM20C/BAMBI/APLN/RUNX2/NBL1/CXCL13/CD63/DLL1/HSPA5/ILK/FERMT1/SPRED1/DCN/CDH5/ENG/HSP90AB1/HSPA1A/SOX11/WNT5A/PELO/PTPN1/MSX2/GLG1/DLX1/MYO1C/MYOF/SPRY1/TMEM204/STRAP/TWSG1
GO_PHAGOCYTOSIS	GO_PHAGOCYTOSIS	245	0.500272	1.72242	0.000133422	0.00356144	0.0026412	2756	tags=29%, list=13%, signal=25%	IL1B/THBS1/FCGR2A/ITGB1/SLC11A1/ITGAV/CCL2/ANO6/SRPX/NCF2/FPR2/TNF/MYH9/MYO10/CD93/DYSF/FCER1G/TGM2/RAB31/MET/TYROBP/AXL/FCN1/SIRPA/ACTB/CD14/SPHK1/RARA/F2RL1/SCARB1/COLEC12/MFGE8/RAC2/LYAR/ACTG1/SPON2/FYN/ARPC1B/HSP90AB1/CORO1C/FGR/PEAR1/CD300A/TICAM2/FCN3/VAV2/MYO1C/WIPF1/HCK/RAB34/LDLR/ITGB2/ITGA2/RHOBTB1/AIF1/CD300LF/MARCO/SYT11/ANXA3/RAB20/MST1R/JMJD6/CALR/LBP/IL15/FCGR1A/TLR4/C2/PLCG1/YES1
GO_CELL_CHEMOTAXIS	GO_CELL_CHEMOTAXIS	260	0.513568	1.78123	0.000133708	0.00356144	0.0026412	2490	tags=30%, list=11%, signal=27%	CCL3L3/IL1B/SERPINE1/IL6/THBS1/CXCL2/CXCL6/GREM1/CCL20/VEGFC/CXCL1/PDGFRB/CCL3L1/CCL3/CXCL5/ADAM8/CCL2/ANO6/CCL8/FPR2/PGF/NRP1/SCG2/DYSF/FCER1G/C5AR1/MET/ITGA1/PLA2G7/LOX/PDE4B/PDGFB/PPBP/CXCL10/F2RL1/RARRES2/JAM3/NBL1/CXCL13/SLAMF8/RAC2/CCL13/DUSP1/MPP1/MIF/BCAR1/WNT5A/CXCL9/EDN2/PDGFRA/CKLF/MMP28/CCR1/EDN1/C3AR1/TGFB2/CXCR4/DNM1L/CCL18/VEGFA/EGR3/FFAR2/ITGB2/RAB13/SWAP70/LGMN/ADAM10/AIF1/CCRL2/…
GO_MESENCHYME_DEVELOPMENT	GO_MESENCHYME_DEVELOPMENT	252	0.525957	1.81609	0.00013421	0.00356144	0.0026412	1534	tags=23%, list=7%, signal=22%	COL1A1/IL1B/IL6/BASP1/ACTA2/GREM1/SEMA3C/PDPN/TWIST1/PDGFRB/BMP2/SNAI2/SFRP2/NRG1/NRP1/EDNRA/PHLDB2/ACTG2/HEYL/SDCBP/TGFB3/TGFBR2/HIF1A/MSX1/DAB2/PHLDB1/SOX9/SMAD7/ZEB2/EFNB1/FOXD1/PTK7/DACT3/BAMBI/ACVR1/SPRED1/MYC/MAD2L2/SEMA3A/ENG/CORO1C/FOXF2/SOX11/TBX2/GLIPR2/WNT2/LAMA5/WNT5A/TEAD2/NOLC1/MSX2/TRIM28/EDN1/TGFB2/DLL3/SPRY1/STAT1/CFL1/STRAP
GO_COAGULATION	GO_COAGULATION	273	0.540349	1.88397	0.000134553	0.00356144	0.0026412	3029	tags=31%, list=14%, signal=27%	COL1A2/COL1A1/SERPINE1/COL3A1/IL6/PLAU/THBS1/FAP/CAV1/PDPN/PLEK/SERPINE2/SERPINA1/ANXA5/PLAUR/ANO6/MYL9/APOE/FLNA/HBB/MYH9/SH2B3/FCER1G/EHD2/F3/AXL/PDGFB/PROCR/SERPING1/ACTB/EHD1/VKORC1/DOCK11/VCL/TFPI2/F2R/F2RL1/NFE2/ILK/ACTG1/FYN/TLN1/PDGFRA/PEAR1/EDN1/VAV2/PTPN11/IRF1/PRKCA/LCP2/JMJD1C/GNA13/PABPC4/GNG2/GNAS/FZD6/ITGA2/DGKD/C1QTNF1/GNB1/CSRP1/ENTPD1/PAPSS2/GNA12/ITPK1/CAPZB/NOS3/TRPC6/F2RL2/LM…
GO_TISSUE_MIGRATION	GO_TISSUE_MIGRATION	279	0.505802	1.76672	0.000135888	0.00356144	0.0026412	3162	tags=35%, list=14%, signal=31%	THBS1/MMP9/FAP/PTGS2/SPARC/ACTA2/GREM1/STC1/VEGFC/ITGB1/ANGPT2/APOE/NRP1/CDH13/ETS1/TNF/SCG2/MYH9/ANLN/EFNB2/ACTG2/MET/CARD10/TGFBR2/RRAS/PDGFB/PXN/HIF1A/SOX9/PTPRM/GADD45A/ZEB2/PFN1/PTPRG/ADAM9/JUN/MACF1/CXCL13/SCARB1/MAP4K4/FERMT1/RHOB/SPRED1/SEMA3A/DCN/CDH5/CORO1C/GPI/STARD13/GLIPR2/BCAR1/WNT5A/ADAMTS9/CYP1B1/SOX18/EDN1/TGFB2/PTPN11/PRKCA/RHOJ/DOCK5/S100A2/PLK2/STRAP/VEGFA/MAPRE2/EGR3/ITGB2/IT…
GO_NEGATIVE_REGULATION_OF_CELLULAR_COMPONENT_MOVEMENT	GO_NEGATIVE_REGULATION_OF_CELLULAR_COMPONENT_MOVEMENT	280	0.472817	1.65196	0.000135962	0.00356144	0.0026412	1534	tags=21%, list=7%, signal=20%	SERPINE1/COL3A1/SULF1/THBS1/ACTN1/GREM1/SEMA3C/STC1/SFRP2/TIMP1/GJA1/CCL2/ANGPT2/THY1/IGFBP3/NRG1/APOE/NRP1/TNF/TRIB1/PHLDB2/CYGB/CARD10/RRAS/PTPRM/SMAD7/EMILIN1/GADD45A/VCL/IL24/PTPRK/PTPRG/NBL1/CXCL13/SLAMF8/ILK/RHOB/SPRED1/SEMA3A/DUSP1/CLIC4/DCN/ENG/CORO1C/STARD13/MIF/WNT5A/ADAMTS9/CYP1B1/CD300A/MMP28/MCTP1/ADARB1/BIN1/GTPBP4/ADA/IFITM1/TPM1/SRGAP1/STRAP
GO_RESPONSE_TO_MOLECULE_OF_BACTERIAL_ORIGIN	GO_RESPONSE_TO_MOLECULE_OF_BACTERIAL_ORIGIN	287	0.486088	1.7032	0.000136537	0.00356144	0.0026412	1519	tags=23%, list=7%, signal=21%	IL1B/SERPINE1/IL6/CXCL2/CXCL6/PTGS2/VIM/SPARC/TNFAIP3/CSF2/CXCL1/CCL3/ADM/SLC11A1/CXCL5/GJA1/CCL2/IL1A/RIPK2/CEBPB/TNF/TRIB1/C5AR1/AXL/PDE4B/SIRPA/MTDH/CYP27B1/CD14/TNFRSF1B/FOS/IL24/F2R/RARA/PPBP/CXCL10/ICAM1/IRAK3/ADAM9/CXCL13/SCARB1/NFKBIA/HAVCR2/CD68/HSPD1/SPON2/PLSCR3/DCN/LITAF/MIF/WNT5A/CXCL9/TH/IRAK1/TICAM2/LOXL1/NFKB2/EDN1/CSF3/PRKCA/LILRB2/LILRA2/CASP1/B2M/HCK
GO_MUSCLE_CONTRACTION	GO_MUSCLE_CONTRACTION	298	0.458342	1.61218	0.0001374	0.00356144	0.0026412	2636	tags=24%, list=12%, signal=22%	SULF1/PTGS2/CAV1/VIM/PROK2/ACTA2/STC1/TPM2/SMTN/GJA1/CALD1/MYL9/FLNA/EDNRA/RGS2/SULF2/DYSF/ACTG2/ITGA1/PDE4B/PXN/SPHK1/SMAD7/DSG2/VCL/F2R/TNNT1/ENO1/TLN1/TPM4/ASPH/SLC9A1/GSTO1/TPM3/EDN2/TMEM38B/NUP155/MYBPH/KCNJ8/MYLK/EDN1/ALDOA/BIN1/CXCR4/ADA/MYOF/DAPK3/DOCK5/CALM3/TPM1/MYOM3/SNTB1/ITGB5/ITGA2/ANXA6/CACNA1H/SRI/ADRA1B/TPCN2/ADORA2B/CNN1/PKP2/ATP2A2/HOMER1/ROCK2/ATP2B4/ACTC1/P2RX4/CALCRL/MYL12A/…
GO_TRANSMEMBRANE_RECEPTOR_PROTEIN_SERINE_THREONINE_KINASE_SIGNALING_PATHWAY	GO_TRANSMEMBRANE_RECEPTOR_PROTEIN_SERINE_THREONINE_KINASE_SIGNALING_PATHWAY	293	0.511897	1.79637	0.000137495	0.00356144	0.0026412	2114	tags=25%, list=10%, signal=23%	COL1A2/COL3A1/SULF1/THBS1/CAV1/PMEPA1/VIM/FST/GREM1/FSTL3/FSTL1/FERMT2/BMP2/SFRP2/DKK3/CAV2/HTRA1/ZYX/DKK1/FBN2/LTBP2/SDCBP/TGFB3/LOX/TGFBR2/SFRP4/PXN/MSX1/DAB2/SMAD7/EMILIN1/LRRC32/FOXD1/FOS/BAMBI/PTPRK/RUNX2/ADAM9/JUN/NBL1/ACVR1/HSPA5/ILK/FERMT1/SPRED1/CDH5/ENG/HSP90AB1/HSPA1A/SOX11/ZC3H3/WNT5A/PELO/INHBB/MSX2/GLG1/DLX1/FKBP1A/TGFB2/SPRY1/NUP93/STRAP/TWSG1/ITGB5/CD109/ROR2/SKIL/ADAMTSL2/FMOD/CB…
GO_POSITIVE_REGULATION_OF_CELL_ACTIVATION	GO_POSITIVE_REGULATION_OF_CELL_ACTIVATION	300	0.443182	1.55935	0.000137571	0.00356144	0.0026412	3765	tags=34%, list=17%, signal=29%	IL1B/LGALS1/IL6/THBS1/CAV1/PDPN/PDGFRB/CCL3/PLEK/ADAM8/CCL2/IL1A/IL7R/RIPK2/THY1/HSPH1/EFNB2/FCER1G/TYROBP/AXL/TGFBR2/SIRPA/CD70/EFNB1/RARA/SLC39A10/CD83/F2RL1/HLA-F/HAVCR2/HSPD1/FYN/MAD2L2/IRS2/TFRC/GLI3/HLA-A/FGR/MIF/WNT5A/PRKDC/TNFSF13B/FADD/VCAM1/PTPN11/CD81/ADA/SOCS1/LILRB2/LILRA2/HLA-G/EXOSC6/EGR3/CLCF1/ITGB2/LILRB4/AIF1/CTSC/MMP14/ADORA2B/IL27RA/RIF1/PPP2R3C/DPP4/CD55/LBP/IL1RL1/CD320/CD80…
GO_MUSCLE_CELL_DIFFERENTIATION	GO_MUSCLE_CELL_DIFFERENTIATION	311	0.451275	1.59284	0.000137646	0.00356144	0.0026412	2512	tags=25%, list=11%, signal=23%	GREM1/PDGFRB/ITGB1/FHL2/BMP2/ADM/CDH2/ALPK2/CAV2/NOX4/NRG1/CYP26B1/RGS2/RGS4/FHOD3/MYH9/DKK1/EFNB2/DYSF/EHD2/LOX/PDGFB/SMYD3/MSX1/SOX9/EHD1/RARA/CXCL10/SIK1/MYH10/TNNT1/POPDC3/ACVR1/PTGFRN/DLL1/BVES/ACTG1/DNER/LMNA/MAPK12/FLNC/YBX1/SLC9A1/ENG/TBX2/CXCL9/PDGFRA/MORF4L2/EDN1/TMEM119/PLEKHO1/BIN1/SPAG9/CD81/MYOF/DNMT1/TPM1/TMEM204/VEGFA/FLOT1/CDH15/EREG/IFRD1/TRIM32/CACNA1H/CSRP1/MMP14/WDR1/SIX4/MEF…
GO_REGULATION_OF_VASCULATURE_DEVELOPMENT	GO_REGULATION_OF_VASCULATURE_DEVELOPMENT	304	0.531876	1.8734	0.000137779	0.00356144	0.0026412	1684	tags=23%, list=8%, signal=22%	IL1B/SERPINE1/ITGA5/IL6/SULF1/THBS1/TNFRSF12A/PTGS2/THBS2/SPARC/TNFAIP3/PROK2/GREM1/TWIST1/VEGFC/ITGB1/ADM/COL4A2/SFRP2/IL1A/ANGPT2/PGF/NRP1/ETS1/TNF/EFNB2/C5AR1/F3/CARD10/TGFBR2/RRAS/PDGFB/HIF1A/MTDH/HK2/ADAMTS1/PTPRM/SPHK1/EMILIN1/GADD45A/CXCL10/PGK1/CXCL13/DLL1/RHOB/SPRED1/CHI3L1/GPR4/DCN/CDH5/ENG/STARD13/JAK1/WNT5A/ADAMTS9/CYP1B1/C3AR1/TGFB2/CXCR4/PRKCA/APLNR/RHOJ/ATF2/DNMT1/STAT1/PLK2/HLA-G/…
GO_NEURON_DEATH	GO_NEURON_DEATH	312	0.462311	1.63204	0.000137988	0.00356144	0.0026412	3340	tags=28%, list=15%, signal=24%	DDIT4/CCL3/ADAM8/CCL2/CEBPB/APOE/NRP1/TNF/DKK1/EFNB2/C5AR1/ITGA1/PRNP/TYROBP/AXL/BNIP3/TGFB3/HIF1A/TNFRSF1B/FOS/NEFL/NES/NAMPT/KIF14/F2R/PICALM/DDIT3/EGLN3/HLA-F/RRAS2/APP/JUN/RILPL1/HSPA5/ILK/HSPD1/FYN/GAPDH/SIAH1/CTSZ/SLC9A1/HSP90AB1/WNT5A/AIMP2/PIGT/HYOU1/ADARB1/FADD/DLX1/TGFB2/CSF3/SRPK2/ATF2/NRBP2/EGLN1/CLCF1/SSH1/NGF/ITGB2/ATN1/LGMN/CBL/GSK3B/PARK7/SIX4/EIF2S1/SIGMAR1/PPT1/SCN2A/REL/TLR4/PC…
GO_POST_TRANSLATIONAL_PROTEIN_MODIFICATION	GO_POST_TRANSLATIONAL_PROTEIN_MODIFICATION	313	0.515008	1.81902	0.000138102	0.00356144	0.0026412	3019	tags=26%, list=14%, signal=22%	SPP1/LGALS1/IL6/TNC/IGFBP7/VCAN/STC2/FSTL3/FSTL1/LAMC1/TIMP1/PRSS23/CALU/LAMB1/SERPINA1/CDH2/IGFBP3/APOE/SCG2/SOCS3/HIF1A/HSP90B1/RCN1/SDC2/FAM20C/COPS8/PDIA6/KTN1/APP/TMEM132A/MFGE8/CHGB/CKAP4/IGFBP4/KLHL5/CRTAP/FUCA2/PSMD2/PSMA3/APLP2/TGOLN2/SUMF2/WSB1/DSCC1/RAB13/PSMA6/MXRA8/FEM1C/PSMB2/CCNF/LAMB2/ADAM10/FBN1/AGTPBP1/EPAS1/MATN3/SOCS2/STT3A/SPARCL1/PSMA1/COPS5/NUCB1/FBXO32/PSMD14/PSMD12/RABGGT…
GO_CELL_SUBSTRATE_ADHESION	GO_CELL_SUBSTRATE_ADHESION	315	0.569818	2.013	0.000138447	0.00356144	0.0026412	1883	tags=26%, list=9%, signal=24%	COL1A1/SERPINE1/COL3A1/LGALS1/ITGA5/POSTN/PLAU/THBS1/TNFRSF12A/LAMB3/ACTN1/GREM1/PDPN/MYADM/FERMT2/ITGB1/COL8A1/SPOCK1/MMP12/LAMC1/ITGAV/LAMB1/COL17A1/ANGPT2/THY1/COL16A1/NRP1/FLNA/CDH13/NID2/EPDR1/CDK6/ZYX/PHLDB2/FBLN2/ITGA1/AXL/RRAS/ANTXR1/PXN/EMILIN1/SGCE/COL5A3/VCL/KIF14/EGFLAM/PPFIA1/PTPRK/SDC4/NINJ1/ADAM9/ITGB6/JAM3/GBP1/MACF1/CD63/CD44/MAP4K4/ILK/RAC2/FERMT1/LIMS1/BVES/ACTG1/SLC9A1/CORO1C/…
GO_PEPTIDYL_TYROSINE_MODIFICATION	GO_PEPTIDYL_TYROSINE_MODIFICATION	320	0.480858	1.70197	0.0001386	0.00356144	0.0026412	3219	tags=30%, list=15%, signal=26%	ITGA5/IL6/CAV1/OSM/GREM1/PDGFC/CSF2/PDGFRB/SFRP2/CSPG4/ERRFI1/RIPK2/THY1/NOX4/NRG1/NRP1/TNF/SH2B3/MET/PRNP/AXL/TPST1/PDGFB/SOCS3/SAMSN1/IL11/IL24/SHC1/ICAM1/DYRK3/IL20/MELK/APP/ACVR1/CD44/FYN/TNFRSF1A/FGR/JAK1/MIF/EFEMP1/LRP8/ROS1/EGFR/PDGFRA/PTPN1/CD300A/CSF3/PTPN11/CD81/SOCS1/LIF/HCK/TGFA/VEGFA/NCAPG2/ABL2/PRLR/EHD4/CLCF1/ROR2/ITGB2/EREG/DYRK4/CBLB/CBL/HYAL2/TTK/MST1R/SPINK1/RYK/TESK1/IL12RB2/C…
GO_REGULATION_OF_WNT_SIGNALING_PATHWAY	GO_REGULATION_OF_WNT_SIGNALING_PATHWAY	318	0.462796	1.63656	0.000138619	0.00356144	0.0026412	3096	tags=24%, list=14%, signal=21%	COL1A1/SULF1/CTHRC1/CAV1/TNFAIP3/GREM1/BMP2/SNAI2/SFRP2/DKK3/APCDD1L/CDH2/CDH3/ALPK2/IGFBP6/APOE/SULF2/DKK1/SFRP4/SHISA2/DAB2/SOX9/ZEB2/DACT1/STK3/PTK7/DACT3/BAMBI/DDIT3/APP/MACF1/ILK/FERMT1/MAD2L2/CSNK1E/GLI3/NKD2/UBR5/IGFBP4/ASPM/WNT5A/EGFR/NXN/DAPK3/CSNK1D/PSMD2/PSMA3/CAPRIN2/FZD6/ROR2/PSMA6/PSMB2/GSK3B/PRICKLE1/NPHP4/NFATC1/BARX1/PSMA1/LATS2/NKD1/PSMD14/PSMD12/DEPDC1B/PSMD3/PSMB7/CBFB/FZD4/ST…
GO_MUSCLE_ORGAN_DEVELOPMENT	GO_MUSCLE_ORGAN_DEVELOPMENT	330	0.433403	1.53836	0.000138889	0.00356144	0.0026412	2335	tags=21%, list=11%, signal=19%	COL3A1/COL6A3/CAV1/BASP1/TAGLN/GREM1/TWIST1/BMP2/SMTN/GJA1/CAV2/NRG1/CYP26B1/RGS2/RGS4/DKK1/EFNB2/MSC/HEYL/ID3/LOX/TGFBR2/MSX1/SMAD7/SGCE/FHL3/FOS/TEAD4/CXCL10/POPDC3/DLL1/BVES/DNER/MAPK12/DCN/ENG/ITGA11/SOX11/TBX2/FLNB/WNT2/LAMA5/WNT5A/MYLK/EDN1/ADARB1/FKBP1A/SAV1/TGFB2/TPM1/LIF/HEG1/FOXN2/EGR2/SAP30/EGLN1/FLOT1/EGR3/FZD2/ZFHX3/CACNA1H/SRI/PKP2/S1PR1/SIX4/MEF2A/LAMA2/ANKRD1/HOMER1
GO_REGULATION_OF_BINDING	GO_REGULATION_OF_BINDING	330	0.44025	1.56267	0.000138889	0.00356144	0.0026412	3745	tags=31%, list=17%, signal=26%	MMP9/CTHRC1/CAV1/TWIST1/BMP2/PLAUR/RIPK2/IFIT2/APOE/NRP1/DKK1/LARP6/MET/LOX/PDGFB/AURKA/GPSM1/MSX1/ACTB/DAB2/DACT1/NES/STK3/RARA/BAMBI/DDIT3/DERL1/APP/JUN/NFKBIA/CDCA5/MAD2L2/CSNK1E/CTSZ/HSP90AB1/SOX11/WNT5A/CPNE1/HJURP/MSX2/TRIM28/FKBP1A/CSF3/BAG2/GTPBP4/S100A10/CALM3/PLK2/MAPRE1/LIF/B2M/CAPRIN2/NMD3/HABP4/FLOT1/AURKB/NGF/ITGA2/EIF3E/TRIB3/PLK1/SRI/EIF4A3/GSK3B/PARK7/EIF2S1/ATP2A2/ACD/NEK2/LRPAP…
GO_SENSORY_SYSTEM_DEVELOPMENT	GO_SENSORY_SYSTEM_DEVELOPMENT	327	0.432847	1.53497	0.000138966	0.00356144	0.0026412	2575	tags=20%, list=12%, signal=18%	COL5A2/COL5A1/COL4A1/VIM/TWIST1/PDGFRB/COL8A1/BCAR3/FJX1/THY1/NRP1/MFAP2/FBN2/MFAP5/TGFBR2/HIF1A/SOX9/PTPRM/ZEB2/NES/RARA/FAT1/MYH10/NINJ1/JUN/DLL1/SPRED1/SEMA3A/CLIC4/GLI3/FOXF2/SOX11/TBX2/XRN2/EFEMP1/WNT2/LAMC3/WNT5A/TH/EGFR/PDGFRA/CYP1B1/DLX1/TGFB2/SH3PXD2B/SPRY1/RHOJ/TWSG1/VEGFA/CEP290/COL8A2/MAN2A1/LIMK2/SKIL/GNB1/LAMB2/FBN1/AGTPBP1/NPHP4/SLITRK6/JMJD6/LPCAT1/ATP2B4/NKD1/SDK2/ACTL6A/LRP5L
GO_EXTRACELLULAR_STRUCTURE_ORGANIZATION	GO_EXTRACELLULAR_STRUCTURE_ORGANIZATION	341	0.735072	2.6181	0.000139489	0.00356144	0.0026412	1315	tags=36%, list=6%, signal=34%	MMP3/MMP1/SPP1/COL1A2/COL5A2/COL1A1/COL5A1/TGFBI/SERPINE1/COL3A1/LAMC2/ITGA5/POSTN/IL6/SULF1/THBS1/COL6A3/COL4A1/COL12A1/MMP10/TNC/MMP9/COL6A1/P4HA1/LAMA3/SERPINH1/LUM/LAMB3/FAP/CAV1/BGN/VCAN/MMP11/SPARC/CRISPLD2/MMP13/GREM1/PDPN/AEBP1/ITGB1/COL8A1/COL4A2/MMP12/SFRP2/LAMC1/TIMP1/ITGAV/COL10A1/PLOD3/COL15A1/LAMB1/COL17A1/CTSK/ADAM8/FSCN1/PXDN/MMP7/LAMA4/CAV2/COL16A1/FLRT2/ETS1/TNF/SULF2/NID2/HTRA1…
GO_MYELOID_CELL_DIFFERENTIATION	GO_MYELOID_CELL_DIFFERENTIATION	340	0.433233	1.5421	0.000139548	0.00356144	0.0026412	2317	tags=24%, list=11%, signal=22%	THBS1/MMP9/ACTN1/FSTL3/CSF2/CCL3/LILRB3/CA2/CEBPB/MYL9/ETS1/TNF/TRIB1/MYH9/SH2B3/CDK6/FCER1G/SNX10/TYROBP/LOX/TGFBR2/HIF1A/GPR68/ISG15/IL11/FOS/LRRC17/RARA/FAM20C/DYRK3/F2RL1/IL20/APP/NFE2/JUN/NFKBIA/DLL1/LYAR/MYC/SPI1/TFRC/KLF10/HSPA1A/LTBR/PRKDC/RELB/CCR1/FADD/GLO1/CSF3/PTPN11/CD81/PRKCA/C1QC/CLEC5A/STAT1/PABPC4/LIF/B2M/ZBTB46/PRMT1/VEGFA/OSCAR/NCAPG2/CD109/GNAS/ROR2/SBNO2/OSTM1/BATF3/LILRB4/MT…
GO_MUSCLE_TISSUE_DEVELOPMENT	GO_MUSCLE_TISSUE_DEVELOPMENT	338	0.430708	1.53235	0.000139723	0.00356144	0.0026412	1676	tags=18%, list=8%, signal=17%	COL3A1/CAV1/GREM1/SEMA3C/TWIST1/PDGFRB/ITGB1/FHL2/BMP2/GJA1/ALPK2/CAV2/NOX4/NRG1/CYP26B1/RGS2/RGS4/FHOD3/DKK1/EFNB2/MSC/HEYL/LOX/TGFBR2/SOX9/SMAD7/DSG2/FOS/RARA/SIK1/MYH10/POPDC3/ACVR1/DLL1/BVES/DNER/LMNA/DCN/SLC9A1/ENG/SOX11/TBX2/FLNB/WNT2/WNT5A/ADAMTS9/PDGFRA/MYLK/EDN1/FKBP1A/SAV1/TGFB2/TPM1/HEG1/FOXN2/VEGFA/EGR2/SAP30/EGLN1/FLOT1
GO_OSSIFICATION	GO_OSSIFICATION	343	0.572221	2.0388	0.000140076	0.00356144	0.0026412	1800	tags=25%, list=8%, signal=23%	SPP1/COL1A2/COL5A2/COL1A1/IL6/PTHLH/TNC/CTHRC1/COL6A1/PTGS2/VCAN/SPARC/MMP13/GREM1/CDH11/SRGN/FSTL3/STC1/TWIST1/VEGFC/FHL2/BMP2/PDLIM7/CCL3/SNAI2/SFRP2/CTSK/ANO6/IGFBP3/CHSY1/CEBPB/EXT1/TNF/CDK6/DKK1/SNX10/FBN2/ID3/TGFB3/LOX/HIF1A/CYP27B1/MMP2/SOX9/SMAD7/ISG15/FAM20C/RUNX2/RRAS2/ACVR1/CLEC11A/DDX21/ILK/TPM4/KLF10/RSL1D1/GLI3/ITGA11/BMP1/SOX11/FGR/WNT5A/EGFR/EXT2/MN1/TMEM38B/MSX2/CCR1/TMEM119/TGFB…
GO_RESPONSE_TO_OXYGEN_LEVELS	GO_RESPONSE_TO_OXYGEN_LEVELS	343	0.484221	1.72526	0.000140076	0.00356144	0.0026412	2872	tags=28%, list=13%, signal=24%	COL1A1/POSTN/PLAU/THBS1/DDIT4/PTGS2/CA9/CAV1/STC2/NDRG1/STC1/PDPN/TWIST1/VEGFC/PDGFRB/BMP2/PLOD2/ADM/PLOD1/ADAM8/ANGPT2/NOX4/SLC2A1/PAM/PGF/ETS1/EDNRA/LDHA/CYGB/BNIP3/TGFB3/TGFBR2/HIF1A/MMP2/HK2/HSP90B1/SLC29A1/NAMPT/ICAM1/PGK1/EGLN3/APOLD1/HSPD1/ENO1/MYC/LMNA/SLC9A1/BIRC2/TH/BNIP3L/IRAK1/HYOU1/EDN1/TGFB2/CXCR4/ADA/ADSL/PSMD2/PSMA3/DNM1L/VEGFA/EGLN1/AGTRAP/ITGA2/EIF4EBP1/PSMA6/PPARD/TBL2/GNB1/PSM…
GO_REGULATION_OF_PROTEIN_CATABOLIC_PROCESS	GO_REGULATION_OF_PROTEIN_CATABOLIC_PROCESS	352	0.423533	1.51109	0.000141243	0.00356144	0.0026412	3163	tags=26%, list=14%, signal=22%	IL1B/CAV1/TNFAIP3/SERPINE2/TIMP1/TIMP3/MSN/ADAM8/GJA1/NRG1/APOE/FLNA/TNF/TRIB1/DYSF/LAPTM4B/SDCBP/AURKA/DAB2/SOX9/SMAD7/TNFRSF1B/DACT1/IRAK3/CDC20/AZIN1/ADAM9/FYN/MAD2L2/RNF19B/MAD2L1/CSNK1E/NKD2/HSP90AB1/FOXF2/HSPA1A/WNT5A/EGFR/BAG2/CD81/CSNK1D/PTTG1IP/PSMD2/PLK2/ZFAND2A/EGLN1/RNF217/LDLR/RNF144A/WDR91/TRIB3/RDX/TRIM32/PLK1/MAP1A/USP14/NFE2L1/CTSC/GSK3B/PRICKLE1/GNA12/PARK7/HSPA1B/LPCAT1/CTSA/NE…
GO_SYNAPSE_ORGANIZATION	GO_SYNAPSE_ORGANIZATION	356	0.463829	1.65591	0.000141985	0.00356144	0.0026412	2969	tags=24%, list=13%, signal=21%	COL4A1/TNC/ACTN1/THBS2/SPARC/SRGN/NDRG1/CDH2/NRG1/APOE/NRP1/FLRT2/TNF/DKK1/EFNB2/C5AR1/IL1RAP/PRNP/AGRN/ACTB/TUBA1A/TPBG/PCDH17/PFN1/NEFL/F2R/PPFIA1/COL4A5/CDC20/MYH10/TUBB/APP/ACTG1/PPFIA4/FYN/PPFIBP1/DNER/TANC2/GPC6/LRP8/ZNF365/WNT5A/C1QB/MYO5A/SYN1/NLGN2/DBN1/C1QC/LILRB2/LRFN4/CFL1/DNM1L/CAPRIN2/CLSTN2/EGLN1/SEMA3E/ARHGAP22/GPC4/SSH1/ARF4/LGMN/L1CAM/LAMB2/ADAM10/PCDHB2/NPTN/SPARCL1/SLITRK6/DNM…
GO_EPITHELIAL_CELL_PROLIFERATION	GO_EPITHELIAL_CELL_PROLIFERATION	359	0.461505	1.64833	0.00014241	0.00356144	0.0026412	1702	tags=20%, list=8%, signal=19%	IL6/SULF1/THBS1/FAP/CAV1/SPARC/TNFAIP3/PROK2/FST/TWIST1/VEGFC/BMP2/COL8A1/SNAI2/MMP12/SFRP2/LAMC1/LAMB1/ERRFI1/GJA1/CCL2/CDH3/CAV2/IGFBP3/CEBPB/APOE/PGF/NRP1/CDH13/TNF/SCG2/SULF2/HTRA1/CDK6/EFNB2/DYSF/C5AR1/F3/CCND1/PDGFB/HIF1A/UHRF1/SOX9/PTPRM/PTPRK/APLN/JUN/IRF6/SCARB1/NRAS/FERMT1/MYC/KLF9/SOX11/IGFBP4/WNT2/WNT5A/VDR/EGFR/PRKDC/SAV1/TGFB2/PRKCA/APLNR/ATF2/STAT1/B2M/STRAP/TGFA/VEGFA/COL8A2/CD109…
GO_REGULATION_OF_APOPTOTIC_SIGNALING_PATHWAY	GO_REGULATION_OF_APOPTOTIC_SIGNALING_PATHWAY	359	0.419718	1.49908	0.00014241	0.00356144	0.0026412	3201	tags=26%, list=15%, signal=22%	IL1B/SERPINE1/THBS1/MMP9/TNFRSF12A/PTGS2/CAV1/TNFAIP3/CSF2/SNAI2/SFRP2/ITGAV/TIMP3/G0S2/IL1A/PLAUR/SRPX/NRP1/TNF/SCG2/BNIP3/HIF1A/MSX1/YWHAG/TNFRSF10B/STK3/ICAM1/DDIT3/ACVR1/GRINA/CD44/DNAJA1/ENO1/MLLT11/FYN/LMNA/GNAI2/PLSCR3/SIAH1/HSPA1A/IVNS1ABP/MIF/LTBR/BCL2L12/ITM2C/PTPN1/INHBB/HYOU1/FADD/YWHAH/DAPK3/IFI6/PDCD5/PTTG1IP/RRM2B/DNM1L/NACC2/YWHAQ/SKIL/TRIM32/PEA15/CTSC/GSK3B/HYAL2/PARK7/EYA3/RRN3…
GO_ORGANELLE_FISSION	GO_ORGANELLE_FISSION	361	0.470709	1.68146	0.000143205	0.00356144	0.0026412	3883	tags=31%, list=18%, signal=26%	IL1B/PDGFRB/IL1A/CAV2/CYP26B1/FLNA/TRIP13/ANLN/ARHGEF10/BNIP3/SPIRE1/PDGFB/AURKA/TPX2/MSX1/UBE2C/SPHK1/KIF14/BUB1/RRS1/DLGAP5/CDC20/HSPA2/NCAPD2/CDCA5/MTFR1/RAD21/PKMYT1/MAD2L2/CHEK1/RANBP1/DUSP1/MAD2L1/DCN/HSPA1A/CCNA1/NEK6/ASPM/CENPK/WNT5A/KIF4A/NCAPG/CKS2/MTBP/MSX2/EDN1/DAPK3/TOP2A/PDXP/NUF2/KIF2C/DNM1L/CDCA8/DSN1/NSMCE2/LIF/MAD1L1/CENPE/TGFA/MYBL1/INF2/NCAPG2/RAD54B/AURKB/DSCC1/EREG/NDC80/KIF…
GO_REGULATION_OF_TRANS_SYNAPTIC_SIGNALING	GO_REGULATION_OF_TRANS_SYNAPTIC_SIGNALING	364	0.4407	1.5764	0.000143349	0.00356144	0.0026412	3082	tags=22%, list=14%, signal=19%	IL1B/PTGS2/CDH11/SRGN/ITGB1/MME/SERPINE2/CA2/CCL2/CDH2/APOE/TNF/RGS4/TSHZ3/DKK1/PRNP/TYROBP/STX1A/YWHAG/PCDH17/NPTX2/F2R/RARA/CDC20/APP/FYN/GNAI2/LRP8/EGFR/RAP1B/MCTP1/EDN1/SYN1/YWHAH/GNAI1/NLGN2/DBN1/CALM3/LILRB2/PLK2/DNM1L/SLC1A3/SNAP25/EGR2/CLSTN2/EGLN1/FLOT1/ROR2/SSH1/NGF/SLC30A1/DLGAP4/LGMN/MAP1A/EIF4A3/SORCS2/AKAP12/GSK3B/SYT11/NPTN/ADORA2B/STX3/LAMA2/ATP2A2/HOMER1/NRGN/STAU1/YTHDF1/DLG4/PL…
GO_CELL_JUNCTION_ASSEMBLY	GO_CELL_JUNCTION_ASSEMBLY	366	0.469405	1.6799	0.000143823	0.00356144	0.0026412	2266	tags=23%, list=10%, signal=21%	IL1B/LAMC2/ITGA5/THBS1/LAMA3/LAMB3/CAV1/ACTN1/THBS2/GREM1/CDH11/FERMT2/SNAI2/LAMC1/COL17A1/GJA1/FSCN1/CDH2/THY1/COL16A1/NRG1/NRP1/FLNA/FLRT2/TNF/DKK1/EFNB2/PHLDB2/IL1RAP/MTDH/AGRN/ACTB/SMAD7/TPBG/VCL/PCDH17/RHOC/PTPRK/SDC4/APP/JAM3/KRT14/MACF1/MAP4K4/ILK/LIMS1/ACTG1/TLN1/DNER/ECT2/FLNC/GPC6/SLC9A1/CDH5/CORO1C/WNT5A/RAP1B/CNTNAP1/MYO1C/NLGN2/S100A10/DAPK3/PRKCA/VASP/TLN2/LRFN4/HEG1/VEGFA/CLSTN2/FL…
GO_AMEBOIDAL_TYPE_CELL_MIGRATION	GO_AMEBOIDAL_TYPE_CELL_MIGRATION	372	0.474739	1.70215	0.000144009	0.00356144	0.0026412	3162	tags=33%, list=14%, signal=28%	THBS1/MMP9/FAP/PTGS2/SPARC/GREM1/SEMA3C/STC1/TWIST1/VEGFC/ITGB1/TIMP1/GJA1/ANGPT2/APOE/NRP1/CDH13/ETS1/TNF/SCG2/MYH9/ANLN/EFNB2/CYGB/MET/CARD10/TGFBR2/RRAS/PDGFB/PXN/HIF1A/SOX9/PTPRM/GADD45A/ZEB2/EFNB1/PFN1/SYDE1/PTPRG/SDC4/ADAM9/JUN/ACVR1/MACF1/CXCL13/SCARB1/MAP4K4/ILK/FERMT1/RHOB/SPRED1/SEMA3A/DCN/CDH5/CORO1C/GPI/STARD13/GLIPR2/LAMA5/BCAR1/WNT5A/ADAMTS9/CYP1B1/SOX18/EDN1/TGFB2/PTPN11/PRKCA/RHOJ…
GO_DIVALENT_INORGANIC_CATION_TRANSPORT	GO_DIVALENT_INORGANIC_CATION_TRANSPORT	383	0.406405	1.4602	0.000144907	0.00356144	0.0026412	2807	tags=21%, list=13%, signal=19%	PTGS2/CAV1/STC2/STC1/PDGFRB/CCL3/SLC11A1/SLC39A14/ITGAV/GJA1/CCL2/ANO6/CCL8/THY1/RGS4/DYSF/PANX1/GEM/PRNP/PDE4B/PDGFB/CYP27B1/SLC39A8/F2R/CXCL10/ICAM1/SLC39A10/DDIT3/HSPA2/FYN/GNAI2/SLC39A6/SLC9A1/GSTO1/CXCL9/VDR/MYO5A/HOMER3/TMEM38B/CCR1/MYLK/FKBP1A/BIN1/CXCR4/APLNR/LPAR3/CALM3/LILRB2/SLC39A1/LILRA2/SESTD1/DNM1L/SLC39A4/SLC41A2/MAGT1/ANXA6/SLC30A1/CACNA1H/SRI/TPCN2/NOS3/TRPC6/ATP2A2/HOMER1/TRPC1…
GO_REPRODUCTIVE_SYSTEM_DEVELOPMENT	GO_REPRODUCTIVE_SYSTEM_DEVELOPMENT	383	0.423547	1.52179	0.000144907	0.00356144	0.0026412	2342	tags=20%, list=11%, signal=18%	SPP1/SULF1/TNC/PTGS2/BASP1/FST/STC2/FSTL3/STC1/CSF2/PDGFRB/ADM/MME/SFRP2/SERPINE2/GJA1/CEBPB/FLNA/HTRA1/AXL/CCND1/PDGFB/SOCS3/HIF1A/ADAM19/CYP27B1/ADAMTS1/SOX9/FOSL1/RHOBTB3/STK3/RARA/ICAM1/HSPA5/BSG/SEMA3A/DCN/GLI3/HSP90AB1/FOXF2/EPOR/ASPM/BIRC2/WNT2/WNT5A/VDR/EGFR/PDGFRA/INHBB/NRIP1/TRIM28/PRDX4/TGFB2/PTPN11/ZFP42/ADA/CTSB/LIF/VEGFA/EGLN1/PRLR/ROR2/RAB13/EREG/LHB/PPARD/PLK4/KIF18A/CCNF/CBL/EPAS…
GO_RIBONUCLEOPROTEIN_COMPLEX_BIOGENESIS	GO_RIBONUCLEOPROTEIN_COMPLEX_BIOGENESIS	378	0.438277	1.57295	0.000144991	0.00356144	0.0026412	5290	tags=41%, list=24%, signal=31%	BOP1/RRS1/EBNA1BP2/DDX21/LYAR/PUF60/BRIX1/RSL1D1/HSP90AB1/XRN2/HEATR1/SF3A2/PWP1/PRKDC/NOLC1/RRP12/UTP23/WDR75/DDX47/RPS21/GTPBP4/SRPK2/WDR43/EIF3I/NIP7/EXOSC4/EIF3H/STRAP/EIF3B/NMD3/RNU1-3/EXOSC6/NPM3/RPL7L1/ISG20L2/SETX/PTBP2/NOP2/DDX10/ABCE1/NOP56/UTP6/RRP7A/MRTO4/DKC1/USP36/EIF3E/PES1/RRP15/GNL2/EMG1/PTGES3/METTL5/EIF4A3/NOP58/UTP14A/WDR74/TRMT112/GEMIN5/MRPL36/BYSL/RRN3/EXOSC2/AATF/RPF2/MRPL…
GO_NEGATIVE_REGULATION_OF_TRANSPORT	GO_NEGATIVE_REGULATION_OF_TRANSPORT	384	0.405219	1.45645	0.000145054	0.00356144	0.0026412	2200	tags=20%, list=10%, signal=18%	IL1B/THBS1/MMP9/PTGS2/CAV1/OSM/SRGN/STC1/TWIST1/SERPINE2/ITGAV/GJA1/IRS1/NRG1/APOE/WDR54/TNF/RGS2/RGS4/ENY2/DYSF/GEM/SDCBP/SFRP4/SIRPA/LRRC32/TNFRSF1B/IL11/F2R/ICAM1/PICALM/F2RL1/HLA-F/RAB23/FERMT1/APOC1/GNAI2/IRS2/TNFRSF1A/HSPA1A/IL13RA2/GSTO1/GDI1/RSAD2/CD300A/RAP1B/INHBB/MCTP1/EDN1/BIN1/PTPN11/ADA/CALM3/LILRB2/CAB39/UFM1/RAB11FIP5/SLC43A2/SESTD1/LIF/GOPC/PTGER4/YWHAQ/PEA15/SLC30A1/TPR/PID1/CRY…
GO_NEGATIVE_REGULATION_OF_IMMUNE_SYSTEM_PROCESS	GO_NEGATIVE_REGULATION_OF_IMMUNE_SYSTEM_PROCESS	379	0.41286	1.48189	0.000145096	0.00356144	0.0026412	2782	tags=25%, list=13%, signal=23%	COL3A1/THBS1/TNFAIP3/GREM1/FSTL3/CCL3/MMP12/LILRB3/CCL2/IL7R/THY1/CEBPB/TNF/GAL/TRIB1/HTRA1/CDK6/FCER1G/PRNP/TYROBP/AXL/TGFB3/MNDA/SERPING1/SOX9/SMAD7/EMILIN1/GPR68/HLA-B/SAMSN1/LRRC32/LRRC17/RARA/IRAK3/HLA-F/SDC4/GBP1/NBL1/NFKBIA/HAVCR2/DLL1/SLAMF8/CD68/MYC/PAG1/DUSP1/GLI3/SOX11/HLA-A/FGR/MICB/MIF/IL13RA2/PRKDC/CD300A/MMP28/FADD/TGFB2/ADA/SOCS1/IRF1/C1QC/LILRB2/HLA-G/MAD1L1/ZBTB46/PRMT1/TWSG1/NC…
GO_MUSCLE_SYSTEM_PROCESS	GO_MUSCLE_SYSTEM_PROCESS	380	0.425534	1.5271	0.000145539	0.00356144	0.0026412	2636	tags=22%, list=12%, signal=20%	IL1B/SULF1/PTGS2/CAV1/VIM/PROK2/ACTA2/STC1/TPM2/ERRFI1/SMTN/GJA1/CALD1/MYL9/FLNA/EDNRA/RGS2/SULF2/RGS4/DYSF/ACTG2/ITGA1/PDE4B/PXN/SPHK1/SMAD7/DSG2/TNFRSF1B/VCL/F2R/TNNT1/ENO1/TLN1/TPM4/LMNA/ASPH/SLC9A1/TNFRSF1A/GSTO1/TPM3/EDN2/TMEM38B/LMCD1/NUP155/MYBPH/KCNJ8/MYLK/EDN1/ALDOA/BIN1/CXCR4/ADA/MYOF/DAPK3/PRKCA/DOCK5/CALM3/TPM1/MYOM3/SNTB1/ITGB5/ITGA2/ANXA6/CACNA1H/SRI/AIF1/ADRA1B/TPCN2/ADORA2B/CNN1/P…
GO_POSITIVE_REGULATION_OF_CELL_ADHESION	GO_POSITIVE_REGULATION_OF_CELL_ADHESION	390	0.45113	1.62202	0.00014637	0.00356144	0.0026412	1791	tags=22%, list=8%, signal=20%	IL1B/LGALS1/ITGA5/IL6/CAV1/FSTL3/PDPN/MYADM/COL8A1/SFRP2/ITGAV/ADAM8/CCL2/IL1A/IL7R/PLAUR/RIPK2/THY1/COL16A1/NRP1/FLNA/CDH13/ETS1/TNF/KIFAP3/MYO10/CDK6/HSPH1/EFNB2/DYSF/FBLN2/TGM2/TGFBR2/RRAS/SIRPA/ADAM19/CD70/SMAD7/EMILIN1/EFNB1/EGFLAM/RARA/ICAM1/CD83/SDC4/NINJ1/ADAM9/CXCL13/CD44/MAP4K4/HAVCR2/ILK/HSPD1/FERMT1/LIMS1/FYN/TFRC/GLI3/HLA-A/JAK1/WNT5A/IRAK1/TNFSF13B/FADD/VCAM1/TGFB2/PTPN11/CD81/ADA/S…
GO_LEUKOCYTE_MIGRATION	GO_LEUKOCYTE_MIGRATION	396	0.500847	1.80371	0.000146563	0.00356144	0.0026412	1775	tags=25%, list=8%, signal=24%	MMP1/CCL3L3/COL1A2/COL1A1/IL1B/SERPINE1/ITGA5/IL6/THBS1/CXCL2/CXCL6/CAV1/OLR1/GREM1/CCL20/VEGFC/CXCL1/ITGB1/CCL3L1/CCL3/CXCL5/ITGAV/MSN/ADAM8/SLC16A3/CCL2/ANGPT2/ANO6/CCL8/THY1/TREM1/FPR2/PGF/TNF/SCG2/MYH9/DYSF/FCER1G/C5AR1/ITGA1/PLA2G7/PDE4B/SIRPA/PDGFB/SLC7A7/EMILIN1/TNFRSF10B/SHC1/SDC2/PPBP/CXCL10/ICAM1/F2RL1/RARRES2/SDC4/APP/JAM3/NBL1/CXCL13/CD44/SLAMF8/RAC2/CCL13/FYN/BSG/DUSP1/MPP1/MIF/IL1R1…
GO_REGULATION_OF_HEMOPOIESIS	GO_REGULATION_OF_HEMOPOIESIS	402	0.412289	1.48726	0.000146563	0.00356144	0.0026412	3615	tags=29%, list=16%, signal=25%	IL1B/THBS1/OSM/FSTL3/CSF2/CCL3/LILRB3/ADAM8/CA2/IL1A/IL7R/RIPK2/CEBPB/MYL9/CYP26B1/ETS1/TNF/TRIB1/CDK6/TYROBP/AXL/LOX/TGFBR2/HIF1A/SMAD7/GPR68/HLA-B/ISG15/FOS/LRRC17/RARA/CD83/IL20/NFE2/JUN/NFKBIA/DLL1/SLAMF8/MYC/SPI1/KLF10/GLI3/PUS7/HSPA1A/PRKDC/CCR1/FADD/CSF3/ADA/SOCS1/IRF1/PRKCA/C1QC/LILRB2/ZFP36L2/PSMD2/STAT1/PSMA3/HLA-G/LIF/B2M/ZBTB46/PRMT1/NCAPG2/EGR3/GNAS/ROR2/PSMA6/LILRB4/PSMB2/KLF13/FBN1…
GO_POSITIVE_REGULATION_OF_CYTOKINE_PRODUCTION	GO_POSITIVE_REGULATION_OF_CYTOKINE_PRODUCTION	395	0.489494	1.76241	0.000146692	0.00356144	0.0026412	2835	tags=27%, list=13%, signal=24%	IL1B/SERPINE1/IL6/SULF1/THBS1/LUM/PTGS2/OSM/CSF2/TWIST1/CCL3/SLC11A1/ADAM8/IL1A/RIPK2/CEBPB/TNF/SULF2/FCER1G/PANX1/C5AR1/F3/IL1RAP/TYROBP/FCN1/PDE4B/HIF1A/MNDA/CD14/SPHK1/F2R/RARA/DDIT3/CD83/F2RL1/HLA-F/APP/DDX21/HAVCR2/HSPD1/FERMT1/SPON2/GAPDH/HSPA1A/HLA-A/FGR/LRRFIP1/MIF/IL1R1/SLC7A5/BIRC2/WNT5A/RSAD2/PRKDC/CYP1B1/IRAK1/NFKB2/C3AR1/FADD/PTPN11/CD81/IRF1/LILRB2/ATF2/CLEC5A/STAT1/LILRA2/CASP1/HLA…
GO_POSITIVE_REGULATION_OF_CATABOLIC_PROCESS	GO_POSITIVE_REGULATION_OF_CATABOLIC_PROCESS	394	0.409861	1.47526	0.000146886	0.00356144	0.0026412	3141	tags=23%, list=14%, signal=20%	IL1B/IL6/CAV1/TNFAIP3/TWIST1/MSN/ADAM8/GJA1/PFKFB4/IRS1/RIPK2/APOE/TNF/TRIB1/BNIP3/AURKA/HIF1A/MTDH/GPSM1/HK2/DAB2/SOX9/SMAD7/TNFRSF1B/DACT1/PFKFB3/CDC20/ADAM9/APP/TRIML2/IRS2/RNF19B/CSNK1E/DCN/NKD2/HSPA1A/WNT5A/BNIP3L/PTPN1/BAG2/CD81/CSNK1D/ZFP36L2/PTTG1IP/PLK2/ZFAND2A/HNRNPD/RNF217/LDLR/RNF144A/TRIB3/RDX/TRIM32/PLK1/SESN3/CTSC/GSK3B/PRICKLE1/PARK7/ZFP36L1/FTO/HSPA1B/YTHDF3/LPCAT1/ROCK2/NEDD4/NK…
GO_CELL_GROWTH	GO_CELL_GROWTH	412	0.420326	1.51848	0.000148236	0.00356144	0.0026412	2992	tags=25%, list=14%, signal=22%	SPP1/POSTN/IGFBP7/TNFRSF12A/GREM1/SEMA3C/ITGB1/SPOCK1/SFRP2/SERPINE2/GJA1/DCBLD2/IGFBP3/APOE/NRP1/RGS2/RGS4/KRT17/SDCBP/TGFBR2/AURKA/CYP27B1/MSX1/SOX9/SPHK1/SMAD7/ZEB2/VCL/KIF14/DACT3/APP/OSGIN2/MACF1/ILK/ENO1/MAD2L2/SEMA3A/SLC9A1/HSP90AB1/HSPA1A/PLXNA1/IGFBP4/GDI1/BCAR1/ROS1/WNT5A/EGFR/CPNE1/NDN/DPYSL2/OGFR/EDN1/TGFB2/CXCR4/DBN1/ATAD3A/LPAR3/EXTL3/EXOSC4/CAPRIN2/VEGFA/SEMA3E/TMEM97/NGF/IFRD1/TRI…
GO_REGULATION_OF_BODY_FLUID_LEVELS	GO_REGULATION_OF_BODY_FLUID_LEVELS	412	0.441561	1.5952	0.000148236	0.00356144	0.0026412	2299	tags=23%, list=10%, signal=21%	COL1A2/COL1A1/SERPINE1/COL3A1/IL6/PLAU/THBS1/FAP/CAV1/PDPN/ADM/PLEK/SERPINE2/GJA1/SERPINA1/ANXA5/PLAUR/ANO6/MYL9/PAM/APOE/CYP26B1/FLNA/HBB/MYH9/SH2B3/FCER1G/EHD2/F3/MET/AXL/CCND1/PDGFB/HIF1A/PROCR/HK2/SERPING1/ACTB/EHD1/VKORC1/DOCK11/VCL/SLC29A1/TFPI2/F2R/APLN/F2RL1/NFE2/AKR1B1/NCOR2/ILK/ACTG1/FYN/TLN1/GNAI2/SLC22A4/GPI/VDR/PDGFRA/PEAR1/EDN1/VAV2/PTPN11/ADA/IRF1/PRKCA/APLNR/LCP2/JMJD1C/PPAT/GNA13…
GO_DIVALENT_INORGANIC_CATION_HOMEOSTASIS	GO_DIVALENT_INORGANIC_CATION_HOMEOSTASIS	411	0.442166	1.59664	0.000148478	0.00356144	0.0026412	2859	tags=24%, list=13%, signal=21%	MT2A/CAV1/PROK2/STC2/STC1/CCL3/ADM/SLC11A1/SLC39A14/ITGAV/GJA1/MT1A/CCL8/THY1/CAV2/FPR2/APOE/EDNRA/FPR1/C5AR1/SNX10/TGM2/PRNP/BNIP3/S1PR3/CYP27B1/HSP90B1/HEXB/SLC39A8/F2R/CXCL10/SLC39A10/MT1F/DDIT3/F2RL1/APP/CNGB1/GRINA/CXCL13/CCL13/FYN/GPR4/SLC39A6/CDH5/FPR3/GSTO1/WNT5A/CXCL9/VDR/EGFR/MYO5A/EDN2/PDGFRA/TMEM38B/CCR1/EDN1/C3AR1/FKBP1A/CXCR4/APLNR/ATP13A3/LPAR3/CALM3/GNA13/SLC39A4/ABL2/PTGER4/SWAP7…
GO_PEPTIDE_SECRETION	GO_PEPTIDE_SECRETION	431	0.401982	1.45794	0.000148965	0.00356144	0.0026412	2184	tags=19%, list=10%, signal=18%	IL1B/IL6/SRGN/VEGFC/PLEK/ITGAV/ADAM8/GJA1/IL1A/IRS1/SLC2A1/RCN3/ANO1/PAM/APOE/ACSL4/TNF/SCG2/GAL/ENY2/DYSF/PANX1/LTBP2/TGFB3/HIF1A/STX1A/IL1RN/C1QTNF5/CD14/GPR68/LRRC32/F2R/RAB8B/APLN/F2RL1/MYH10/SLC16A10/ADAM9/ITGB6/HAVCR2/HSPD1/FERMT1/GAPDH/IRS2/ARFGAP3/FGR/GPI/MIF/WNT5A/RSAD2/EGFR/MYO5A/INHBB/TNFSF13B/EDN1/TGFB2/PTPN11/NLGN2/SOCS1/PRKCA/LCP2/CLEC5A/LILRA2/RAB11FIP5/DNM1L/LPL/SNAP25/M6PR/CANX/F…
GO_WOUND_HEALING	GO_WOUND_HEALING	431	0.511079	1.85362	0.000148965	0.00356144	0.0026412	2183	tags=27%, list=10%, signal=25%	COL1A2/COL1A1/COL5A1/SERPINE1/COL3A1/ITGA5/POSTN/IL6/PLAU/THBS1/TNC/TNFRSF12A/FAP/CAV1/SPARC/TNFAIP3/PDPN/PDGFRB/ITGB1/PLEK/MMP12/SLC11A1/SERPINE2/TIMP1/GJA1/SERPINA1/ANXA5/IL1A/CDH3/DCBLD2/PLAUR/ANO6/MYL9/NRG1/APOE/FLNA/ETS1/TNF/HBB/MYH9/SH2B3/DYSF/FCER1G/PHLDB2/EHD2/F3/AXL/TGFB3/LOX/TGFBR2/PDGFB/HIF1A/PROCR/SERPING1/ACTB/EHD1/VKORC1/DOCK11/VCL/IL24/TFPI2/RHOC/F2R/PTK7/F2RL1/MYH10/SDC4/NFE2/MACF…
GO_REGULATION_OF_CELL_MORPHOGENESIS	GO_REGULATION_OF_CELL_MORPHOGENESIS	432	0.450607	1.63464	0.000149098	0.00356144	0.0026412	3219	tags=29%, list=15%, signal=25%	SPP1/POSTN/TNFRSF12A/SPARC/SEMA3C/PDPN/MYADM/FERMT2/CCL3/MSN/CCL2/CDH2/THY1/CHN1/APOE/NRP1/FLNA/FMNL2/MYH9/MYO10/RHOQ/CFDP1/ZEB2/RHOBTB3/HEXB/NEFL/SDC2/RHOC/ICAM1/FGD6/BAMBI/MYH10/GBP1/MACF1/CD44/ILK/RAC2/LIMS1/RHOB/BVES/CCL13/FYN/TANC2/SEMA3A/CORO1C/FGR/PLXNA1/LRP8/GDI1/WNT5A/PRKDC/DPYSL2/ALDOA/YWHAH/PLEKHO1/CXCR4/S100A10/DAPK3/DBN1/ARHGDIA/RHOJ/DOCK5/LPAR3/ZMYM6/TPM1/CFL1/GNA13/DNM1L/CAPRIN2/HC…
GO_NEGATIVE_REGULATION_OF_INTRACELLULAR_SIGNAL_TRANSDUCTION	GO_NEGATIVE_REGULATION_OF_INTRACELLULAR_SIGNAL_TRANSDUCTION	439	0.41267	1.4988	0.000149231	0.00356144	0.0026412	2350	tags=20%, list=11%, signal=18%	IL1B/THBS1/MMP9/DDIT4/PTGS2/CAV1/TNFAIP3/TWIST1/MYADM/ITGB1/FHL2/SNAI2/PLEK/SFRP2/SERPINE2/TIMP3/ERRFI1/PLAUR/STMN3/APOE/RGS2/RGS4/SH2B3/CAMK2N1/DUSP6/MET/PRNP/SIRPA/HIF1A/EMILIN1/DACT1/DYRK3/IRAK3/DDIT3/F2RL1/GBP1/GRINA/CD44/DNAJA1/ENO1/SPRED1/MYC/GNAI2/DUSP1/LITAF/HSPA1A/IVNS1ABP/MIF/DUSP14/GSTO1/CPNE1/HOMER3/BCL2L12/PTPN1/CD300A/HYOU1/TGFB2/SPRY1/APLNR/CALM3/PTTG1IP/STAT1/RRM2B/HLA-G/LIF/HEG1/…
GO_POSITIVE_REGULATION_OF_CELLULAR_COMPONENT_BIOGENESIS	GO_POSITIVE_REGULATION_OF_CELLULAR_COMPONENT_BIOGENESIS	452	0.429755	1.56478	0.000149365	0.00356144	0.0026412	2991	tags=25%, list=14%, signal=22%	MMP3/MMP1/CAV1/THBS2/CSF2/PLEK/MSN/PLEK2/FSCN1/THY1/NOX4/COL16A1/NRG1/NRP1/FLNA/FLRT2/TNF/ANLN/PHLDB2/RHOQ/IL1RAP/MET/ARHGEF10/FHOD1/SDCBP/TGFB3/SPIRE1/PXN/AGRN/PHLDB1/SOX9/EMILIN1/DOCK11/TPBG/PFN1/RHOC/ASAP1/ICAM1/F2RL1/SDC4/CXCL13/MAP4K4/RAC2/LIMS1/LCP1/TFRC/ARPC1B/BAIAP2L2/GMFB/CDH5/HSPA1A/HEATR1/RAP1B/TRIM28/WDR75/EDN1/BIN1/CSF3/MYO1C/SH3PXD2B/NLGN2/S100A10/PRKCA/CKAP5/VASP/WDR43/DNMT1/TPM1/M…
GO_REGULATION_OF_ANATOMICAL_STRUCTURE_SIZE	GO_REGULATION_OF_ANATOMICAL_STRUCTURE_SIZE	427	0.40561	1.46916	0.00014941	0.00356144	0.0026412	3277	tags=25%, list=15%, signal=22%	SPP1/TNFRSF12A/PTGS2/CAV1/ACTA2/SEMA3C/MYADM/ADM/PLEK/PLOD3/MSN/GJA1/IL7R/LIMA1/ANO6/APOE/NRP1/EDNRA/RGS2/FHOD3/PPP1R15A/KANK4/ITGA1/SPIRE1/PTPRM/PFN1/NEFL/F2R/ICAM1/PICALM/APLN/F2RL1/MACF1/TMSB10/ILK/SEMA3A/ARPC1B/COTL1/BAIAP2L2/GMFB/HSP90AB1/GDI1/WNT5A/EGFR/EDN2/TMEM123/DPYSL2/PRR16/EDN1/SLC12A4/VAV2/BIN1/CSF3/MYO1C/DBN1/VASP/PDXP/DOCK5/LPAR3/CFL1/HCK/VEGFA/SEMA3E/SSH1/NGF/BAIAP2L1/SWAP70/RDX/I…
GO_POSITIVE_REGULATION_OF_RESPONSE_TO_EXTERNAL_STIMULUS	GO_POSITIVE_REGULATION_OF_RESPONSE_TO_EXTERNAL_STIMULUS	450	0.390297	1.42048	0.000149432	0.00356144	0.0026412	2705	tags=24%, list=12%, signal=21%	IL1B/SERPINE1/IL6/THBS1/PTGS2/OSM/VEGFC/PDGFRB/CCL3/MMP12/ADAM8/ANO6/RIPK2/CEBPB/FPR2/PGF/NRP1/CDH13/ETS1/TNF/SCG2/DYSF/FCER1G/C5AR1/TGM2/F3/MET/PLA2G7/FCN1/PDGFB/CYP27B1/MNDA/FABP4/CXCL10/F2RL1/RARRES2/MUCL1/HLA-F/CXCL13/NFKBIA/CLEC4A/HAVCR2/NRAS/RAC2/HSPD1/FYN/GPR4/TNFRSF1A/MIF/WNT5A/EGFR/PVR/EDN2/PRKDC/OSMR/RELB/CCR1/EDN1/C3AR1/FADD/CD81/CXCR4/PRKCA/PSMD2/PSMA3/LILRA2/DNM1L/HLA-G/LPL/HCK/VEGFA…
GO_SKELETAL_SYSTEM_DEVELOPMENT	GO_SKELETAL_SYSTEM_DEVELOPMENT	436	0.556862	2.02077	0.000149522	0.00356144	0.0026412	1431	tags=20%, list=7%, signal=19%	COL1A2/COL5A2/COL1A1/TGFBI/COL3A1/SULF1/PTHLH/MMP9/SERPINH1/LUM/BGN/VCAN/SPARC/FST/MMP13/GREM1/CDH11/PDGFC/STC1/TWIST1/PDGFRB/BMP2/SNAI2/SFRP2/TIMP1/SLC39A14/COL10A1/PRRX1/CTSK/GJA1/ANO6/CHSY1/EXT1/CYP26B1/SULF2/SH2B3/FBN2/TYROBP/TGFB3/LOX/TGFBR2/SFRP4/HIF1A/MMP2/MSX1/MTHFD1L/SOX9/SMAD7/GPR68/VKORC1/HEXB/LRRC17/TEAD4/RARA/FAM20C/RUNX2/RAB23/CD44/HOXC8/JAG2/CHI3L1/GLI3/ENG/BMP1/SOX11/INSIG2/FGR/EF…
GO_POSITIVE_REGULATION_OF_NERVOUS_SYSTEM_DEVELOPMENT	GO_POSITIVE_REGULATION_OF_NERVOUS_SYSTEM_DEVELOPMENT	451	0.397975	1.44829	0.000149633	0.00356144	0.0026412	3265	tags=26%, list=15%, signal=22%	IL1B/IL6/TNFRSF12A/THBS2/VEGFC/BMP2/CCL3/MME/SERPINE2/APOE/NRP1/FLNA/FLRT2/TNF/RGS2/DKK1/HEYL/ENC1/IL1RAP/HIF1A/AGRN/ZEB2/MMD/TNFRSF1B/TPBG/NEFL/RARA/PTK7/CDC20/NBL1/MACF1/HSPA5/ILK/FYN/ECT2/SEMA3A/CSNK1E/GLI3/SOX11/PLXNA1/FEZ1/ASPM/LRP8/ZNF365/WNT2/GDI1/WNT5A/SF3A2/CPNE1/BEND6/DLX1/BIN1/SPAG9/CXCR4/NLGN2/KCTD11/DBN1/NUMB/CSNK1D/ARHGDIA/RHEB/LPAR3/DNM1L/LIF/CAPRIN2/VEGFA/EGR2/CLSTN2/MAN2A1/SETX/A…
GO_POSITIVE_REGULATION_OF_MAPK_CASCADE	GO_POSITIVE_REGULATION_OF_MAPK_CASCADE	456	0.427084	1.55604	0.000149701	0.00356144	0.0026412	2158	tags=20%, list=10%, signal=19%	CCL3L3/IL1B/IL6/THBS1/PROK2/OSM/CCL20/PDGFC/PDGFRB/CCL3L1/BMP2/CCL3/CSPG4/BCAR3/ADAM8/CCL2/CDH2/CCL8/RIPK2/CAV2/NOX4/IGFBP3/NRG1/FPR2/IGFBP6/APOE/NRP1/TNF/DKK1/DUSP6/FPR1/C5AR1/ITGA1/SDCBP/TGFB3/PDGFB/SPHK1/GADD45A/ZEB2/IL11/SHC1/STK3/F2R/ICAM1/F2RL1/ADAM9/APP/JUN/CD44/GADD45B/HAVCR2/ILK/CCL13/CHI3L1/GNAI2/SEMA3A/IGFBP4/MIF/GLIPR2/WNT5A/LTBR/EGFR/PDGFRA/PTPN1/RAP1B/IRAK1/CCR1/EDN1/SPAG9/TGFB2/PTP…
GO_REGULATION_OF_TRANSMEMBRANE_TRANSPORT	GO_REGULATION_OF_TRANSMEMBRANE_TRANSPORT	447	0.395473	1.43808	0.000149701	0.00356144	0.0026412	2756	tags=20%, list=13%, signal=18%	IL1B/THBS1/MMP9/CAV1/TWIST1/ITGB1/GJA1/CA2/CCL2/IRS1/ANO6/THY1/SLC2A1/FLNA/EDNRA/FXYD5/TNF/RGS2/RGS4/GAL/DYSF/GEM/RHOQ/PRNP/PDE4B/HK2/ACTB/NEFL/F2R/CXCL10/AZIN1/HSPA2/APP/CD63/FYN/SLC26A6/NETO2/IRS2/CLIC4/SLC9A1/GSTO1/CXCL9/MYO5A/TMEM38B/KCNJ8/EDN1/YWHAH/FKBP1A/BIN1/PTPN11/NLGN2/RTN2/APLNR/CALM3/CAB39/SLC43A2/SESTD1/GOPC/YWHAQ/TRIB3/PEA15/SLC30A1/PID1/CACNA1H/SRI/KCNMB1/TPCN2/CLIP3/PARK7/STOM/WDR…
GO_RESPONSE_TO_PEPTIDE	GO_RESPONSE_TO_PEPTIDE	447	0.437609	1.5913	0.000149701	0.00356144	0.0026412	2287	tags=20%, list=10%, signal=18%	MMP3/COL1A1/IL1B/MMP9/PTGS2/CAV1/VIM/SPARC/TNFAIP3/MMP13/STC2/ADM/MMP12/TIMP1/SLC39A14/BCAR3/ERRFI1/GJA1/CA2/IRS1/RIPK2/CAV2/SLC2A1/ANO1/FPR2/GAL/RHOQ/RAB31/PRNP/SOCS3/PXN/MMP2/YWHAG/NEFL/SHC1/NAMPT/ICAM1/RAB8B/RARRES2/APP/AKR1B1/NFKBIA/PTPRE/STAT4/FYN/GNAI2/BSG/IRS2/KLF10/SLC9A1/INSIG2/BCAR1/TH/MYO5A/PRKDC/PTPN1/RAP1B/INHBB/EDN1/GNAI1/VCAM1/PTPN11/MYO1C/SOCS1/STAT1/PPAT/AP3S1/LPL/EGR2/AGTRAP/PRL…
GO_REGULATION_OF_PROTEIN_SERINE_THREONINE_KINASE_ACTIVITY	GO_REGULATION_OF_PROTEIN_SERINE_THREONINE_KINASE_ACTIVITY	459	0.405277	1.47764	0.00014997	0.00356144	0.0026412	3262	tags=27%, list=15%, signal=23%	IL1B/THBS1/CAV1/TNFAIP3/PROK2/PDGFC/PDGFRB/BMP2/SFRP2/CSPG4/ADAM8/RIPK2/THY1/NOX4/NRG1/IGFBP6/APOE/TNF/RGS2/RGS4/TRIB1/SH2B3/DKK1/DUSP6/FPR1/C5AR1/ITGA1/TGFB3/CCND1/PDGFB/CDKN3/ACTB/GADD45A/YWHAG/ZEB2/SHC1/STK3/F2R/CXCL10/IRAK3/ADAM9/CHORDC1/GADD45B/ILK/DNAJA1/SPRED1/PKMYT1/DUSP1/HSP90AB1/CCNA1/MIF/DUSP14/WNT5A/EGFR/CKS1B/PTPN1/CD300A/IRAK1/CKS2/EDN1/SERTAD1/SPAG9/PTPN11/CD81/CXCR4/GTPBP4/MNAT1/S…
GO_AXON_DEVELOPMENT	GO_AXON_DEVELOPMENT	457	0.389643	1.41958	0.000150128	0.00356144	0.0026412	3806	tags=28%, list=17%, signal=24%	SPP1/LAMC2/TNC/LAMA3/TNFRSF12A/CDH11/SEMA3C/ITGB1/PDLIM7/CDH2/THY1/CHN1/EXT1/TUBB3/APOE/NRP1/FLRT2/EFNB2/ACTB/PTPRM/ZEB2/EFNB1/FOXD1/VCL/NEFL/SHC1/PICALM/MYH10/APP/JAM3/JUN/MACF1/ILK/RAC2/FYN/TRIO/BSG/IRS2/SEMA3A/NEXN/SIAH1/GLI3/HSP90AB1/PLXNA1/FEZ1/GDI1/LAMA5/MAP1S/WNT5A/NDN/DPYSL2/ADARB1/PTPN11/CXCR4/DBN1/NUMB/PRKCA/VASP/ARHGDIA/LPAR3/DOCK7/PALLD/VEGFA/EGR2/FLOT1/SEMA3E/NGF/SKIL/IFRD1/TRIM32/MA…
GO_CIRCULATORY_SYSTEM_PROCESS	GO_CIRCULATORY_SYSTEM_PROCESS	465	0.408261	1.49011	0.000150966	0.00356144	0.0026412	2495	tags=19%, list=11%, signal=17%	COL1A2/POSTN/PTGS2/CAV1/OLR1/ACTA2/STC1/VEGFC/ADM/MME/PLOD3/GJA1/NOX4/APOE/FLNA/EDNRA/RGS2/RGS4/HBB/ITGA1/PDE4B/PDGFB/ANPEP/SERPING1/PTPRM/SMAD7/DSG2/ERAP2/NAMPT/F2R/CXCL10/ICAM1/ENPEP/APLN/F2RL1/CYB5R3/DLL1/BVES/FYN/GNAI2/SEMA3A/ASPH/GPR4/CTSZ/SLC9A1/CDH5/TBX2/GSTO1/TH/EGFR/EDN2/TMEM38B/NUP155/KCNJ8/EDN1/C3AR1/BIN1/TGFB2/CXCR4/ADA/MYOF/DOCK5/CALM3/TPM1/STAT1/DNM1L/HEG1/VEGFA/AGTRAP/PPARD/CACNA1H…
GO_POSITIVE_REGULATION_OF_PROTEIN_KINASE_ACTIVITY	GO_POSITIVE_REGULATION_OF_PROTEIN_KINASE_ACTIVITY	465	0.401614	1.46585	0.000150966	0.00356144	0.0026412	3262	tags=25%, list=15%, signal=22%	IL1B/THBS1/PROK2/GREM1/PDGFC/VEGFC/PDGFRB/BMP2/SLC11A1/CSPG4/ADAM8/RIPK2/NOX4/NRG1/IGFBP6/TNF/DKK1/DUSP6/FPR1/C5AR1/ITGA1/PRNP/TGFB3/CARD10/TGFBR2/CCND1/PDGFB/TPX2/GADD45A/ZEB2/MMD/TNFRSF10B/SHC1/STK3/KIF14/F2R/COPS8/SDC4/ADAM9/GADD45B/MAP4K4/ILK/FYN/CHI3L1/ECT2/HSP90AB1/MIF/LRP8/WNT5A/EGFR/CKS1B/PTPN1/CD300A/IRAK1/CKS2/EDN1/SPAG9/TGFB2/PTPN11/CD81/CXCR4/SOCS1/MNAT1/LCP2/LPAR3/CALM3/CAB39/CENPE/T…
GO_POSITIVE_REGULATION_OF_CELL_DEVELOPMENT	GO_POSITIVE_REGULATION_OF_CELL_DEVELOPMENT	473	0.407172	1.48785	0.000151768	0.00356144	0.0026412	3265	tags=26%, list=15%, signal=22%	IL1B/IL6/TNFRSF12A/SEMA3C/VEGFC/MYADM/BMP2/CCL3/MME/SERPINE2/APOE/NRP1/FLNA/TNF/RGS2/TRIB1/DKK1/HEYL/ENC1/TYROBP/AURKA/HIF1A/SMAD7/GPR68/ZEB2/MMD/TNFRSF1B/NEFL/RARA/PTK7/NBL1/MACF1/HSPA5/ILK/LIMS1/FYN/ECT2/SEMA3A/CSNK1E/GLI3/CDH5/SOX11/PLXNA1/FEZ1/ASPM/LRP8/ZNF365/WNT2/GDI1/WNT5A/SF3A2/CPNE1/PRKDC/BEND6/EDN1/DLX1/BIN1/SPAG9/CXCR4/KCTD11/S100A10/DBN1/NUMB/CSNK1D/ARHGDIA/RHEB/DOCK5/LPAR3/DNM1L/LIF/…
GO_SENSORY_ORGAN_DEVELOPMENT	GO_SENSORY_ORGAN_DEVELOPMENT	473	0.39509	1.4437	0.000151768	0.00356144	0.0026412	2575	tags=19%, list=12%, signal=17%	COL5A2/COL5A1/COL4A1/CTHRC1/VIM/SPARC/TWIST1/PDGFRB/BMP2/COL8A1/BCAR3/PRRX1/FJX1/THY1/NRP1/CYP26B1/MFAP2/FBN2/MFAP5/TGFB3/TGFBR2/HIF1A/MSX1/C1QTNF5/SOX9/PTPRM/ZEB2/NES/RARA/PTK7/FAT1/MYH10/SDC4/NINJ1/JUN/DLL1/JAG2/SPRED1/CLIC4/HOXC13/GLI3/FOXF2/SOX11/INSIG2/TBX2/XRN2/EFEMP1/WNT2/LAMC3/WNT5A/TH/EGFR/C1QB/PDGFRA/CYP1B1/EDN1/DLX1/TGFB2/PTPN11/SH3PXD2B/SPRY1/RHOJ/TWSG1/VEGFA/CEP290/COL8A2/MAN2A1/FZD2…
GO_LEUKOCYTE_DIFFERENTIATION	GO_LEUKOCYTE_DIFFERENTIATION	468	0.400599	1.46192	0.000152138	0.00356144	0.0026412	3179	tags=25%, list=14%, signal=22%	IL1B/LGALS1/IL6/MMP9/FSTL3/CSF2/ITGB1/CCL3/LILRB3/ADAM8/CA2/IL1A/IL7R/RIPK2/CEBPB/CYP26B1/TNF/TRIB1/MYH9/CDK6/FCER1G/SNX10/TYROBP/AXL/TGFBR2/RRAS/SMAD7/GPR68/HLA-B/IL11/DOCK11/FOS/LRRC17/RARA/FAM20C/CD83/F2RL1/IL20/RUNX2/APP/JUN/DLL1/SLAMF8/JAG2/MYC/SPI1/TFRC/KLF10/GLI3/RSAD2/LTBR/PRKDC/RELB/CCR1/FADD/GLO1/VCAM1/CSF3/CD81/ADA/SOCS1/IRF1/PRKCA/C1QC/LILRB2/ZFP36L2/HLA-G/LIF/B2M/ZBTB46/VEGFA/OSCAR/I…
GO_CELLULAR_RESPONSE_TO_ORGANIC_CYCLIC_COMPOUND	GO_CELLULAR_RESPONSE_TO_ORGANIC_CYCLIC_COMPOUND	480	0.420244	1.53699	0.000152509	0.00356144	0.0026412	2706	tags=21%, list=12%, signal=18%	SPP1/COL1A1/IL1B/LGALS1/AQP9/TNC/DDIT4/PTGS2/CAV1/PMEPA1/STC1/BMP2/CCL3/SNAI2/MSN/ERRFI1/CCL2/CAV2/NOX4/CEBPB/FLNA/TNF/RGS4/HEYL/ID3/PDE4B/PDGFB/SMYD3/CYP27B1/ACTB/DAB2/HSP90B1/GRAMD1A/ICAM1/APP/COLEC12/NCOR2/HSPA5/SLC26A6/SLC9A1/KLF9/HSP90AB1/NPC1/UBR5/INSIG2/LRP8/VDR/EGFR/CYP1B1/RAP1B/NRIP1/TMEM38B/MSX2/EDN1/YWHAH/GNAI1/PDXP/ZFP36L2/STAT1/UFM1/DNM1L/STRN3/HNRNPD/NR2C1/GNG2/FLOT1/GNAS/SHMT2/SSH1…
GO_REGULATION_OF_VESICLE_MEDIATED_TRANSPORT	GO_REGULATION_OF_VESICLE_MEDIATED_TRANSPORT	480	0.399406	1.46078	0.000152509	0.00356144	0.0026412	3654	tags=27%, list=17%, signal=23%	IL1B/SERPINE1/CAV1/GREM1/GAS1/SLC11A1/ITGAV/MSN/CCL2/CDH2/ANO6/FPR2/APOE/NRP1/CDH13/WDR54/TNF/DKK1/EFNB2/DYSF/FCER1G/EHD2/RAB31/AXL/SDCBP/SFRP4/SIRPA/STX1A/DAB2/CD14/SPHK1/EHD1/PCDH17/PICALM/RAB8B/APLN/F2RL1/HLA-F/SDC4/SGIP1/CD63/SCARB1/DLL1/MFGE8/RAC2/BVES/APOC1/LYAR/GNAI2/ARFGAP1/FGR/IL13RA2/WNT5A/PTPN1/CD300A/RAP1B/MCTP1/SYN1/BIN1/NLGN2/NUMB/CALM3/DNM1L/B2M/HCK/VEGFA/ABL2/FLOT1/GOPC/EHD4/ITGB2…
GO_REGULATION_OF_SYSTEM_PROCESS	GO_REGULATION_OF_SYSTEM_PROCESS	479	0.40146	1.4677	0.000152555	0.00356144	0.0026412	3535	tags=25%, list=16%, signal=21%	IL1B/PTGS2/CAV1/PROK2/STC1/CCL3/ADM/ERRFI1/GJA1/MYL9/APOE/FLNA/RGS2/RGS4/GAL/TSHZ3/PDE4B/PDGFB/STX1A/SPHK1/SMAD7/DSG2/TNFRSF1B/NPTX2/F2R/ICAM1/RAB8B/APLN/F2RL1/TNNT1/APP/BVES/ENO1/LMNA/GNAI2/SEMA3A/ASPH/SLC9A1/TNFRSF1A/TBX2/GSTO1/TH/EGFR/EDN2/INHBB/TMEM38B/LMCD1/NUP155/MYBPH/EDN1/BIN1/TGFB2/PTPN11/NLGN2/ADA/DAPK3/PRKCA/DOCK5/CALM3/TPM1/RAB11FIP5/EGR2/GNAS/SSH1/ITGA2/ANXA6/C1QTNF1/DLGAP4/CACNA1H/C…
GO_RESPONSE_TO_INORGANIC_SUBSTANCE	GO_RESPONSE_TO_INORGANIC_SUBSTANCE	476	0.39837	1.45536	0.000152812	0.00356144	0.0026412	2490	tags=22%, list=11%, signal=20%	MMP3/COL1A1/IL6/THBS1/MT2A/AQP9/SLC25A24/MMP9/PTGS2/CAV1/SPARC/TNFAIP3/FSTL3/NDRG1/CSF2/PDGFRB/CA2/MT1A/IL1A/HBA2/PAM/HBA1/ETS1/TNF/HBB/LDHA/MET/PRNP/AXL/BNIP3/SIRPA/CCND1/HIF1A/FABP4/CD14/SPHK1/COL18A1/FOSL1/FOS/NEFL/SLC38A2/ICAM1/MT1F/ADAM9/APP/JUN/KRT14/AKR1B1/HSPA5/HSPD1/RHOB/ALOX5AP/FYN/BSG/ECT2/DUSP1/CLIC4/NPC1/GDI1/WNT5A/TH/EGFR/CPNE1/CYP1B1/EDN1/ADA/MNAT1/CALM3/ATF2/STAT1/ATIC/B2M/HNRNPD/…
GO_NEGATIVE_REGULATION_OF_PHOSPHORUS_METABOLIC_PROCESS	GO_NEGATIVE_REGULATION_OF_PHOSPHORUS_METABOLIC_PROCESS	478	0.395598	1.44557	0.000153069	0.00356144	0.0026412	2465	tags=21%, list=11%, signal=19%	IL1B/DDIT4/CAV1/PMEPA1/TNFAIP3/GREM1/TWIST1/MYADM/PLEK/SFRP2/TIMP3/ERRFI1/THY1/IGFBP3/APOE/TNF/RGS2/RGS4/TRIB1/SH2B3/CAMK2N1/DKK1/DUSP6/PPP1R15A/PRNP/PPP1R14C/SPOCD1/SIRPA/PDGFB/SOCS3/SMYD3/FABP4/SMAD7/EMILIN1/GADD45A/YWHAG/SAMSN1/DACT1/IRAK3/F2RL1/GBP1/CHORDC1/JUN/ANKLE2/PPP4R4/GADD45B/ILK/DNAJA1/APOC1/SPRED1/MYC/PKMYT1/GNAI2/IRS2/DUSP1/GMFB/ENG/CORO1C/DUSP14/PWP1/PRKDC/PTPN1/CD300A/PPP1R14B/ADA…
GO_POSITIVE_REGULATION_OF_CELLULAR_COMPONENT_MOVEMENT	GO_POSITIVE_REGULATION_OF_CELLULAR_COMPONENT_MOVEMENT	488	0.503684	1.84475	0.000153163	0.00356144	0.0026412	1870	tags=25%, list=8%, signal=23%	COL1A1/IL1B/TNFAIP6/SERPINE1/LAMC2/ITGA5/POSTN/IL6/PLAU/THBS1/MMP9/PTGS2/CAV1/SPARC/SEMA3C/CCL20/PDGFC/PDPN/TWIST1/VEGFC/PDGFRB/MYADM/ITGB1/BMP2/CCL3/SNAI2/ITGAV/LAMB1/ADAM8/ANO6/CCL8/THY1/NOX4/FPR2/PGF/NRP1/FLNA/CDH13/ETS1/TNF/DYSF/C5AR1/F3/MET/PLA2G7/SDCBP/TGFBR2/RRAS/PDGFB/HIF1A/DAB2/ADAMTS1/SOX9/SPHK1/COL18A1/PFN1/RHOC/F2R/CXCL10/ICAM1/SYDE1/F2RL1/RARRES2/RRAS2/ADAM9/APP/JUN/ACVR1/CXCL13/SCAR…
GO_CELLULAR_COMPONENT_DISASSEMBLY	GO_CELLULAR_COMPONENT_DISASSEMBLY	489	0.455682	1.66919	0.000153327	0.00356144	0.0026412	2468	tags=21%, list=11%, signal=19%	MMP3/MMP1/IL6/MMP10/MMP9/DDIT4/FAP/CAV1/MMP11/MMP13/PDPN/SNAI2/PLEK/MMP12/LAMC1/TIMP1/CTSK/ADAM8/FSCN1/MMP7/LIMA1/STMN3/ETS1/TNF/HTRA1/DKK1/BNIP3/TGFB3/HIF1A/TPX2/MMP2/HK2/NES/DYRK3/IRAK3/F2RL1/HSPA2/NFE2/CD44/MAP4K4/MYC/LCP1/BSG/MRPL13/EIF5A2/MRPS17/ASPH/BMP1/NEK6/MAP1S/C1QB/LIX1L/PELO/BNIP3L/SH3PXD2B/TOP2A/PRKCA/CKAP5/C1QC/PDXP/UFM1/KIF2C/VRK1/CFL1/DNM1L/MRPL17/DFFA/MRPL15/ZFAND1/SETX/FLOT1/ABC…
GO_ENDOCYTOSIS	GO_ENDOCYTOSIS	491	0.413863	1.51678	0.000153657	0.00356144	0.0026412	3421	tags=29%, list=16%, signal=25%	SERPINE1/THBS1/CAV1/OLR1/SPARC/GREM1/ITGB1/PDLIM7/ADM/ANO6/HBA2/CAV2/FPR2/APOE/CDH13/HBA1/WDR54/HBB/MYH9/HSPH1/DKK1/EFNB2/FCER1G/CD163/SNX10/EHD2/RHOQ/RAB31/AXL/SDCBP/TGFBR2/SFRP4/FCN1/STX1A/ACTB/DAB2/HSP90B1/CD14/SPHK1/EHD1/PICALM/APLN/F2RL1/APP/SGIP1/CD63/SCARB1/COLEC12/DLL1/MFGE8/RAC2/APOC1/ACTG1/DNER/TFRC/LGALS3BP/CSNK1E/ARFGAP1/NPC1/LRP8/WNT5A/PEAR1/PTPN1/CD300A/HYOU1/FCN3/DPYSL2/MCTP1/BIN1/…
GO_HEART_DEVELOPMENT	GO_HEART_DEVELOPMENT	492	0.485152	1.77837	0.000153657	0.00356144	0.0026412	2987	tags=27%, list=14%, signal=24%	COL5A1/COL3A1/BASP1/SPARC/GREM1/SEMA3C/TWIST1/PDGFRB/ITGB1/FHL2/BMP2/PDLIM7/ADM/SNAI2/SFRP2/GJA1/ALPK2/NOX4/PAM/NRG1/NRP1/FLRT2/EDNRA/RGS2/RGS4/FHOD3/DKK1/EFNB2/DUSP6/HEYL/ID3/LOX/TGFBR2/PDGFB/HIF1A/MSX1/ADAMTS1/SOX9/SMAD7/EMILIN1/DSG2/TNFRSF1B/SHC1/STK3/SALL4/RARA/PTK7/SIK1/APLN/MYH10/POPDC3/JUN/ACVR1/DLL1/ILK/BVES/SPRED1/LMNA/GLI3/SLC9A1/ENG/TNFRSF1A/SOX11/TBX2/ADAMTS6/EPOR/WNT2/WNT5A/TH/EGFR/A…
GO_MORPHOGENESIS_OF_AN_EPITHELIUM	GO_MORPHOGENESIS_OF_AN_EPITHELIUM	492	0.450757	1.65229	0.000153657	0.00356144	0.0026412	1733	tags=21%, list=8%, signal=19%	COL5A1/ITGA5/SULF1/COL4A1/TNC/CTHRC1/LAMA3/CA9/FST/GREM1/SEMA3C/PDPN/TWIST1/VEGFC/BMP2/ADM/SNAI2/MMP12/SFRP2/PLOD3/MSN/GJA1/CA2/PGF/NRP1/FLNA/EDNRA/TNF/DKK1/EFNB2/PHLDB2/TGM2/MET/KRT17/TGFBR2/SOCS3/HIF1A/MTHFD1L/ACTB/DAB2/SOX9/ZEB2/FOXD1/VCL/DACT1/PFN1/STK3/RHOC/SALL4/RARA/CXCL10/PTK7/SDC4/ACVR1/CD44/DLL1/ILK/RHOB/JAG2/ACTG1/MYC/SEMA3A/GPC6/CLIC4/CTSZ/GLI3/ENG/FOXF2/SOX11/PLXNA1/TBX2/STARD13/WNT2…
GO_CELL_DIVISION	GO_CELL_DIVISION	495	0.436705	1.60141	0.000153988	0.00356144	0.0026412	4009	tags=33%, list=18%, signal=27%	IL1B/OSM/PDGFC/VEGFC/SFRP2/IL1A/PGF/MYH9/CDK6/ANLN/TGFB3/SPIRE1/CCND1/PDGFB/AURKA/TPX2/UBE2C/TUBA1A/CEP55/KIF14/RHOC/BUB1/PPBP/DYRK3/CDC20/MYH10/TUBB/NCAPD2/ANKLE2/DLL1/CDCA5/RHOB/TUBA1C/RAD21/MYC/GNAI2/MAD2L2/ECT2/NSUN2/YBX1/NEDD1/MAD2L1/CCNA1/NEK6/ASPM/BCAR1/KIF4A/PELO/SUSD2/NCAPG/CKS1B/TUBA1B/CKS2/GNAI1/TGFB2/KIF20A/TOP2A/NUMB/CKAP5/PDXP/CALM3/ZFP36L2/NUF2/DOCK7/KIF2C/PLK2/VRK1/CFL1/MAPRE1/CDC…
GO_REGULATION_OF_CELL_ACTIVATION	GO_REGULATION_OF_CELL_ACTIVATION	500	0.39308	1.44262	0.000153988	0.00356144	0.0026412	2837	tags=24%, list=13%, signal=21%	IL1B/LGALS1/IL6/THBS1/CAV1/TNFAIP3/PDPN/PDGFRB/CCL3/PLEK/SERPINE2/ADAM8/CCL2/IL1A/IL7R/RIPK2/THY1/CEBPB/APOE/CYP26B1/GAL/SH2B3/HSPH1/EFNB2/FCER1G/CYGB/PRNP/TYROBP/AXL/TGFBR2/SIRPA/PDGFB/CD70/MNDA/SPHK1/SMAD7/EMILIN1/EFNB1/SAMSN1/LRRC32/TNFRSF1B/RARA/SLC39A10/CD83/F2RL1/HLA-F/SDC4/HAVCR2/SLAMF8/RAC2/HSPD1/FYN/MAD2L2/IRS2/PAG1/TFRC/GLI3/SOX11/HLA-A/FGR/MIF/IL13RA2/WNT5A/PDGFRA/PRKDC/CD300A/TNFSF13B…
GO_CELLULAR_RESPONSE_TO_LIPID	GO_CELLULAR_RESPONSE_TO_LIPID	498	0.470123	1.7249	0.000154012	0.00356144	0.0026412	2876	tags=27%, list=13%, signal=24%	SPP1/COL1A1/IL1B/SERPINE1/IL6/TNC/CXCL2/CXCL6/DDIT4/PMEPA1/VIM/TNFAIP3/STC1/CSF2/CXCL1/CCL3/SNAI2/CXCL5/MSN/ERRFI1/CCL2/IL1A/IRS1/RIPK2/CEBPB/CYP26B1/TNF/TRIB1/HEYL/AXL/ID3/PDE4B/SIRPA/SMYD3/MTDH/CYP27B1/DAB2/SOX9/CD14/GRAMD1A/TNFRSF1B/IL24/RARA/PPBP/CXCL10/PTK7/ICAM1/ADAM9/CXCL13/SCARB1/NFKBIA/NCOR2/HAVCR2/CD68/SPON2/PLSCR3/LITAF/KLF9/NPC1/UBR5/INSIG2/MIF/LRP8/WNT2/WNT5A/CXCL9/VDR/EGFR/TEAD2/IRA…
GO_HORMONE_METABOLIC_PROCESS	GO_HORMONE_METABOLIC_PROCESS	183	-0.523216	-1.65633	0.00016415	0.00377779	0.00280165	1642	tags=25%, list=7%, signal=23%	HSD17B2/IDE/RDH13/PLEKHA1/UGT1A8/WNT4/RETSAT/CPA3/ACE2/HSD17B8/SCPEP1/TSPO/CRABP1/HSD17B4/ADH1C/CHST9/DUOXA2/DUOX2/DHRS11/RDH10/CRABP2/CTSG/CYP11A1/ADH1A/CYP2S1/FOXE1/ALDH9A1/SDR16C5/UGT1A7/DIO2/UGT2B7/DHRS3/DUOXA1/AKR1B15/RDH12/DUOX1/AKR1C4/AKR1C3/AKR1B10/FOXA1/KLK6/ALDH1A1/CYP3A5/CYP2C18/ADH7
GO_ISOPRENOID_METABOLIC_PROCESS	GO_ISOPRENOID_METABOLIC_PROCESS	116	-0.602168	-1.8074	0.00017135	0.00392481	0.00291069	1499	tags=25%, list=7%, signal=23%	RDH13/UGT1A8/RETSAT/CYP4V2/GPC3/PMVK/SCPEP1/HMGCS2/CRABP1/ADH1C/FDFT1/ALDH3A2/RDH10/CRABP2/ADH1A/CYP2S1/SDR16C5/UGT1A7/DHRS3/AKR1B15/RDH12/CYP2E1/AKR1C4/AKR1C3/AKR1B10/ALDH1A1/CYP3A5/CYP2C18/ADH7
GO_LONG_CHAIN_FATTY_ACID_METABOLIC_PROCESS	GO_LONG_CHAIN_FATTY_ACID_METABOLIC_PROCESS	98	-0.616534	-1.80959	0.000174246	0.00397232	0.00294592	2098	tags=37%, list=10%, signal=33%	ACOT4/GLYATL2/CYP2F1/CYP2C9/SLC27A5/GPX1/GSTM2/FAAH/GSTP1/ACSL5/LTA4H/GSTM4/SLC27A2/CBR1/ELOVL6/HSD17B4/MAPK3/EPHX1/ALOX12/MGLL/CYP4F3/FAAH2/CYP2S1/CYP2J2/GSTA1/ALOX12B/CYP4F11/EPHX2/HPGD/CYP2E1/PLA2G4B/GSTM1/PTGDS/CYP4F12/AKR1C3/CYP2C18
GO_ORGANIC_HYDROXY_COMPOUND_CATABOLIC_PROCESS	GO_ORGANIC_HYDROXY_COMPOUND_CATABOLIC_PROCESS	66	-0.689528	-1.9054	0.00017792	0.00403703	0.00299391	900	tags=23%, list=4%, signal=22%	MAOB/INPP1/ALDH2/MOXD1/IMPA2/CYP4F3/CEL/DIO2/CYP4F11/CYP4F12/MAOA/AKR1C3/AKR1B10/ALDH3B2/ADH7
GO_ANTIBACTERIAL_HUMORAL_RESPONSE	GO_ANTIBACTERIAL_HUMORAL_RESPONSE	31	-0.778151	-1.89188	0.000182498	0.00412156	0.0030566	1149	tags=29%, list=5%, signal=28%	RNASE7/LTF/CTSG/PI3/SLPI/TF/KLK7/DEFB1/SPINK5
GO_LEUKOTRIENE_METABOLIC_PROCESS	GO_LEUKOTRIENE_METABOLIC_PROCESS	27	-0.805897	-1.90857	0.000183705	0.00412953	0.00306251	1085	tags=33%, list=5%, signal=32%	LTA4H/SYK/ALOX12/CYP4F3/PTGR1/CYP4F11/GGT6/MGST2/CYP4F12
GO_REGULATION_OF_FIBRINOLYSIS	GO_REGULATION_OF_FIBRINOLYSIS	10	0.923678	1.83496	0.000207125	0.00452236	0.00335384	51	tags=30%, list=0%, signal=30%	SERPINE1/THBS1/FAP
GO_POSITIVE_REGULATION_OF_VASCULAR_ENDOTHELIAL_GROWTH_FACTOR_RECEPTOR_SIGNALING_PATHWAY	GO_POSITIVE_REGULATION_OF_VASCULAR_ENDOTHELIAL_GROWTH_FACTOR_RECEPTOR_SIGNALING_PATHWAY	12	0.912743	1.88925	0.000209974	0.00452236	0.00335384	427	tags=25%, list=2%, signal=25%	IL1B/ITGA5/HIF1A
GO_EPITHELIAL_TO_MESENCHYMAL_TRANSITION_INVOLVED_IN_ENDOCARDIAL_CUSHION_FORMATION	GO_EPITHELIAL_TO_MESENCHYMAL_TRANSITION_INVOLVED_IN_ENDOCARDIAL_CUSHION_FORMATION	14	0.885888	1.89828	0.000212337	0.00452236	0.00335384	1295	tags=57%, list=6%, signal=54%	SNAI2/HEYL/TGFBR2/MSX1/ACVR1/ENG/MSX2/TGFB2
GO_NEGATIVE_REGULATION_OF_CYTOKINE_BIOSYNTHETIC_PROCESS	GO_NEGATIVE_REGULATION_OF_CYTOKINE_BIOSYNTHETIC_PROCESS	15	0.863924	1.8783	0.000212925	0.00452236	0.00335384	1142	tags=20%, list=5%, signal=19%	IL6/ERRFI1/INHBB
GO_CARTILAGE_DEVELOPMENT_INVOLVED_IN_ENDOCHONDRAL_BONE_MORPHOGENESIS	GO_CARTILAGE_DEVELOPMENT_INVOLVED_IN_ENDOCHONDRAL_BONE_MORPHOGENESIS	26	0.800968	1.95129	0.000218055	0.00452236	0.00335384	594	tags=27%, list=3%, signal=26%	COL1A1/SERPINH1/MMP13/STC1/TGFBR2/SOX9/RARA
GO_REGULATION_OF_FIBROBLAST_GROWTH_FACTOR_RECEPTOR_SIGNALING_PATHWAY	GO_REGULATION_OF_FIBROBLAST_GROWTH_FACTOR_RECEPTOR_SIGNALING_PATHWAY	27	0.783382	1.92459	0.000219419	0.00452236	0.00335384	1365	tags=33%, list=6%, signal=31%	SULF1/THBS1/SULF2/SHISA2/FAM20C/APLN/RUNX2/WNT5A/SPRY1
GO_REGULATION_OF_RENAL_SYSTEM_PROCESS	GO_REGULATION_OF_RENAL_SYSTEM_PROCESS	29	0.776939	1.93274	0.000219587	0.00452236	0.00335384	1228	tags=24%, list=6%, signal=23%	STC1/GJA1/PDGFB/F2R/F2RL1/GNAI2/EDN1
GO_REGULATION_OF_GASTRULATION	GO_REGULATION_OF_GASTRULATION	32	0.746942	1.8961	0.000220531	0.00452236	0.00335384	468	tags=28%, list=2%, signal=28%	COL5A2/COL5A1/MYADM/SFRP2/GJA1/DKK1/PHLDB2/IL1RN/PHLDB1
GO_REGULATION_OF_NEUROINFLAMMATORY_RESPONSE	GO_REGULATION_OF_NEUROINFLAMMATORY_RESPONSE	30	0.776379	1.94431	0.000220629	0.00452236	0.00335384	523	tags=30%, list=2%, signal=29%	MMP3/IL1B/IL6/MMP9/PTGS2/CCL3/TNF/SPHK1/TNFRSF1B
GO_COLLAGEN_BIOSYNTHETIC_PROCESS	GO_COLLAGEN_BIOSYNTHETIC_PROCESS	34	0.766544	1.97024	0.000221117	0.00452236	0.00335384	940	tags=44%, list=4%, signal=42%	COL1A1/COL5A1/IL6/SERPINH1/VIM/PDGFRB/ERRFI1/RCN3/LARP6/CYGB/TGFB3/EMILIN1/F2R/TRAM2/ENG
GO_ACUTE_PHASE_RESPONSE	GO_ACUTE_PHASE_RESPONSE	39	0.763064	2.01663	0.000222346	0.00452236	0.00335384	413	tags=23%, list=2%, signal=23%	IL1B/IL6/PTGS2/SERPINA1/IL1A/CEBPB/TNF/CD163/SERPINA3
GO_T_CELL_CYTOKINE_PRODUCTION	GO_T_CELL_CYTOKINE_PRODUCTION	39	0.723225	1.91134	0.000222346	0.00452236	0.00335384	2376	tags=38%, list=11%, signal=34%	IL1B/IL6/SLC11A1/SMAD7/TNFRSF1B/HLA-F/HLA-A/IL1R1/RSAD2/CD81/B2M/IL18RAP/IL18R1/KDELR1/CD55
GO_EXTRACELLULAR_MATRIX_ASSEMBLY	GO_EXTRACELLULAR_MATRIX_ASSEMBLY	38	0.738209	1.94077	0.000222445	0.00452236	0.00335384	575	tags=32%, list=3%, signal=31%	COL1A2/LAMB3/PLOD3/LAMB1/PXDN/PHLDB2/LOX/ANTXR1/PHLDB1/SOX9/EMILIN1/EFEMP2
GO_REGULATION_OF_EXTRACELLULAR_MATRIX_ORGANIZATION	GO_REGULATION_OF_EXTRACELLULAR_MATRIX_ORGANIZATION	36	0.794152	2.06208	0.000222519	0.00452236	0.00335384	957	tags=36%, list=4%, signal=35%	IL6/FAP/PDPN/AEBP1/FSCN1/ETS1/PHLDB2/ANTXR1/PHLDB1/SOX9/EMILIN1/TNFRSF1B/TNFRSF1A
GO_COLLAGEN_CATABOLIC_PROCESS	GO_COLLAGEN_CATABOLIC_PROCESS	37	0.763066	1.99451	0.000222841	0.00452236	0.00335384	447	tags=35%, list=2%, signal=34%	MMP3/MMP1/MMP10/MMP9/FAP/MMP11/MMP13/ITGB1/MMP12/COL15A1/CTSK/MMP7/MMP2
GO_POSITIVE_REGULATION_OF_EPITHELIAL_TO_MESENCHYMAL_TRANSITION	GO_POSITIVE_REGULATION_OF_EPITHELIAL_TO_MESENCHYMAL_TRANSITION	43	0.710361	1.90911	0.000224871	0.00452236	0.00335384	1295	tags=35%, list=6%, signal=33%	COL1A1/IL1B/IL6/PDPN/TWIST1/BMP2/SDCBP/TGFB3/TGFBR2/DAB2/BAMBI/ACVR1/ENG/GLIPR2/TGFB2
GO_ENDODERM_FORMATION	GO_ENDODERM_FORMATION	45	0.776187	2.10099	0.000226142	0.00452236	0.00335384	454	tags=33%, list=2%, signal=33%	COL5A2/COL5A1/ITGA5/COL12A1/MMP9/COL6A1/LAMA3/LAMB3/COL8A1/COL4A2/ITGAV/LAMB1/DKK1/MMP2/COL7A1
GO_RESPONSE_TO_AMYLOID_BETA	GO_RESPONSE_TO_AMYLOID_BETA	49	0.735537	2.02207	0.00022668	0.00452236	0.00335384	801	tags=24%, list=4%, signal=24%	MMP3/MMP9/MMP13/MMP12/GJA1/FPR2/PRNP/MMP2/NAMPT/ICAM1/APP/FYN
GO_POSITIVE_REGULATION_OF_CYTOKINE_PRODUCTION_INVOLVED_IN_IMMUNE_RESPONSE	GO_POSITIVE_REGULATION_OF_CYTOKINE_PRODUCTION_INVOLVED_IN_IMMUNE_RESPONSE	50	0.68771	1.89819	0.000226809	0.00452236	0.00335384	1881	tags=36%, list=9%, signal=33%	IL1B/IL6/FCER1G/F2RL1/HLA-F/DDX21/SPON2/HLA-A/MIF/IL1R1/SLC7A5/WNT5A/RSAD2/CD81/HLA-G/B2M/FFAR2/IL18R1
GO_POSITIVE_REGULATION_OF_MITOTIC_NUCLEAR_DIVISION	GO_POSITIVE_REGULATION_OF_MITOTIC_NUCLEAR_DIVISION	50	0.688382	1.90004	0.000226809	0.00452236	0.00335384	1830	tags=30%, list=8%, signal=28%	IL1B/PDGFRB/IL1A/PDGFB/AURKA/UBE2C/SPHK1/DLGAP5/CDCA5/RANBP1/EDN1/NSMCE2/TGFA/AURKB/EREG
GO_MATERNAL_PROCESS_INVOLVED_IN_FEMALE_PREGNANCY	GO_MATERNAL_PROCESS_INVOLVED_IN_FEMALE_PREGNANCY	58	0.654318	1.8542	0.000226912	0.00452236	0.00335384	1495	tags=33%, list=7%, signal=31%	SPP1/PTGS2/STC2/STC1/GJA1/MMP7/ANGPT2/PAM/RGS2/CYP27B1/DSG2/AKR1B1/HAVCR2/BSG/EPOR/VDR/PPAT/CTSB/LIF
GO_NEGATIVE_REGULATION_OF_OSSIFICATION	GO_NEGATIVE_REGULATION_OF_OSSIFICATION	60	0.629699	1.79589	0.000226912	0.00452236	0.00335384	488	tags=22%, list=2%, signal=21%	GREM1/SRGN/TWIST1/VEGFC/CCL3/CHSY1/TNF/CDK6/DKK1/ID3/HIF1A/SOX9/SMAD7
GO_ANIMAL_ORGAN_REGENERATION	GO_ANIMAL_ORGAN_REGENERATION	62	0.648131	1.85952	0.000227557	0.00452236	0.00335384	3336	tags=45%, list=15%, signal=38%	IL6/ADM/NNMT/ANGPT2/CEBPB/PGF/SULF2/C5AR1/AXL/TGFBR2/CCND1/AURKA/LCP1/GLI3/EGFR/PPAT/ATIC/IGF2R/ANXA3/TYMS/CCNA2/RPL30/CAD/CDKN1A/HMOX1/CSNK2A2/CDK4/HAMP
GO_AMINOGLYCAN_CATABOLIC_PROCESS	GO_AMINOGLYCAN_CATABOLIC_PROCESS	59	0.667825	1.89851	0.000227687	0.00452236	0.00335384	2525	tags=36%, list=11%, signal=32%	LUM/BGN/VCAN/CSPG4/HMMR/AGRN/HEXB/SDC2/SDC4/CD44/CHI3L1/GPC6/DCN/SLC9A1/GLB1/GNS/GPC4/FMOD/HYAL2/CTBS/LYVE1
GO_REGULATION_OF_PROTEIN_MATURATION	GO_REGULATION_OF_PROTEIN_MATURATION	59	0.654324	1.86012	0.000227687	0.00452236	0.00335384	1568	tags=25%, list=7%, signal=24%	SERPINE1/THBS1/GAS1/SERPINE2/ADAM8/MYH9/PRNP/ENO1/CTSZ/NKD2/BIRC2/BCL2L12/GLG1/BAG2/BIRC3
GO_NEGATIVE_REGULATION_OF_BLOOD_VESSEL_DIAMETER	GO_NEGATIVE_REGULATION_OF_BLOOD_VESSEL_DIAMETER	67	0.619884	1.8005	0.000227713	0.00452236	0.00335384	1384	tags=19%, list=6%, signal=18%	PTGS2/CAV1/ACTA2/ADM/GJA1/EDNRA/F2R/ICAM1/APLN/EGFR/EDN2/EDN1/DOCK5
GO_CELLULAR_RESPONSE_TO_ACID_CHEMICAL	GO_CELLULAR_RESPONSE_TO_ACID_CHEMICAL	57	0.657682	1.85508	0.000227764	0.00452236	0.00335384	2153	tags=37%, list=10%, signal=33%	COL1A2/COL5A2/COL1A1/COL3A1/COL4A1/COL6A1/PDGFC/COL16A1/CEBPB/TNF/MMP2/FYN/EGFR/PDGFRA/SOCS1/DNMT1/HNRNPD/VEGFA/UBR1/SESN3/IPO5
GO_SMALL_MOLECULE_CATABOLIC_PROCESS	GO_SMALL_MOLECULE_CATABOLIC_PROCESS	389	-0.448468	-1.52924	0.000228085	0.00452236	0.00335384	2932	tags=27%, list=13%, signal=24%	DECR1/ACAD8/PEX7/GK5/OXCT1/HMGCL/CPT1B/APOBEC2/CBS/HACL1/IDUA/GPT/GPD2/CYP27A1/NT5C/NUDT16/ENTPD3/AASS/GCAT/NPL/PCYOX1/APOBEC3D/CPT1A/GALE/DBT/ECH1/GOT2/ACOT4/GLYATL2/ETFB/ETFA/ALDH4A1/PCCB/GLUL/PCBD1/ACOX2/ABCD3/BCAT2/ENOSF1/HSD17B10/CPT2/HAGH/ACADM/NUDT18/FAAH/ILVBL/OAT/LDHD/GLS2/AMT/ADHFE1/ALDH7A1/ENO3/ARG1/NOS2/PCK2/HDC/MCEE/FUT6/ACADVL/BCKDHA/ALDH6A1/CRYL1/SLC27A2/TYSND1/NUDT7/CRABP1/HSD17B4…
GO_REGULATION_OF_BMP_SIGNALING_PATHWAY	GO_REGULATION_OF_BMP_SIGNALING_PATHWAY	70	0.645244	1.88851	0.000228598	0.00452236	0.00335384	1261	tags=30%, list=6%, signal=28%	SULF1/FST/GREM1/FSTL3/FSTL1/SFRP2/HTRA1/DKK1/SFRP4/MSX1/SMAD7/FOXD1/NBL1/ILK/CDH5/ENG/SOX11/WNT5A/PELO/MSX2/DLX1
GO_RESPONSE_TO_CHEMOKINE	GO_RESPONSE_TO_CHEMOKINE	78	0.638962	1.90802	0.000229253	0.00452236	0.00335384	1314	tags=28%, list=6%, signal=27%	CCL3L3/CXCL2/CXCL6/CCL20/CXCL1/CCL3L1/CCL3/CXCL5/CCL2/CCL8/SH2B3/LOX/HIF1A/PPBP/CXCL10/CXCL13/CCL13/DUSP1/CXCL9/CCR1/EDN1/CXCR4
GO_NEGATIVE_REGULATION_OF_EXTRINSIC_APOPTOTIC_SIGNALING_PATHWAY	GO_NEGATIVE_REGULATION_OF_EXTRINSIC_APOPTOTIC_SIGNALING_PATHWAY	97	0.579088	1.78484	0.000234907	0.00452586	0.00335643	2286	tags=27%, list=10%, signal=24%	IL1B/SERPINE1/THBS1/TNFAIP3/CSF2/SNAI2/SFRP2/ITGAV/IL1A/NRP1/TNF/SCG2/TNFRSF10B/ICAM1/ACVR1/FYN/LMNA/HSPA1A/FADD/IFI6/PEA15/GSK3B/PARK7/EYA3/HSPA1B/NOS3
GO_REGULATION_OF_RECEPTOR_SIGNALING_PATHWAY_VIA_STAT	GO_REGULATION_OF_RECEPTOR_SIGNALING_PATHWAY_VIA_STAT	104	0.578041	1.79759	0.000236883	0.00452586	0.00335643	3187	tags=31%, list=14%, signal=26%	IL6/CAV1/OSM/CSF2/IL7R/TNF/SH2B3/SOCS3/GADD45A/IL24/F2R/IL20/AKR1B1/FYN/TNFRSF1A/PWP1/CYP1B1/CD300A/SOCS1/LIF/IFNE/PRLR/CLCF1/SOCS2/ELP2/IL15/MIR221/RET/IFNG/CENPJ/CSF1R/PPP2CA
GO_REGULATION_OF_OSTEOBLAST_DIFFERENTIATION	GO_REGULATION_OF_OSTEOBLAST_DIFFERENTIATION	105	0.575089	1.78873	0.000238095	0.00452586	0.00335643	1705	tags=25%, list=8%, signal=23%	IL6/CTHRC1/GREM1/TWIST1/VEGFC/BMP2/PDLIM7/SNAI2/SFRP2/CEBPB/TNF/CDK6/FBN2/ID3/SOX9/FAM20C/RUNX2/ACVR1/ILK/GLI3/SOX11/MSX2/TMEM119/IFITM1/TWSG1/GNAS
GO_RESPONSE_TO_ACID_CHEMICAL	GO_RESPONSE_TO_ACID_CHEMICAL	105	0.574808	1.78785	0.000238095	0.00452586	0.00335643	1594	tags=25%, list=7%, signal=23%	COL1A2/COL5A2/COL1A1/COL3A1/COL4A1/COL6A1/PDGFC/COL16A1/CEBPB/TNF/MMP2/COL18A1/ICAM1/AKR1B1/FYN/CRLS1/TH/EGFR/PDGFRA/EDN1/SOCS1/ATF2/DNMT1/CFL1/HNRNPD/VEGFA
GO_POSITIVE_REGULATION_OF_LEUKOCYTE_MIGRATION	GO_POSITIVE_REGULATION_OF_LEUKOCYTE_MIGRATION	127	0.548883	1.75237	0.000241721	0.00452586	0.00335643	2490	tags=35%, list=11%, signal=31%	SERPINE1/IL6/THBS1/CCL20/VEGFC/CCL3/ADAM8/ANO6/CCL8/THY1/FPR2/PGF/TNF/DYSF/C5AR1/PLA2G7/CXCL10/ICAM1/F2RL1/RARRES2/APP/CXCL13/RAC2/IL1R1/WNT5A/EDN2/CCR1/EDN1/C3AR1/FADD/DNM1L/PLVAP/FUT4/VEGFA/ITGA2/SWAP70/LGMN/ADAM10/AIF1/MMP14/CALR/GPSM3/LBP/P2RX4
GO_GRANULOCYTE_MIGRATION	GO_GRANULOCYTE_MIGRATION	128	0.532812	1.70236	0.00024216	0.00452586	0.00335643	1775	tags=31%, list=8%, signal=29%	CCL3L3/IL1B/THBS1/CXCL2/CXCL6/CCL20/CXCL1/CCL3L1/CCL3/CXCL5/ADAM8/CCL2/CCL8/SCG2/DYSF/FCER1G/C5AR1/ITGA1/PDE4B/PPBP/CXCL10/RARRES2/JAM3/CXCL13/SLAMF8/RAC2/CCL13/MPP1/IL1R1/CXCL9/EDN2/CD300A/CKLF/EDN1/C3AR1/TGFB2/DNM1L/CCL18/ITGB2/PTGER4
GO_EYE_MORPHOGENESIS	GO_EYE_MORPHOGENESIS	129	0.529198	1.69191	0.000242454	0.00452586	0.00335643	1646	tags=21%, list=7%, signal=19%	COL5A2/COL5A1/TWIST1/COL8A1/BCAR3/FJX1/THY1/MFAP2/FBN2/MFAP5/HIF1A/SOX9/PTPRM/FAT1/DLL1/GLI3/FOXF2/SOX11/TBX2/EFEMP1/WNT2/WNT5A/TH/VEGFA/CEP290/COL8A2/MAN2A1
GO_PYRUVATE_METABOLIC_PROCESS	GO_PYRUVATE_METABOLIC_PROCESS	132	0.524778	1.68386	0.000242777	0.00452586	0.00335643	2904	tags=30%, list=13%, signal=26%	DDIT4/SLC16A3/ENO2/PFKFB4/LDHA/PFKP/HIF1A/HK2/SLC2A6/PFKFB3/PGK1/APP/TPI1/ENO1/GAPDH/BSG/GPI/ME2/NUP155/PGM2L1/ALDOA/GLO1/NUP93/PFKM/PGAM1/PGAM4/NUP37/PGM1/TPR/HK3/NUP160/LDHB/ADPGK/NUP54/VDAC1/ALDOC/SDS/NUP153/SEC13/NUP107
GO_MITOTIC_SISTER_CHROMATID_SEGREGATION	GO_MITOTIC_SISTER_CHROMATID_SEGREGATION	134	0.510193	1.64114	0.000243161	0.00452586	0.00335643	3879	tags=37%, list=18%, signal=31%	TRIP13/UBE2C/KIF14/BUB1/RRS1/DLGAP5/CDC20/NCAPD2/CDCA5/RAD21/MAD2L2/DUSP1/MAD2L1/NEK6/CENPK/KIF4A/NCAPG/NUF2/KIF2C/CDCA8/DSN1/NSMCE2/MAD1L1/CENPE/NCAPG2/AURKB/DSCC1/NDC80/PLK1/TPR/SMC2/KIF18A/TACC3/TTK/CCNB1/NEK2/PRC1/FBXO5/PSRC1/PDS5B/KPNB1/XRCC3/KIFC1/RB1/PINX1/RACGAP1/RIOK2/KIF23/NUP62/SPAG5
GO_SMOOTH_MUSCLE_CELL_PROLIFERATION	GO_SMOOTH_MUSCLE_CELL_PROLIFERATION	134	0.536999	1.72737	0.000243161	0.00452586	0.00335643	3162	tags=38%, list=14%, signal=33%	IL6/THBS1/MMP9/PTGS2/TNFAIP3/PDGFRB/GJA1/IGFBP3/CDH13/TNF/TRIB1/TGM2/TGFB3/TGFBR2/PDGFB/MMP2/ADAMTS1/NAMPT/APLN/JUN/AKR1B1/ILK/GNAI2/EGFR/PRKDC/IRAK1/ABCC4/EDN1/MNAT1/DNMT1/TPM1/STAT1/ITGA2/EREG/PPARD/ERN1/AIF1/CNN1/S1PR1/NOS3/RBPMS2/CALCRL/IL15/XRCC6/CDKN1A/HMOX1/TCF7L2/MIR221/ID2/IFNG/MIR21
GO_PALLIUM_DEVELOPMENT	GO_PALLIUM_DEVELOPMENT	137	0.527533	1.70036	0.000244858	0.00452586	0.00335643	2422	tags=23%, list=11%, signal=21%	COL3A1/LAMB1/CDH2/SLC2A1/FLNA/CDK6/BNIP3/HIF1A/ZEB2/NEFL/KIF14/SLC38A2/RARA/BCL2A1/MBOAT7/GLI3/XRN2/FEZ1/ASPM/LRP8/TH/EGFR/DLX1/ATIC/GART/PHACTR1/TACC3/UBA6/GSK3B/ANXA3/EIF2B3/ATP2B4
GO_POSITIVE_REGULATION_OF_SYNAPTIC_TRANSMISSION	GO_POSITIVE_REGULATION_OF_SYNAPTIC_TRANSMISSION	138	0.512438	1.6533	0.000244858	0.00452586	0.00335643	3027	tags=28%, list=14%, signal=24%	PTGS2/MME/SERPINE2/CA2/CCL2/APOE/TNF/RGS4/TSHZ3/PRNP/TYROBP/STX1A/APP/EGFR/NLGN2/LILRB2/PLK2/DNM1L/SLC1A3/SNAP25/CLSTN2/FLOT1/ROR2/SSH1/LGMN/GSK3B/NPTN/STX3/LAMA2/NRGN/STAU1/YTHDF1/DLG4/WNT7A/RIMS2/SHANK3/ADORA2A/ITPR3
GO_POSITIVE_REGULATION_OF_EPITHELIAL_CELL_MIGRATION	GO_POSITIVE_REGULATION_OF_EPITHELIAL_CELL_MIGRATION	139	0.538456	1.73938	0.000244978	0.00452586	0.00335643	3162	tags=37%, list=14%, signal=32%	THBS1/MMP9/PTGS2/SPARC/VEGFC/NRP1/ETS1/MET/TGFBR2/RRAS/PDGFB/HIF1A/SOX9/PFN1/ADAM9/JUN/SCARB1/MAP4K4/RHOB/GPI/GLIPR2/BCAR1/WNT5A/EDN1/TGFB2/PRKCA/RHOJ/DOCK5/PLK2/VEGFA/MAPRE2/ITGA2/HAS2/LGMN/ANXA3/NOS3/ROCK2/CALR/P2RX4/IQSEC1/RIN2/PLCG1/WNT7A/SRPX2/NRP2/HMOX1/TEK/FGFR1/MIR221/HDAC9/IFNG/MIR21
GO_POSITIVE_REGULATION_OF_PROTEIN_KINASE_B_SIGNALING	GO_POSITIVE_REGULATION_OF_PROTEIN_KINASE_B_SIGNALING	148	0.508375	1.65235	0.000247862	0.00452586	0.00335643	3485	tags=36%, list=16%, signal=31%	THBS1/OSM/PDGFRB/ITGB1/CCL3/ADAM8/IRS1/NOX4/NRG1/TNF/F3/MET/AXL/PDGFB/MTDH/STK3/ILK/RAC2/FYN/CHI3L1/IRS2/ENG/HSP90AB1/EGFR/CPNE1/PDGFRA/RASD2/CSF3/PTPN11/TGFA/TSPYL5/EREG/C1QTNF1/PARK7/MST1R/PIK3AP1/P2RX4/PIK3CD/CD80/OSBPL8/HSP90AA1/TEK/FGFR1/HIP1/GDF15/TCF7L2/MIR221/RET/RHOG/MIR21/ICOS/HBEGF/KITLG/ANGPT1
GO_SPINDLE_ORGANIZATION	GO_SPINDLE_ORGANIZATION	149	0.51932	1.68889	0.000247924	0.00452586	0.00335643	3986	tags=40%, list=18%, signal=33%	FLNA/MYH9/ARHGEF10/AURKA/TPX2/DLGAP5/EML1/CDC20/TUBB/HSPA1A/NEK6/ASPM/KIF4A/GNAI1/CSNK1D/CKAP5/NUF2/PLK2/MAPRE1/CENPE/MAPRE2/AURKB/LIMK2/DYNC1H1/CEP72/NDC80/KIF2A/PLK1/TPR/NEK7/TACC3/TBCE/TTK/HSPA1B/GOLGA8A/MAP4/CCNB1/NEK2/PRC1/SPC25/CENPH/DRG1/FBXO5/STIL/KIF3B/UVRAG/PSRC1/SBDS/CENPJ/CLTC/STAG2/KPNB1/KIFC1/RACGAP1/RAE1/KIF23/PKD1/NUP62/SPAG5/GPSM2
GO_REGULATION_OF_RESPONSE_TO_WOUNDING	GO_REGULATION_OF_RESPONSE_TO_WOUNDING	151	0.51556	1.68029	0.000248262	0.00452586	0.00335643	1342	tags=22%, list=6%, signal=21%	SPP1/SERPINE1/PLAU/THBS1/TNFRSF12A/FAP/CAV1/TNFAIP3/PDPN/ITGB1/PLEK/SERPINE2/GJA1/PLAUR/ANO6/APOE/TNF/MYH9/SH2B3/FCER1G/PHLDB2/F3/PDGFB/SERPING1/VKORC1/F2R/F2RL1/ACTG1/PDGFRA/MYLK/EDN1/CXCR4/PRKCA
GO_POSITIVE_REGULATION_OF_WNT_SIGNALING_PATHWAY	GO_POSITIVE_REGULATION_OF_WNT_SIGNALING_PATHWAY	158	0.497197	1.62805	0.000250815	0.00452586	0.00335643	2704	tags=23%, list=12%, signal=21%	COL1A1/SULF1/CAV1/TNFAIP3/BMP2/SFRP2/CDH3/SULF2/DKK1/SFRP4/DAB2/ZEB2/DACT1/PTK7/BAMBI/MACF1/ILK/CSNK1E/UBR5/ASPM/WNT5A/EGFR/DAPK3/CSNK1D/PSMD2/PSMA3/CAPRIN2/ROR2/PSMA6/PSMB2/PSMA1/NKD1/PSMD14/PSMD12/DEPDC1B/PSMD3/PSMB7
GO_G_PROTEIN_COUPLED_RECEPTOR_SIGNALING_PATHWAY_COUPLED_TO_CYCLIC_NUCLEOTIDE_SECOND_MESSENGER	GO_G_PROTEIN_COUPLED_RECEPTOR_SIGNALING_PATHWAY_COUPLED_TO_CYCLIC_NUCLEOTIDE_SECOND_MESSENGER	160	0.493314	1.61724	0.000251446	0.00452586	0.00335643	2422	tags=22%, list=11%, signal=20%	PTHLH/ADM/CCL2/FPR2/FLNA/EDNRA/RGS2/FPR1/S1PR3/CXCL10/RGS1/UCN2/GNAI2/GPR4/CXCL9/CCR1/EDN1/GNAI1/PRKCA/LPAR3/GNA13/GNG2/GNAS/PTGER4/RIC8A/GNB1/ADCY7/ADRA1B/AKAP12/MARCO/GNA12/ADORA2B/S1PR1/GPR65/ATP2B4
GO_ESTABLISHMENT_OF_RNA_LOCALIZATION	GO_ESTABLISHMENT_OF_RNA_LOCALIZATION	163	0.493063	1.62145	0.00025227	0.00452586	0.00335643	4065	tags=39%, list=18%, signal=32%	ENY2/RFTN1/TGFBR2/IGF2BP2/RRS1/NSUN2/EIF5A2/YBX1/NUTF2/ZC3H3/SSB/IGF2BP3/NUP155/HNRNPA2B1/MYO1C/CKAP5/NUP93/CPSF1/NMD3/THOC6/NUP37/FLOT1/ABCE1/XPOT/DDX19A/TPR/EIF5A/NUP160/AHCTF1/EIF4A3/RNPS1/ZFP36L1/MAGOH/G3BP2/TERF1/NUP54/SLBP/DHX9/NUP153/QKI/ALKBH5/NXT1/SEC13/NUP107/THOC5/XPO1/POLR2D/NUP35/AGFG1/PHAX/ZFP36/PARP11/RIOK2/PNPT1/RAE1/MVP/NUP62/SYMPK/DHX38/TOMM20/NUP205/POM121C/ZC3H11A
GO_POSITIVE_REGULATION_OF_EPITHELIAL_CELL_PROLIFERATION	GO_POSITIVE_REGULATION_OF_EPITHELIAL_CELL_PROLIFERATION	172	0.493209	1.63419	0.000253165	0.00452586	0.00335643	1702	tags=20%, list=8%, signal=18%	TNFAIP3/TWIST1/VEGFC/BMP2/MMP12/LAMC1/LAMB1/CDH3/CAV2/PGF/NRP1/CDH13/SCG2/HTRA1/DYSF/C5AR1/F3/CCND1/PDGFB/HIF1A/SOX9/APLN/JUN/NRAS/MYC/SOX11/WNT2/WNT5A/EGFR/PRKCA/APLNR/TGFA/VEGFA/EGR3
GO_MUSCLE_CELL_PROLIFERATION	GO_MUSCLE_CELL_PROLIFERATION	179	0.485307	1.61562	0.000254712	0.00452586	0.00335643	3162	tags=32%, list=14%, signal=27%	IL6/THBS1/MMP9/PTGS2/TNFAIP3/PDGFRB/GJA1/IGFBP3/CDH13/TNF/TRIB1/TGM2/TGFB3/TGFBR2/PDGFB/MMP2/ADAMTS1/NAMPT/APLN/JUN/AKR1B1/ILK/GNAI2/TBX2/WNT2/EGFR/PRKDC/IRAK1/ABCC4/EDN1/SAV1/TGFB2/MNAT1/DNMT1/TPM1/STAT1/ITGA2/EREG/PPARD/ERN1/AIF1/CNN1/S1PR1/NOS3/RBPMS2/CCNB1/CALCRL/IL15/XRCC6/CDKN1A/HMOX1/FGFR1/TCF7L2/MIR221/ID2/IFNG/MIR21
GO_RESPONSE_TO_TOPOLOGICALLY_INCORRECT_PROTEIN	GO_RESPONSE_TO_TOPOLOGICALLY_INCORRECT_PROTEIN	179	0.487312	1.6223	0.000254712	0.00452586	0.00335643	2567	tags=28%, list=12%, signal=25%	THBS1/SERPINH1/STC2/CCL2/KDELR3/HSPH1/FKBP14/HSPA7/PPP1R15A/CCND1/PDIA5/HSP90B1/SHC1/HSPB3/PDIA6/DDIT3/DERL1/HSPA2/BFAR/HSPA5/DNAJA1/HSPD1/TLN1/LMNA/HSPA6/EXTL2/HSP90AB1/ARFGAP1/HSPA1A/PTPN1/DNAJB11/HYOU1/EXTL3/YIF1A/UBE2W/TPP1/CANX/DNAJB4/SDF2L1/TBL2/ERN1/HSPE1/GOSR2/HSPA1B/EIF2S1/CALR/HSPA8/COPS5/FAF2/DNAJB5
GO_MYELOID_LEUKOCYTE_DIFFERENTIATION	GO_MYELOID_LEUKOCYTE_DIFFERENTIATION	183	0.489843	1.63486	0.00025582	0.00452586	0.00335643	2082	tags=27%, list=9%, signal=25%	MMP9/FSTL3/CSF2/CCL3/LILRB3/CA2/CEBPB/TNF/TRIB1/MYH9/CDK6/FCER1G/SNX10/TYROBP/TGFBR2/GPR68/FOS/LRRC17/RARA/FAM20C/F2RL1/IL20/APP/JUN/MYC/SPI1/TFRC/KLF10/LTBR/RELB/CCR1/FADD/GLO1/CSF3/CD81/PRKCA/C1QC/LIF/ZBTB46/VEGFA/OSCAR/CD109/GNAS/ROR2/SBNO2/OSTM1/BATF3/LILRB4/MT1G/FBN1
GO_REGULATION_OF_PROTEIN_BINDING	GO_REGULATION_OF_PROTEIN_BINDING	190	0.482642	1.61836	0.000256805	0.00452586	0.00335643	3255	tags=29%, list=15%, signal=25%	MMP9/CTHRC1/CAV1/BMP2/RIPK2/IFIT2/APOE/NRP1/DKK1/MET/LOX/PDGFB/AURKA/GPSM1/ACTB/DAB2/DACT1/NES/STK3/BAMBI/DERL1/APP/CSNK1E/CTSZ/HSP90AB1/WNT5A/FKBP1A/CSF3/BAG2/PLK2/MAPRE1/B2M/CAPRIN2/NMD3/FLOT1/AURKB/TRIB3/PLK1/GSK3B/PARK7/EIF2S1/ATP2A2/LRPAP1/UBASH3B/PCSK9/STK4/CDKN1A/ROCK1/RUVBL2/ANXA2/TCF7L2/LFNG/PPP2CA/MARK3/SORL1/SPON1
GO_REGULATION_OF_SYNAPSE_STRUCTURE_OR_ACTIVITY	GO_REGULATION_OF_SYNAPSE_STRUCTURE_OR_ACTIVITY	190	0.477195	1.60009	0.000256805	0.00452586	0.00335643	2969	tags=26%, list=13%, signal=23%	THBS2/SPARC/SRGN/CDH2/APOE/FLRT2/TNF/DKK1/IL1RAP/PRNP/AGRN/TUBA1A/TPBG/CDC20/TUBB/APP/FYN/TANC2/GPC6/LRP8/WNT5A/NLGN2/DBN1/LILRB2/LRFN4/CFL1/DNM1L/CAPRIN2/CLSTN2/EGLN1/ARHGAP22/GPC4/SSH1/ARF4/ADAM10/SLITRK6/DNM3/SIX4/HOMER1/CAPRIN1/NEDD4/HSPA8/PPT1/DHX36/WNT7A/SRPX2/EFNA1/NRP2/SHANK3
GO_DEVELOPMENTAL_GROWTH_INVOLVED_IN_MORPHOGENESIS	GO_DEVELOPMENTAL_GROWTH_INVOLVED_IN_MORPHOGENESIS	206	0.474577	1.60516	0.000259471	0.00452586	0.00335643	2992	tags=26%, list=14%, signal=22%	SPP1/POSTN/TNC/TNFRSF12A/SEMA3C/ITGB1/SFRP2/APOE/NRP1/TGFBR2/AURKA/SOX9/ZEB2/VCL/PTK7/APP/MACF1/ILK/SEMA3A/HSP90AB1/PLXNA1/TBX2/GDI1/WNT5A/CPNE1/NDN/DPYSL2/TRIM28/CXCR4/DBN1/SPRY1/LPAR3/VEGFA/SEMA3E/NGF/IFRD1/L1CAM/LAMB2/GSK3B/S1PR1/SIX4/SEMA4F/NKD1/RYK/FN1/NIN/PLXNA3/RTN4R/MUL1/NRP2/RIMS2/HSP90AA1/TTL
GO_UNSATURATED_FATTY_ACID_METABOLIC_PROCESS	GO_UNSATURATED_FATTY_ACID_METABOLIC_PROCESS	102	-0.607819	-1.79409	0.000260236	0.00452586	0.00335643	2071	tags=37%, list=9%, signal=34%	GLYATL2/CYP2F1/CYP2C9/GPX1/GSTM2/FAAH/ATP6V1B1/GSTP1/ZADH2/CBR1/ELOVL6/HSD17B4/MAPK3/EPHX1/ALOX12/MGLL/ANXA1/CES2/PLA2G3/CYP4F3/FAAH2/PTGR1/CYP2S1/CYP2J2/GSTA1/PLA2G4F/ALOX12B/CYP4F11/EPHX2/HPGD/CYP2E1/PLA2G4B/GSTM1/PTGDS/CYP4F12/AKR1C4/AKR1C3/CYP2C18
GO_STRIATED_MUSCLE_CELL_DIFFERENTIATION	GO_STRIATED_MUSCLE_CELL_DIFFERENTIATION	237	0.465722	1.5987	0.000264795	0.00452586	0.00335643	2465	tags=27%, list=11%, signal=24%	GREM1/PDGFRB/ITGB1/FHL2/BMP2/CDH2/ALPK2/CAV2/NOX4/NRG1/CYP26B1/RGS2/RGS4/FHOD3/MYH9/DKK1/EFNB2/DYSF/EHD2/LOX/SMYD3/MSX1/EHD1/RARA/CXCL10/SIK1/MYH10/TNNT1/POPDC3/ACVR1/PTGFRN/DLL1/BVES/ACTG1/DNER/LMNA/FLNC/YBX1/SLC9A1/CXCL9/PDGFRA/MORF4L2/EDN1/TMEM119/PLEKHO1/SPAG9/CD81/MYOF/TPM1/VEGFA/FLOT1/TRIM32/CACNA1H/CSRP1/MMP14/WDR1/SIX4/MEF2A/ANKRD1/HOMER1/CALR/ACTC1/CCNB1
GO_ERK1_AND_ERK2_CASCADE	GO_ERK1_AND_ERK2_CASCADE	263	0.469591	1.6308	0.000268168	0.00452586	0.00335643	1394	tags=21%, list=6%, signal=19%	CCL3L3/IL1B/CCL20/PDGFC/PDGFRB/CCL3L1/BMP2/CCL3/ITGAV/TIMP3/ERRFI1/CCL2/CCL8/RIPK2/NOX4/FPR2/APOE/NRP1/TNF/CAMK2N1/DUSP6/C5AR1/RRAS/SIRPA/PDGFB/SOX9/EMILIN1/SHC1/F2R/ICAM1/F2RL1/APP/GBP1/JUN/CD44/HAVCR2/CCL13/SPRED1/CHI3L1/MYC/GNAI2/DUSP1/MIF/GLIPR2/ROS1/EGFR/PDGFRA/PTPN1/RAP1B/CCR1/PTPN11/PRKCA/SPRY1/ZFP36L2
GO_NEGATIVE_REGULATION_OF_CELL_ADHESION	GO_NEGATIVE_REGULATION_OF_CELL_ADHESION	251	0.449161	1.55037	0.000268204	0.00452586	0.00335643	2780	tags=26%, list=13%, signal=23%	COL1A1/TGFBI/SERPINE1/LGALS1/POSTN/THBS1/TNC/MYADM/BMP2/SNAI2/SPOCK1/MMP12/SERPINE2/ANGPT2/CEBPB/CDH13/FXYD5/SH2B3/PHLDB2/PRNP/IL1RN/SMAD7/LRRC32/SDC4/JAM3/GBP1/MAP4K4/HAVCR2/MAD2L2/PAG1/DUSP1/GLI3/CORO1C/PLXNA1/CYP1B1/CD300A/PTPN11/GTPBP4/SOCS1/IRF1/ARHGDIA/LILRB2/HLA-G/MAD1L1/TWSG1/VEGFA/SEMA3E/SWAP70/RDX/C1QTNF1/ADAM10/PAWR/MMP14/DLC1/PODXL/GLMN/ACTN4/CD80/UBASH3B/CBFB/IL2RA/PLXNA3/CD274/FZD4/…
GO_ARACHIDONIC_ACID_METABOLIC_PROCESS	GO_ARACHIDONIC_ACID_METABOLIC_PROCESS	50	-0.718821	-1.90062	0.00026824	0.00452586	0.00335643	1942	tags=44%, list=9%, signal=40%	CYP2F1/CYP2C9/GPX1/FAAH/CBR1/MAPK3/EPHX1/ALOX12/MGLL/CYP4F3/FAAH2/CYP2S1/CYP2J2/ALOX12B/CYP4F11/EPHX2/CYP2E1/PLA2G4B/PTGDS/CYP4F12/AKR1C3/CYP2C18
GO_GLUTATHIONE_METABOLIC_PROCESS	GO_GLUTATHIONE_METABOLIC_PROCESS	50	-0.722092	-1.90927	0.00026824	0.00452586	0.00335643	1736	tags=42%, list=8%, signal=39%	G6PD/GSR/GPX1/GSTM2/HAGH/GCLM/GSTT1/GSTP1/GSTA5/GSTK1/GSTM4/IDH1/GCLC/GSTA2/NFE2L2/GSTA1/GSTM3/GGT6/MGST2/GSTM1/GSTA4
GO_CELLULAR_RESPONSE_TO_ABIOTIC_STIMULUS	GO_CELLULAR_RESPONSE_TO_ABIOTIC_STIMULUS	272	0.463891	1.61787	0.000268312	0.00452586	0.00335643	2876	tags=26%, list=13%, signal=23%	COL1A1/IL1B/PTGS2/MME/SNAI2/SFRP2/ERRFI1/GJA1/MMP7/NOX4/SLC2A1/DYSF/LRRC8C/BNIP3/SOX9/GPR68/GADD45A/TNFRSF10B/NAMPT/SLC38A2/RAD51AP1/PTPRK/CNGB1/AKR1B1/HSPA5/RHOB/MYC/ECT2/CHEK1/SLC9A1/ENG/TNFRSF1A/LTBR/EGFR/RELB/MYLK/FADD/PTPN11/IRF1/TNKS1BP1/CAB39/RAB11FIP5/CASP1/HABP4/TSPYL5/AURKB/ITGA2/PTGER4/MBIP/GNB1/CRY1/PPEF1/METAP2/WRN/HYAL2/ZFP36L1/ANKRD1/EIF2S1/NEDD4/SCN2A/EFHD1/DHX36/MAP3K2/TLR4/OPN3/…
GO_RIBOSOME_BIOGENESIS	GO_RIBOSOME_BIOGENESIS	265	0.441468	1.53453	0.000268817	0.00452586	0.00335643	4722	tags=38%, list=21%, signal=30%	BOP1/RRS1/EBNA1BP2/DDX21/LYAR/BRIX1/RSL1D1/XRN2/HEATR1/PWP1/PRKDC/NOLC1/RRP12/UTP23/WDR75/DDX47/RPS21/GTPBP4/WDR43/NIP7/EXOSC4/NMD3/EXOSC6/NPM3/RPL7L1/ISG20L2/NOP2/DDX10/ABCE1/NOP56/UTP6/RRP7A/MRTO4/DKC1/USP36/PES1/RRP15/GNL2/EMG1/METTL5/EIF4A3/NOP58/UTP14A/WDR74/TRMT112/MRPL36/BYSL/RRN3/EXOSC2/AATF/RPF2/MRPL1/ZNF622/DDX18/BMS1/TSR1/EXOSC9/WDR12/ERCC2/DHX29/RPS7/RPS27L/XPO1/UTP18/DDX27/SBDS/MAK16…
GO_REGULATION_OF_CELL_MORPHOGENESIS_INVOLVED_IN_DIFFERENTIATION	GO_REGULATION_OF_CELL_MORPHOGENESIS_INVOLVED_IN_DIFFERENTIATION	273	0.44428	1.54902	0.000269107	0.00452586	0.00335643	3777	tags=30%, list=17%, signal=25%	SPP1/POSTN/TNFRSF12A/SEMA3C/PDPN/MYADM/CDH2/THY1/CHN1/APOE/NRP1/FLNA/ZEB2/NEFL/SDC2/GBP1/MACF1/ILK/LIMS1/TANC2/SEMA3A/CORO1C/PLXNA1/LRP8/GDI1/WNT5A/PRKDC/DPYSL2/YWHAH/S100A10/DBN1/ARHGDIA/DOCK5/LPAR3/CFL1/DNM1L/CAPRIN2/VEGFA/SEMA3E/NGF/SKIL/HAS2/IFRD1/L1CAM/ADAM10/GSK3B/DNM3/TRPC6/CAPRIN1/SEMA4F/CALR/NEDD4/RYK/ACTN4/DHX36/YTHDF1/FN1/NIN/PLXNA3/RTN4R/WNT7A/BRSK1/EFNA1/SHANK3/TTL/RET/METRN/MAP2K1/T…
GO_NEGATIVE_REGULATION_OF_CELL_DEVELOPMENT	GO_NEGATIVE_REGULATION_OF_CELL_DEVELOPMENT	278	0.460232	1.60726	0.000271407	0.00452586	0.00335643	1726	tags=17%, list=8%, signal=15%	SPP1/IL1B/COL3A1/LGALS1/POSTN/IL6/PTHLH/VIM/SEMA3C/SPOCK1/THY1/NRG1/APOE/NRP1/TNF/RGS2/RGS4/DKK1/EFNB2/DENND5A/S1PR3/SOX9/ASAP1/PTPRG/APP/GBP1/DLL1/SEMA3A/CTSZ/GLI3/CORO1C/SOX11/ASPM/ZNF365/GDI1/WNT5A/ITM2C/DLX1/YWHAH/DLL3/ARHGDIA/PLK2/B2M/VEGFA/SEMA3E/LDLR
GO_RESPONSE_TO_TUMOR_NECROSIS_FACTOR	GO_RESPONSE_TO_TUMOR_NECROSIS_FACTOR	277	0.43929	1.53321	0.000271518	0.00452586	0.00335643	3553	tags=31%, list=16%, signal=26%	CCL3L3/COL1A1/POSTN/THBS1/TNFRSF12A/PTGS2/TNFAIP3/CCL20/CCL3L1/CCL3/CCL2/CCL8/TNF/CD70/FABP4/CD14/SPHK1/TNFRSF1B/ICAM1/F2RL1/ADAM9/GBP1/NFKBIA/ILK/LIMS1/CCL13/CHI3L1/TNFRSF1A/HSPA1A/BIRC2/LTBR/CPNE1/TNFSF13B/EDN1/ZFP36L2/PSMD2/STAT1/PSMA3/CASP1/PLVAP/BIRC3/CCL18/HAS2/PSMA6/TRIM32/PID1/PSMB2/ADAM10/AKAP12/CLIP3/HYAL2/ZFP36L1/HSPA1B/ANKRD1/AIM2/PSMA1/TNFRSF11B/ACTN4/PSMD14/PSMD12/PSMD3/PSMB7/DHX9/T…
GO_REGULATION_OF_CYTOSOLIC_CALCIUM_ION_CONCENTRATION	GO_REGULATION_OF_CYTOSOLIC_CALCIUM_ION_CONCENTRATION	279	0.444257	1.55175	0.000271776	0.00452586	0.00335643	2835	tags=24%, list=13%, signal=21%	CAV1/PROK2/CCL3/ADM/ITGAV/GJA1/THY1/CAV2/FPR2/EDNRA/FPR1/C5AR1/TGM2/PRNP/S1PR3/F2R/CXCL10/DDIT3/F2RL1/CNGB1/CXCL13/FYN/GPR4/FPR3/GSTO1/WNT5A/CXCL9/MYO5A/EDN2/PDGFRA/TMEM38B/CCR1/EDN1/C3AR1/FKBP1A/CXCR4/APLNR/LPAR3/CALM3/GNA13/ABL2/PTGER4/SWAP70/C1QTNF1/GNB1/SRI/ADRA1B/TPCN2/NPTN/CCRL2/S1PR1/TRPC6/GPR65/TRPC1/F2RL2/CD55/ATP2B4/P2RX4/DLG4/UBASH3B/F2RL3/PLCG1/CACNA1C/PTGER2/TRPM2/CD36
GO_PEPTIDYL_SERINE_MODIFICATION	GO_PEPTIDYL_SERINE_MODIFICATION	284	0.434889	1.52233	0.000272777	0.00452586	0.00335643	3587	tags=31%, list=16%, signal=26%	IL6/DDIT4/PTGS2/CAV1/BGN/OSM/SFRP2/BCAR3/RIPK2/TNF/DKK1/TGFBR2/PDGFB/AURKA/SMYD3/SMAD7/GADD45A/IL11/IL24/EGFLAM/DYRK3/APP/CD44/ILK/MAPK12/MAD2L2/TFRC/CSNK1E/GALNT2/DCN/HSP90AB1/MIF/NEK6/WNT5A/EGFR/PWP1/PRKDC/CSF3/PRKCA/CSNK1D/SRPK2/TNKS1BP1/CAB39/DOCK7/PLK2/VRK1/LIF/PNCK/CAPRIN2/VEGFA/IFNE/AURKB/NGF/PLK1/DYRK4/ERN1/RPS6KA4/GSK3B/PARK7/TTK/FNIP1/ROCK2/ATP2B4/LATS2/CCNB1/UHMK1/MAPK9/STK4/ROCK1/CSNK…
GO_ACTIVATION_OF_PROTEIN_KINASE_ACTIVITY	GO_ACTIVATION_OF_PROTEIN_KINASE_ACTIVITY	288	0.450785	1.58034	0.000272814	0.00452586	0.00335643	1993	tags=19%, list=9%, signal=18%	IL1B/THBS1/PROK2/GREM1/PDGFC/BMP2/SLC11A1/CSPG4/RIPK2/NRG1/IGFBP6/TNF/DUSP6/FPR1/C5AR1/ITGA1/PRNP/TGFB3/CARD10/TGFBR2/PDGFB/TPX2/GADD45A/TNFRSF10B/SHC1/STK3/KIF14/F2R/COPS8/ADAM9/GADD45B/MAP4K4/CHI3L1/ECT2/WNT5A/EGFR/PTPN1/CD300A/IRAK1/SPAG9/TGFB2/PTPN11/CD81/CXCR4/SOCS1/LPAR3/CAB39/TGFA/VEGFA/PRLR/NGF/PEA15/CCDC88A/ERN1/GADD45G/ADCY7
GO_UROGENITAL_SYSTEM_DEVELOPMENT	GO_UROGENITAL_SYSTEM_DEVELOPMENT	285	0.428633	1.50086	0.000273038	0.00452586	0.00335643	2334	tags=21%, list=11%, signal=19%	SULF1/COL4A1/TNC/MMP9/BASP1/ACTA2/GREM1/FSTL3/PDGFRB/BMP2/MME/CA2/ANGPT2/PGF/NRP1/CYP26B1/SULF2/EFNB2/HEYL/ID3/PDGFB/ADAMTS1/SOX9/SMAD7/FOXD1/RARA/ENPEP/SDC4/AKR1B1/DLL1/ILK/MYC/TMED10/GPR4/DCN/GLI3/SOX11/LAMA5/WNT5A/PDGFRA/C1GALT1/FADD/TGFB2/SPRY1/STAT1/PPAT/RRM2B/LIF/VEGFA/CEP290/PRLR/NID1/HAS2/LAMB2/NUP160/FBN1/KANK2/HYAL2/SIX4/JMJD6/MAGED1
GO_REGULATION_OF_DNA_METABOLIC_PROCESS	GO_REGULATION_OF_DNA_METABOLIC_PROCESS	291	0.435151	1.52624	0.000274424	0.00452586	0.00335643	3771	tags=28%, list=17%, signal=23%	IL6/GREM1/TWIST1/PDGFRB/PRRX1/GJA1/IL7R/NOX4/SPIRE1/PDGFB/RAD51AP1/CCT6A/MYC/SPI1/MAD2L2/CHEK1/TFRC/DUSP1/HSP90AB1/UBR5/CCT2/ZNF365/UBE2V2/NBN/EGFR/RLF/PRKDC/TRIM28/HNRNPA2B1/TCP1/CCT8/DFFA/HNRNPD/EXOSC6/AURKB/CLCF1/DKC1/DSCC1/PTGES3/FOXM1/KPNA2/NEK7/RFC3/CCT7/WRN/IL27RA/EYA3/RIF1/ANXA3/ANKRD1/PARN/ACD/TERF1/NEK2/RFC4/CHTF18/DHX36/DHX9/MSH6/RFC2/DNAJC2/CDKN1A/ERCC2/DEK/CCT4/HSP90AA1/MPV17/MIR221/…
GO_NUCLEAR_TRANSPORT	GO_NUCLEAR_TRANSPORT	309	0.427211	1.50763	0.000275179	0.00452586	0.00335643	4238	tags=35%, list=19%, signal=29%	IL1B/PTGS2/MMP12/FLNA/ENY2/RRS1/RAB23/NFKBIA/FERMT1/LMNA/ECT2/NSUN2/GLI3/NUTF2/HSP90AB1/UBR5/SSB/NOLC1/NUP155/TRIM28/IPO4/HNRNPA2B1/CSE1L/PTPN11/IPO9/PTTG1IP/NUP93/UFM1/CPSF1/NMD3/RSRC1/RGPD8/PTPN14/EGR2/THOC6/TNPO1/NUP37/XPO6/ABCE1/RGPD2/XPOT/DDX19A/IPO7/KPNA4/CBLB/TPR/EIF5A/KPNA2/NUP160/EIF4A3/RNPS1/GSK3B/PRICKLE1/IPO5/HYAL2/GEMIN5/PARK7/MAGOH/CALR/PPP1R12A/NEDD4/NUP54/SNRPG/SLBP/SNRPB/UHMK1/SN…
GO_VIRAL_LIFE_CYCLE	GO_VIRAL_LIFE_CYCLE	296	0.41846	1.47059	0.000275217	0.00452586	0.00335643	2975	tags=27%, list=14%, signal=24%	LGALS1/ITGA5/CAV1/ITGB1/ITGAV/CCL2/CCL8/CAV2/IFITM2/APOE/TNF/IFITM3/EFNB2/AXL/FCN1/ANPEP/ISG15/ICAM1/XPR1/ITGB6/SCARB1/TRIML2/TFRC/HSP90AB1/NPC1/HSPA1A/RSAD2/EGFR/PVR/FCN3/NUP155/TRIM28/ADARB1/CD81/CXCR4/TOP2A/SRPK2/IFITM1/NUP93/CLEC5A/CTSB/FBXL2/ITGB5/NUP37/LDLR/ITGA2/TRIM32/TPR/CCNK/KPNA2/NUP160/TPCN2/HYAL2/BST2/STOM/ILF3/HSPA1B/LRRC15/DPP4/OAS3/CD55/ROCK2/NEDD4/HSPA8/NUP54/STAU1/MORC2/CD80/WWP…
GO_REGULATION_OF_CHROMOSOME_ORGANIZATION	GO_REGULATION_OF_CHROMOSOME_ORGANIZATION	294	0.434717	1.52586	0.000275444	0.00452586	0.00335643	3835	tags=27%, list=17%, signal=23%	IL1B/TWIST1/SNAI2/TRIP13/ATAD2/UBE2C/BUB1/DLGAP5/CDC20/CCT6A/CDCA5/RAD21/MYC/LMNA/SPI1/MAD2L2/CHEK1/DUSP1/MAD2L1/UBR5/NEK6/CCT2/MAP1S/NBN/TRIM28/HNRNPA2B1/TOP2A/MNAT1/TCP1/DNMT1/NSMCE2/LIF/CCT8/MAD1L1/CENPE/HNRNPD/VEGFA/AURKB/DKC1/NDC80/PLK1/FEN1/TPR/RPS6KA4/NEK7/CCT7/TACC3/DNMT3B/PARK7/RIF1/TTK/PARN/ACD/TERF1/CCNB1/NEK2/MORC2/DHX36/FBXO5/WDR5/RUVBL2/CCT4/SNW1/MCM2/SKI/CCT3/SPTY2D1/XRCC3/MIER1/PA…
GO_FOREBRAIN_DEVELOPMENT	GO_FOREBRAIN_DEVELOPMENT	315	0.420581	1.48579	0.000276893	0.00452586	0.00335643	4009	tags=29%, list=18%, signal=24%	COL3A1/BMP2/LAMB1/CDH2/SLC2A1/EXT1/NRG1/NRP1/FLNA/ETS1/CDK6/DKK1/TYROBP/AXL/BNIP3/HIF1A/MSX1/HPRT1/ZEB2/NEFL/KIF14/SLC38A2/RARA/MYH10/APP/BCL2A1/FYN/SEMA3A/MBOAT7/GLI3/CORO1C/XRN2/FEZ1/ASPM/LRP8/WNT5A/TH/EGFR/DLX1/CXCR4/SATB2/NUMB/DOCK7/ATIC/B2M/TWSG1/GART/PHACTR1/GDPD5/TACC3/UBA6/GSK3B/AGTPBP1/ANXA3/EIF2B3/DLC1/NRGN/ATP2B4/RYK/ZMIZ1/NIN/PLXNA3/RTN4R/WNT7A/STIL/NRP2/SHANK3/FGFR1/SKI/PHLPP2/ID2/CS…
GO_POSITIVE_REGULATION_OF_ESTABLISHMENT_OF_PROTEIN_LOCALIZATION	GO_POSITIVE_REGULATION_OF_ESTABLISHMENT_OF_PROTEIN_LOCALIZATION	335	0.423513	1.50644	0.000277277	0.00452586	0.00335643	3179	tags=27%, list=14%, signal=23%	IL1B/IL6/PTGS2/VEGFC/ADAM8/GJA1/IL1A/ANO1/ACSL4/FLNA/TNF/PANX1/PRNP/TGFB3/HIF1A/CD14/GPR68/YWHAG/F2RL1/MYH10/ADAM9/HAVCR2/CCT6A/RAC2/HSPD1/FERMT1/FYN/GAPDH/ECT2/IRS2/GLI3/NUTF2/HSP90AB1/UBR5/FGR/GPI/MIF/CCT2/WNT5A/EGFR/TRIM28/YWHAH/TGFB2/MYO1C/CD81/NLGN2/PDCD5/TCP1/CLEC5A/LILRA2/DNM1L/CCT8/LPL/ZFAND1/CEP290/ITGB2/PTGER4/YWHAQ/DKC1/USP36/PPARD/TPR/SRI/CCT7/AIF1/AKAP12/GSK3B/IFNGR1/IPO5/HYAL2/STOM/…
GO_IN_UTERO_EMBRYONIC_DEVELOPMENT	GO_IN_UTERO_EMBRYONIC_DEVELOPMENT	330	0.41754	1.48206	0.000277778	0.00452586	0.00335643	2994	tags=25%, list=14%, signal=22%	CSF2/TWIST1/PDGFRB/ITGB1/BMP2/ADM/PLOD3/CEBPB/STMN3/EDNRA/MYH9/C6orf141/TGFB3/TGFBR2/PDGFB/SOCS3/HIF1A/MSX1/FOSL1/STK3/SALL4/MYH10/SEC24D/ACVR1/PPP4R4/JAG2/NSUN2/YBX1/TANC2/GLI3/WNT2/NBN/EGFR/PELO/PDGFRA/SOX18/TRIM28/NXN/EDN1/ADA/DBN1/TPM1/SLC39A1/GNA13/LIF/HEG1/PRMT1/VEGFA/RPL7L1/NCAPG2/MAN2A1/EGLN1/ELL/RRP7A/RIC8A/SKIL/EMG1/PLK4/SLC30A1/CCNB2/ADAM10/FUT8/WDR74/EPAS1/GNA12/BYSL/RRN3/ZFP36L1/NOS3…
GO_REGULATION_OF_METAL_ION_TRANSPORT	GO_REGULATION_OF_METAL_ION_TRANSPORT	321	0.421921	1.49364	0.000277778	0.00452586	0.00335643	2737	tags=23%, list=12%, signal=20%	PTGS2/CAV1/STC2/STC1/PDGFRB/ITGB1/CCL3/SERPINE2/GJA1/CCL2/ANO6/THY1/FLNA/FXYD5/RGS4/GAL/DYSF/GEM/PRNP/PDE4B/PDGFB/F2R/CXCL10/ICAM1/SIK1/HSPA2/CD63/FYN/GNAI2/NETO2/SLC9A1/GSTO1/CXCL9/MYO5A/HOMER3/TMEM38B/CCR1/MYLK/YWHAH/FKBP1A/BIN1/CXCR4/APLNR/LPAR3/CALM3/LILRB2/CAB39/LILRA2/SESTD1/B2M/SLC30A1/SRI/KCNMB1/PKP2/STOM/NOS3/TRPC6/HOMER1/TRPC1/SPINK1/GRIN3B/GJC2/ATP2B4/NEDD4/P2RX4/KCNIP3/ACTN4/SLC31A2/U…
GO_NEGATIVE_REGULATION_OF_RESPONSE_TO_EXTERNAL_STIMULUS	GO_NEGATIVE_REGULATION_OF_RESPONSE_TO_EXTERNAL_STIMULUS	331	0.424968	1.50877	0.000277855	0.00452586	0.00335643	2780	tags=23%, list=13%, signal=21%	SPP1/TNFAIP6/SERPINE1/PLAU/THBS1/FAP/TNFAIP3/GREM1/SEMA3C/SNAI2/MMP12/SERPINE2/NT5E/GJA1/CCL2/ANGPT2/PLAUR/FPR2/APOE/NRP1/ETS1/TNF/TRIB1/SH2B3/HTRA1/PHLDB2/SIRPA/PDGFB/SOCS3/SERPING1/HLA-B/TNFRSF1B/IRAK3/HLA-F/NBL1/CXCL13/HAVCR2/SLAMF8/SEMA3A/DUSP1/CDH5/TNFRSF1A/HLA-A/MICB/MIF/WNT5A/PDGFRA/MMP28/EDN1/ADA/LILRA2/HLA-G/CD109/SEMA3E/LDLR/PTGER4/PPARD/C1QTNF1/ADCY7/AIF1/KANK2/SYT11/NOS3/YTHDF3/DPP4/P…
GO_NCRNA_PROCESSING	GO_NCRNA_PROCESSING	322	0.421003	1.49065	0.000277932	0.00452586	0.00335643	4692	tags=35%, list=21%, signal=28%	IL6/BOP1/RRS1/EBNA1BP2/DDX21/LYAR/NSUN2/RSL1D1/PUS7/XRN2/HEATR1/SSB/PRKDC/NOLC1/RRP12/UTP23/WDR75/HNRNPA2B1/DDX47/RPS21/GTPBP4/WDR43/ADAT1/EXOSC4/CPSF1/POP1/EXOSC6/NPM3/RPL7L1/TRMT12/WDR4/ISG20L2/NOP2/DDX10/RPPH1/NOP56/UTP6/PUS1/RRP7A/MRTO4/DKC1/USP36/PES1/RRP15/EMG1/C2orf49/INTS8/METTL5/EIF4A3/NOP58/UTP14A/WDR74/TRMT112/FTSJ1/BYSL/EXOSC2/RPF2/MRPL1/PARN/DDX18/BMS1/ELP2/TSR1/EXOSC9/WDR12/ERCC2/RP…
GO_LEUKOCYTE_CELL_CELL_ADHESION	GO_LEUKOCYTE_CELL_CELL_ADHESION	323	0.416125	1.47389	0.000278125	0.00452586	0.00335643	1760	tags=19%, list=8%, signal=17%	IL1B/LGALS1/ITGA5/IL6/CAV1/OLR1/ITGB1/NT5E/MSN/ADAM8/CCL2/IL1A/IL7R/RIPK2/THY1/CERCAM/CEBPB/ETS1/TNF/HSPH1/EFNB2/PRNP/TGFBR2/SIRPA/CD70/SMAD7/EFNB1/LRRC32/SLC39A8/RARA/ICAM1/CD83/SDC4/CD44/HAVCR2/RAC2/HSPD1/FYN/PAG1/TFRC/GLI3/HLA-A/CD300A/IRAK1/TNFSF13B/FADD/VCAM1/PTPN11/CD81/ADA/SOCS1/IRF1/LILRB2/FUT4/HLA-G/MAD1L1/TWSG1/EGR3/STK10/ITGB2
GO_REGULATION_OF_ACTIN_FILAMENT_BASED_PROCESS	GO_REGULATION_OF_ACTIN_FILAMENT_BASED_PROCESS	343	0.417399	1.48718	0.000280151	0.00454353	0.00336953	2389	tags=24%, list=11%, signal=22%	CAV1/STC1/PDPN/PDGFRB/MYADM/PLEK/FSCN1/LIMA1/NOX4/PAM/NRP1/FLNA/RGS4/FHOD3/MYH9/PHLDB2/RHOQ/KANK4/MET/ARHGEF10/FHOD1/TGFB3/SPIRE1/PDE4B/PXN/DSG2/RHOBTB3/PFN1/RHOC/PPFIA1/ICAM1/F2RL1/SDC4/JAM3/TMSB10/ILK/RAC2/RHOB/ACTG1/ECT2/ARPC1B/COTL1/BAIAP2L2/GMFB/SLC9A1/PDGFRA/EDN1/BIN1/CSF3/MYO1C/SH3PXD2B/S100A10/DAPK3/DBN1/VASP/ARHGDIA/PDXP/TPM1/CFL1/HCK/ABL2/SEMA3E/SSH1/PTGER4/BAIAP2L1/SWAP70/RDX/CCDC88A/S…
GO_NCRNA_METABOLIC_PROCESS	GO_NCRNA_METABOLIC_PROCESS	385	0.396063	1.42343	0.000290782	0.00470017	0.0034857	4700	tags=34%, list=21%, signal=27%	IL6/BOP1/RRS1/SLFN11/EBNA1BP2/DDX21/LYAR/NSUN2/RSL1D1/PUS7/XRN2/HEATR1/SSB/AIMP2/PELO/PRKDC/NOLC1/RRP12/UTP23/WDR75/HNRNPA2B1/DDX47/RPS21/GTPBP4/WDR43/YARS2/ADAT1/EXOSC4/CPSF1/MYBL1/POP1/EXOSC6/NPM3/RPL7L1/TRMT12/WDR4/ISG20L2/SND1/NOP2/DDX10/RPPH1/NOP56/UTP6/PUS1/RRP7A/MRTO4/DKC1/USP36/PES1/RRP15/EMG1/C2orf49/INTS8/METTL5/EIF4A3/NOP58/UTP14A/WDR74/TRMT112/FTSJ1/BYSL/EXOSC2/RPF2/MRPL1/PARN/DDX18/B…
GO_REGULATION_OF_CYTOSKELETON_ORGANIZATION	GO_REGULATION_OF_CYTOSKELETON_ORGANIZATION	471	0.384994	1.40588	0.00030446	0.00490486	0.0036375	3248	tags=28%, list=15%, signal=25%	PDGFRB/MYADM/PLEK/FSCN1/LIMA1/NOX4/PAM/STMN3/NRP1/FLNA/RGS4/FHOD3/PHLDB2/RHOQ/KANK4/MET/ARHGEF10/FHOD1/TGFB3/SPIRE1/AURKA/PXN/TPX2/PHLDB1/RHOBTB3/PFN1/NES/RHOC/PPFIA1/ICAM1/SYDE1/F2RL1/SDC4/JAM3/CHORDC1/TMSB10/ILK/RAC2/RHOB/ACTG1/ECT2/CHEK1/RANBP1/CLIC4/ARPC1B/NEXN/COTL1/BAIAP2L2/GMFB/SLC9A1/CDH5/HSPA1A/AFAP1/MAP1S/PDGFRA/EDN1/GNAI1/BIN1/CSF3/MYO1C/SH3PXD2B/S100A10/DAPK3/DBN1/CKAP5/VASP/ARHGDIA/P…
GO_SIGNAL_RELEASE	GO_SIGNAL_RELEASE	489	0.384691	1.40915	0.000306654	0.00492379	0.00365154	3189	tags=23%, list=14%, signal=20%	SPP1/IL1B/IL6/OSM/SRGN/SCG5/ADM/ITGAV/GJA1/IL1A/IRS1/SLC2A1/ANO1/ACSL4/TNF/GAL/ENY2/DYSF/FCER1G/PANX1/HIF1A/STX1A/IL1RN/CD14/GPR68/LRRC32/IL11/FOXD1/F2R/PPFIA1/RAB8B/APLN/F2RL1/SLC16A10/ITGB6/HAVCR2/HSPD1/FERMT1/PPFIA4/GAPDH/IRS2/SOX11/FGR/MIF/WNT5A/EGFR/MYO5A/RAP1B/INHBB/ABCC4/MCTP1/EDN1/SYN1/PTPN11/NLGN2/SOCS1/PRKCA/LCP2/CALM3/CLEC5A/LILRA2/RAB11FIP5/DNM1L/LIF/LPL/SNAP25/GNAS/FFAR2/PTGER4/SLC16…
GO_DERMATAN_SULFATE_PROTEOGLYCAN_METABOLIC_PROCESS	GO_DERMATAN_SULFATE_PROTEOGLYCAN_METABOLIC_PROCESS	16	0.842718	1.85933	0.000319353	0.00509383	0.00377765	921	tags=38%, list=4%, signal=36%	BGN/VCAN/CSPG4/DSE/CSGALNACT2/DCN
GO_POSITIVE_REGULATION_OF_EXTRACELLULAR_MATRIX_ORGANIZATION	GO_POSITIVE_REGULATION_OF_EXTRACELLULAR_MATRIX_ORGANIZATION	16	0.845248	1.86491	0.000319353	0.00509383	0.00377765	490	tags=44%, list=2%, signal=43%	IL6/PDPN/FSCN1/PHLDB2/PHLDB1/SOX9/EMILIN1
GO_REGULATION_OF_POSITIVE_CHEMOTAXIS	GO_REGULATION_OF_POSITIVE_CHEMOTAXIS	21	0.797651	1.86282	0.000322685	0.00512825	0.00380317	2519	tags=52%, list=11%, signal=46%	VEGFC/ANGPT2/PGF/CDH13/SCG2/F3/F2RL1/VEGFA/ITGA2/S1PR1/ARTN
GO_BRANCHING_INVOLVED_IN_BLOOD_VESSEL_MORPHOGENESIS	GO_BRANCHING_INVOLVED_IN_BLOOD_VESSEL_MORPHOGENESIS	28	0.76806	1.89982	0.0003292	0.00512825	0.00380317	1684	tags=39%, list=8%, signal=36%	COL4A1/SFRP2/NRP1/EDNRA/TGFBR2/ACVR1/ENG/EDN1/GNA13/VEGFA/SEMA3E
GO_POSITIVE_REGULATION_OF_MONOOXYGENASE_ACTIVITY	GO_POSITIVE_REGULATION_OF_MONOOXYGENASE_ACTIVITY	28	0.759763	1.8793	0.0003292	0.00512825	0.00380317	1391	tags=32%, list=6%, signal=30%	IL1B/CDH3/APOE/TNF/HIF1A/CYP27B1/SCARB1/VDR/CALM3
GO_NEGATIVE_REGULATION_OF_PROTEIN_MATURATION	GO_NEGATIVE_REGULATION_OF_PROTEIN_MATURATION	30	0.744694	1.86496	0.000330943	0.00512825	0.00380317	1568	tags=33%, list=7%, signal=31%	SERPINE1/THBS1/GAS1/SERPINE2/PRNP/CTSZ/BIRC2/BCL2L12/GLG1/BIRC3
GO_REGULATION_OF_CARDIAC_MUSCLE_CELL_DIFFERENTIATION	GO_REGULATION_OF_CARDIAC_MUSCLE_CELL_DIFFERENTIATION	34	0.720315	1.85142	0.000331675	0.00512825	0.00380317	1228	tags=26%, list=6%, signal=25%	GREM1/BMP2/NRG1/RGS2/RGS4/DKK1/EFNB2/DLL1/EDN1
GO_REGULATION_OF_T_CELL_CYTOKINE_PRODUCTION	GO_REGULATION_OF_T_CELL_CYTOKINE_PRODUCTION	31	0.743316	1.87562	0.000331748	0.00512825	0.00380317	1881	tags=35%, list=9%, signal=32%	IL1B/IL6/SMAD7/TNFRSF1B/HLA-F/HLA-A/IL1R1/RSAD2/CD81/B2M/IL18R1
GO_ENDOCHONDRAL_BONE_MORPHOGENESIS	GO_ENDOCHONDRAL_BONE_MORPHOGENESIS	48	0.691369	1.89275	0.000340445	0.00512825	0.00380317	2564	tags=35%, list=12%, signal=31%	COL1A1/SERPINH1/MMP13/STC1/TGFBR2/SOX9/RARA/RUNX2/TMEM119/COL27A1/COL13A1/GNAS/ANXA6/NAB1/MMP14/ALPL/CSGALNACT1
GO_GLIAL_CELL_ACTIVATION	GO_GLIAL_CELL_ACTIVATION	48	0.690917	1.89151	0.000340445	0.00512825	0.00380317	2122	tags=38%, list=10%, signal=34%	IL1B/IL6/CCL3/FPR2/TNF/C5AR1/TYROBP/SPHK1/NAMPT/APP/JUN/EGFR/LDLR/ITGB2/AIF1/CTSC/IFNGR1/SYT11
GO_REGULATION_OF_BONE_MINERALIZATION	GO_REGULATION_OF_BONE_MINERALIZATION	61	0.639546	1.83046	0.000340522	0.00512825	0.00380317	1255	tags=26%, list=6%, signal=25%	GREM1/SRGN/TWIST1/BMP2/CCL3/ANO6/FBN2/TGFB3/HIF1A/CYP27B1/SOX9/ISG15/FAM20C/ACVR1/CCR1/TMEM119
GO_POSITIVE_REGULATION_OF_CELL_DIVISION	GO_POSITIVE_REGULATION_OF_CELL_DIVISION	69	0.634241	1.85241	0.000342192	0.00512825	0.00380317	1830	tags=25%, list=8%, signal=23%	IL1B/OSM/PDGFC/VEGFC/IL1A/PGF/TGFB3/PDGFB/KIF14/PPBP/ECT2/YBX1/TGFB2/TGFA/VEGFA/AURKB/EREG
GO_CELLULAR_RESPONSE_TO_MECHANICAL_STIMULUS	GO_CELLULAR_RESPONSE_TO_MECHANICAL_STIMULUS	73	0.612675	1.80757	0.000343014	0.00512825	0.00380317	1775	tags=33%, list=8%, signal=30%	COL1A1/IL1B/PTGS2/GJA1/MMP7/SLC2A1/BNIP3/SOX9/GADD45A/TNFRSF10B/SLC38A2/CHEK1/SLC9A1/ENG/TNFRSF1A/LTBR/EGFR/FADD/PTPN11/IRF1/CASP1/HABP4/ITGA2/PTGER4
GO_REGULATION_OF_BIOMINERALIZATION	GO_REGULATION_OF_BIOMINERALIZATION	74	0.616278	1.82231	0.000343721	0.00512825	0.00380317	1255	tags=23%, list=6%, signal=22%	GREM1/SRGN/TWIST1/BMP2/CCL3/ANO6/CEBPB/FBN2/TGFB3/HIF1A/CYP27B1/SOX9/ISG15/FAM20C/ACVR1/CCR1/TMEM119
GO_REGULATION_OF_CYTOKINE_PRODUCTION_INVOLVED_IN_IMMUNE_RESPONSE	GO_REGULATION_OF_CYTOKINE_PRODUCTION_INVOLVED_IN_IMMUNE_RESPONSE	74	0.624849	1.84765	0.000343721	0.00512825	0.00380317	1881	tags=32%, list=9%, signal=30%	IL1B/IL6/TNF/FCER1G/TGFB3/SMAD7/TNFRSF1B/IRAK3/F2RL1/HLA-F/DDX21/SPON2/HLA-A/MIF/IL1R1/SLC7A5/WNT5A/RSAD2/TGFB2/CD81/HLA-G/B2M/FFAR2/IL18R1
GO_POSITIVE_REGULATION_OF_PROTEIN_BINDING	GO_POSITIVE_REGULATION_OF_PROTEIN_BINDING	78	0.632175	1.88775	0.000343879	0.00512825	0.00380317	3400	tags=41%, list=15%, signal=35%	MMP9/CTHRC1/CAV1/BMP2/RIPK2/APOE/NRP1/DACT1/STK3/BAMBI/DERL1/APP/HSP90AB1/WNT5A/FKBP1A/CSF3/PLK2/MAPRE1/B2M/CAPRIN2/NMD3/FLOT1/TRIB3/GSK3B/STK4/ANXA2/TCF7L2/LFNG/PPP2CA/MARK3/SPON1/USP33
GO_VASCULAR_ENDOTHELIAL_GROWTH_FACTOR_RECEPTOR_SIGNALING_PATHWAY	GO_VASCULAR_ENDOTHELIAL_GROWTH_FACTOR_RECEPTOR_SIGNALING_PATHWAY	85	0.591688	1.79291	0.000344471	0.00512825	0.00380317	1594	tags=22%, list=7%, signal=21%	IL1B/ITGA5/SULF1/VEGFC/ITGAV/NCF2/PGF/NRP1/AXL/PXN/HIF1A/EMILIN1/FYN/BCAR1/PTPN1/VAV2/MYOF/TMEM204/VEGFA
GO_POSITIVE_REGULATION_OF_OSSIFICATION	GO_POSITIVE_REGULATION_OF_OSSIFICATION	80	0.602482	1.80528	0.000345026	0.00512825	0.00380317	1373	tags=28%, list=6%, signal=26%	IL6/CTHRC1/BMP2/PDLIM7/SFRP2/ANO6/CEBPB/FBN2/TGFB3/ISG15/FAM20C/RUNX2/ACVR1/ILK/GLI3/SOX11/WNT5A/MSX2/TMEM119/TGFB2/PTPN11/IFITM1
GO_REGULATION_OF_COAGULATION	GO_REGULATION_OF_COAGULATION	75	0.619	1.8349	0.000345264	0.00512825	0.00380317	646	tags=28%, list=3%, signal=27%	SERPINE1/PLAU/THBS1/FAP/CAV1/PDPN/PLEK/SERPINE2/ANXA5/PLAUR/ANO6/APOE/SH2B3/FCER1G/F3/PDGFB/PROCR/SERPING1/VKORC1/F2R/F2RL1
GO_RESPONSE_TO_VITAMIN	GO_RESPONSE_TO_VITAMIN	84	0.594464	1.79746	0.000345344	0.00512825	0.00380317	2262	tags=29%, list=10%, signal=26%	SPP1/COL1A1/POSTN/TNC/PTGS2/SPARC/STC2/STC1/SNAI2/CYP26B1/CCND1/CYP27B1/RARA/CXCL10/VDR/EGFR/ADA/KYNU/ITGA2/LRAT/PPARD/KANK2/DNMT3B/TYMS
GO_SMOOTH_MUSCLE_CONTRACTION	GO_SMOOTH_MUSCLE_CONTRACTION	84	0.610623	1.84632	0.000345344	0.00512825	0.00380317	2592	tags=29%, list=12%, signal=25%	SULF1/PTGS2/CAV1/PROK2/ACTA2/SMTN/EDNRA/RGS2/SULF2/SPHK1/F2R/EDN2/MYLK/EDN1/ADA/DAPK3/DOCK5/ITGA2/TPCN2/ADORA2B/CNN1/ROCK2/ATP2B4/CALCRL
GO_POSITIVE_REGULATION_OF_SMOOTH_MUSCLE_CELL_PROLIFERATION	GO_POSITIVE_REGULATION_OF_SMOOTH_MUSCLE_CELL_PROLIFERATION	86	0.60038	1.82028	0.00034622	0.00512825	0.00380317	2363	tags=35%, list=11%, signal=31%	IL6/THBS1/MMP9/PTGS2/PDGFRB/GJA1/CDH13/TNF/TGM2/TGFBR2/PDGFB/MMP2/ADAMTS1/NAMPT/JUN/AKR1B1/GNAI2/EGFR/IRAK1/ABCC4/EDN1/MNAT1/DNMT1/STAT1/ITGA2/EREG/ERN1/AIF1/S1PR1/RBPMS2
GO_MONONUCLEAR_CELL_MIGRATION	GO_MONONUCLEAR_CELL_MIGRATION	82	0.592279	1.78201	0.000346861	0.00512825	0.00380317	1247	tags=30%, list=6%, signal=29%	CCL3L3/SERPINE1/IL6/THBS1/GREM1/CCL20/CCL3L1/CCL3/CCL2/ANO6/CCL8/FPR2/TNF/C5AR1/PLA2G7/SIRPA/PDGFB/CXCL10/RARRES2/NBL1/SLAMF8/CCL13/DUSP1/CCR1/C3AR1
GO_REGULATION_OF_EPITHELIAL_TO_MESENCHYMAL_TRANSITION	GO_REGULATION_OF_EPITHELIAL_TO_MESENCHYMAL_TRANSITION	82	0.628538	1.89111	0.000346861	0.00512825	0.00380317	1534	tags=30%, list=7%, signal=28%	COL1A1/IL1B/IL6/GREM1/PDPN/TWIST1/BMP2/SFRP2/PHLDB2/SDCBP/TGFB3/TGFBR2/DAB2/PHLDB1/SMAD7/DACT3/BAMBI/ACVR1/SPRED1/MAD2L2/ENG/GLIPR2/TGFB2/SPRY1/STRAP
GO_REGULATION_OF_PHAGOCYTOSIS	GO_REGULATION_OF_PHAGOCYTOSIS	82	0.594146	1.78763	0.000346861	0.00512825	0.00380317	3141	tags=34%, list=14%, signal=29%	IL1B/SLC11A1/ITGAV/CCL2/ANO6/FPR2/TNF/DYSF/FCER1G/RAB31/SIRPA/SPHK1/F2RL1/SCARB1/MFGE8/LYAR/FGR/CD300A/HCK/ITGA2/CD300LF/SYT11/CALR/IL15/C2/CD36/IFNG/TREM2
GO_NEUTROPHIL_CHEMOTAXIS	GO_NEUTROPHIL_CHEMOTAXIS	88	0.597124	1.81777	0.000347383	0.00512825	0.00380317	1588	tags=35%, list=7%, signal=33%	CCL3L3/IL1B/CXCL2/CXCL6/CCL20/CXCL1/CCL3L1/CCL3/CXCL5/CCL2/CCL8/DYSF/FCER1G/C5AR1/ITGA1/PDE4B/PPBP/CXCL10/JAM3/CXCL13/RAC2/CCL13/MPP1/CXCL9/EDN2/CKLF/EDN1/C3AR1/TGFB2/DNM1L/CCL18
GO_FATTY_ACID_CATABOLIC_PROCESS	GO_FATTY_ACID_CATABOLIC_PROCESS	99	-0.608935	-1.78956	0.000348038	0.00512825	0.00380317	3432	tags=42%, list=16%, signal=36%	CRAT/HADHA/MMAA/MLYCD/DECR1/PEX7/CPT1B/HACL1/CPT1A/ECH1/GLYATL2/ETFB/ETFA/PCCB/ACOX2/ABCD3/CPT2/ACADM/FAAH/ILVBL/PCK2/MCEE/ACADVL/SLC27A2/TYSND1/NUDT7/HSD17B4/ETFDH/ACACB/LPIN1/ALDH3A2/PCCA/CROT/ECHS1/ACOX3/CYP4F3/HADH/CEL/CYP4F11/HPGD/CYP4F12/ECHDC2
GO_CELL_AGING	GO_CELL_AGING	94	0.596325	1.82973	0.000351741	0.00514489	0.00381551	3715	tags=41%, list=17%, signal=35%	SERPINE1/TWIST1/MME/NOX4/CDK6/NUAK1/NAMPT/ICAM1/ILK/LIMS1/LMNA/CHEK1/YBX1/RSL1D1/ENG/TBX2/MIF/NEK6/BCL2L12/PRKDC/PLK2/HLA-G/NSMCE2/B2M/FOXM1/PAWR/WRN/CALR/ZMIZ1/FBXO5/CDKN1A/TP63/ID2/MIR21/MAP2K1/RBL1/MAPKAPK5/ABL1/PNPT1
GO_T_CELL_MEDIATED_IMMUNITY	GO_T_CELL_MEDIATED_IMMUNITY	94	0.577652	1.77243	0.000351741	0.00514489	0.00381551	2376	tags=29%, list=11%, signal=26%	IL1B/IL6/SLC11A1/IL7R/RFTN1/CD70/HPRT1/SMAD7/HLA-B/TNFRSF1B/ICAM1/HLA-F/HSPD1/HLA-A/IL1R1/RSAD2/PVR/FADD/CD81/HLA-G/B2M/IL18RAP/IL18R1/CTSC/HLA-H/KDELR1/CD55
GO_INTERLEUKIN_1_PRODUCTION	GO_INTERLEUKIN_1_PRODUCTION	97	0.563216	1.73592	0.000352361	0.00514489	0.00381551	1510	tags=22%, list=7%, signal=20%	IL1B/IL6/TNFAIP3/CCL3/ERRFI1/RIPK2/TNF/PANX1/TYROBP/S1PR3/SIRPA/MNDA/SPHK1/F2R/F2RL1/APP/HAVCR2/WNT5A/LILRA2/CASP1/LPL
GO_AMINOGLYCAN_BIOSYNTHETIC_PROCESS	GO_AMINOGLYCAN_BIOSYNTHETIC_PROCESS	102	0.567712	1.76129	0.000354024	0.00515361	0.00382198	3206	tags=35%, list=15%, signal=30%	IL1B/LUM/BGN/VCAN/PDGFRB/CSPG4/DSE/CHSY1/EXT1/CHSY3/CHPF/CHST15/PDGFB/AGRN/SDC2/CSGALNACT2/SDC4/GPC6/DCN/EXT2/CHPF2/GPC4/ST3GAL2/HAS2/B4GALT1/FMOD/XYLT2/CSGALNACT1/B3GNT4/CHST2/ST3GAL1/XYLT1/B4GALT7/HAS1/CLTC/CHST3
GO_NUCLEOTIDE_PHOSPHORYLATION	GO_NUCLEOTIDE_PHOSPHORYLATION	116	0.540053	1.70281	0.000360144	0.00522696	0.00387637	3328	tags=33%, list=15%, signal=28%	DDIT4/ENO2/PFKFB4/LDHA/PFKP/HIF1A/HK2/SLC2A6/PFKFB3/PGK1/APP/NME4/TPI1/NME7/ENO1/GAPDH/GPI/NUP155/PGM2L1/ALDOA/NUP93/PFKM/PGAM1/PGAM4/NUP37/PGM1/TPR/HK3/NUP160/ADPGK/NUP54/ALDOC/NUP153/SEC13/NUP107/IFNG/NUP35/FBP1
GO_NEURON_MIGRATION	GO_NEURON_MIGRATION	125	0.522576	1.66611	0.000361838	0.00523582	0.00388295	1788	tags=17%, list=8%, signal=16%	COL3A1/DDIT4/TWIST1/SPOCK1/NRG1/NRP1/FLNA/FLRT2/AXL/MYH10/FYN/DNER/SEMA3A/ASPM/NDN/CXCR4/SATB2/TUBB2A/VEGFA/PHACTR1/NAV1
GO_MRNA_TRANSPORT	GO_MRNA_TRANSPORT	121	0.5307	1.68359	0.000362932	0.00523598	0.00388306	4065	tags=40%, list=18%, signal=33%	ENY2/IGF2BP2/NSUN2/EIF5A2/NUTF2/ZC3H3/IGF2BP3/NUP155/HNRNPA2B1/MYO1C/NUP93/CPSF1/THOC6/NUP37/DDX19A/TPR/EIF5A/NUP160/AHCTF1/EIF4A3/RNPS1/ZFP36L1/MAGOH/G3BP2/NUP54/SLBP/DHX9/NUP153/QKI/ALKBH5/NXT1/SEC13/NUP107/THOC5/XPO1/POLR2D/NUP35/AGFG1/ZFP36/PARP11/RAE1/MVP/NUP62/SYMPK/DHX38/NUP205/POM121C/ZC3H11A
GO_TUMOR_NECROSIS_FACTOR_SUPERFAMILY_CYTOKINE_PRODUCTION	GO_TUMOR_NECROSIS_FACTOR_SUPERFAMILY_CYTOKINE_PRODUCTION	144	0.497561	1.6119	0.000370691	0.00533199	0.00395427	1510	tags=19%, list=7%, signal=18%	IL6/THBS1/TNFAIP3/TWIST1/CCL3/ERRFI1/ADAM8/IL1A/RIPK2/FCER1G/TYROBP/AXL/SIRPA/CD14/RARA/IRAK3/APP/CLEC4A/HAVCR2/HSPD1/SPON2/MIF/WNT5A/FADD/PTPN11/LILRA2/LPL
GO_RECEPTOR_METABOLIC_PROCESS	GO_RECEPTOR_METABOLIC_PROCESS	164	0.487326	1.60398	0.00037831	0.00542544	0.00402357	3798	tags=33%, list=17%, signal=27%	CAV1/GREM1/ITGB1/ADM/ITGAV/NRG1/APOE/WDR54/TNF/DKK1/EFNB2/FCER1G/RAB31/SDCBP/SFRP4/HIF1A/PICALM/APLN/CD63/BVES/TFRC/PTPN1/EDN1/CD81/NUMB/SNAP25/VEGFA/FLOT1/ITGB2/LGMN/TBC1D16/FUT8/DNM3/NEDD4/LRPAP1/CALCRL/DLG4/PCSK9/FURIN/CD36/UVRAG/ANXA2/IFNG/ANKRD13C/CLTC/SORL1/HNRNPK/AP2A1/ATAD1/ANGPT1/SEC24A/CNPY2/SELE/AP2M1
GO_RESPONSE_TO_INTERFERON_GAMMA	GO_RESPONSE_TO_INTERFERON_GAMMA	185	0.478508	1.59892	0.000384665	0.00550025	0.00407905	2365	tags=30%, list=11%, signal=27%	CCL3L3/MT2A/VIM/CCL20/CCL3L1/CCL3/SLC11A1/CCL2/CCL8/IFITM2/IFITM3/ZYX/SIRPA/SOCS3/CYP27B1/HLA-B/ICAM1/HLA-F/GBP1/IRF6/CD44/ACTG1/CCL13/GAPDH/SLC26A6/IFI30/HSP90AB1/HLA-A/JAK1/FLNB/HLA-C/WNT5A/EDN1/VCAM1/MYO1C/DAPK3/SOCS1/IRF1/IFITM1/IFNGR2/STAT1/CASP1/HLA-G/B2M/HCK/CCL18/KYNU/AIF1/HLA-H/IFNGR1/GBP5/BST2/RAB20/CDC42EP2/OAS3
GO_NEURON_APOPTOTIC_PROCESS	GO_NEURON_APOPTOTIC_PROCESS	214	0.464704	1.57879	0.000392413	0.00559449	0.00414894	1762	tags=20%, list=8%, signal=19%	CCL3/ADAM8/CCL2/CEBPB/APOE/NRP1/TNF/C5AR1/ITGA1/PRNP/TYROBP/AXL/BNIP3/TGFB3/HIF1A/NEFL/NES/KIF14/F2R/DDIT3/EGLN3/APP/JUN/HSPA5/ILK/HSPD1/FYN/GAPDH/SIAH1/CTSZ/HSP90AB1/PIGT/HYOU1/ADARB1/FADD/DLX1/TGFB2/SRPK2/ATF2/NRBP2/CLCF1/NGF/ATN1
GO_RESPONSE_TO_STEROID_HORMONE	GO_RESPONSE_TO_STEROID_HORMONE	292	0.422207	1.48136	0.000412655	0.00584755	0.00433661	2857	tags=24%, list=13%, signal=21%	SPP1/COL1A1/IL6/THBS1/IGFBP7/DDIT4/PTGS2/CAV1/PMEPA1/SPARC/STC1/ADM/ERRFI1/CA2/PAM/TNF/HEYL/TGFB3/LOX/TGFBR2/CCND1/SMYD3/IL1RN/DAB2/DSG2/FOSL1/FOS/NEFL/ICAM1/PAPPA/ADAM9/NCOR2/HSPD1/DUSP1/ENG/KLF9/NPC1/UBR5/TH/EGFR/EDN1/YWHAH/TGFB2/CALM3/ZFP36L2/UFM1/GLB1/STRN3/NR2C1/EIF4EBP1/PPARD/CRY1/AIF1/KANK2/DNMT3B/PARK7/ANXA3/ZFP36L1/TYMS/CALR/ALPL/NEDD4/FBXO32/TFPI/ZMIZ1/CBFB/PTGER2/CAD/LBH/CDKN1A/TP63
GO_POSITIVE_REGULATION_OF_SECRETION	GO_POSITIVE_REGULATION_OF_SECRETION	310	0.414295	1.46219	0.000413223	0.00584755	0.00433661	2158	tags=19%, list=10%, signal=17%	SPP1/IL1B/IL6/VEGFC/ADAM8/GJA1/IL1A/ANO1/ACSL4/TNF/GAL/FCER1G/PANX1/SDCBP/TGFB3/HIF1A/STX1A/CD14/GPR68/RAB8B/APLN/F2RL1/HLA-F/MYH10/SDC4/ADAM9/HAVCR2/HSPD1/FERMT1/GAPDH/GNAI2/IRS2/SOX11/FGR/GPI/MIF/WNT5A/EGFR/INHBB/EDN1/TGFB2/PTPN11/NLGN2/CLEC5A/LILRA2/DNM1L/LPL/ITGB2/PTGER4/PPARD/C1QTNF1/GRP/CACNA1H/SRI/AIF1/AKAP12/IFNGR1/ADORA2B
GO_REGULATION_OF_MAP_KINASE_ACTIVITY	GO_REGULATION_OF_MAP_KINASE_ACTIVITY	301	0.418251	1.47146	0.000413793	0.00584755	0.00433661	1978	tags=20%, list=9%, signal=19%	IL1B/THBS1/CAV1/PROK2/PDGFC/PDGFRB/BMP2/SFRP2/CSPG4/ADAM8/RIPK2/NOX4/NRG1/IGFBP6/APOE/TNF/RGS2/RGS4/TRIB1/SH2B3/DKK1/DUSP6/FPR1/C5AR1/ITGA1/TGFB3/PDGFB/GADD45A/ZEB2/SHC1/F2R/IRAK3/ADAM9/GADD45B/ILK/DNAJA1/SPRED1/DUSP1/MIF/DUSP14/WNT5A/EGFR/PTPN1/CD300A/IRAK1/EDN1/SPAG9/PTPN11/CD81/CXCR4/SPRY1/LPAR3/TGFA/VEGFA/ROR2/NGF/TRIB3/MBIP/PEA15/ERN1/GADD45G
GO_SECOND_MESSENGER_MEDIATED_SIGNALING	GO_SECOND_MESSENGER_MEDIATED_SIGNALING	340	0.412973	1.46998	0.000418644	0.00589885	0.00437466	3187	tags=25%, list=14%, signal=22%	THBS1/PTHLH/CCL20/FHL2/CCL3/ADM/PLEK/NRG1/FPR2/APOE/CDH13/TNF/RGS2/GAL/FPR1/PRNP/S1PR3/PDGFB/SOX9/SPHK1/CXCL10/GBP1/UCN2/GNAI2/GPR4/SLC9A1/PDE7A/GSTO1/CXCL9/EGFR/MYO5A/HOMER3/EDN2/TMEM38B/LMCD1/CCR1/MCTP1/EDN1/RASD2/FKBP1A/GNAI1/VCAM1/CXCR4/ADA/PRKCA/APLNR/LPAR3/CALM3/GNA13/VEGFA/RASD1/GNG2/GNAS/PTGER4/DGKD/GNB1/ADCY7/SRI/ADRA1B/TPCN2/GSK3B/ADORA2B/CCRL2/S1PR1/NFATC1/NOS3/ATP2A2/GPR65/SPINK1/ATP2…
GO_BASEMENT_MEMBRANE_ASSEMBLY	GO_BASEMENT_MEMBRANE_ASSEMBLY	14	0.875661	1.87636	0.000424674	0.00594912	0.00441194	468	tags=43%, list=2%, signal=42%	LAMB3/PLOD3/LAMB1/PXDN/PHLDB2/PHLDB1
GO_CHONDROITIN_SULFATE_CATABOLIC_PROCESS	GO_CHONDROITIN_SULFATE_CATABOLIC_PROCESS	14	0.881207	1.88825	0.000424674	0.00594912	0.00441194	921	tags=36%, list=4%, signal=34%	BGN/VCAN/CSPG4/HEXB/DCN
GO_DECIDUALIZATION	GO_DECIDUALIZATION	23	0.790676	1.88087	0.000432947	0.0060475	0.0044849	1883	tags=52%, list=9%, signal=48%	SPP1/PTGS2/STC2/STC1/GJA1/CYP27B1/BSG/EPOR/VDR/CTSB/LIF/PPARD
GO_GLYCOLYTIC_PROCESS_THROUGH_FRUCTOSE_6_PHOSPHATE	GO_GLYCOLYTIC_PROCESS_THROUGH_FRUCTOSE_6_PHOSPHATE	26	0.763656	1.86039	0.00043611	0.00607412	0.00450464	2651	tags=58%, list=12%, signal=51%	ENO2/PFKP/HK2/PGK1/TPI1/ENO1/GAPDH/GPI/PGM2L1/ALDOA/PFKM/PGAM1/HK3/ADPGK/ALDOC
GO_MEMBRANE_PROTEIN_ECTODOMAIN_PROTEOLYSIS	GO_MEMBRANE_PROTEIN_ECTODOMAIN_PROTEOLYSIS	39	0.700775	1.85201	0.000444691	0.00617584	0.00458008	679	tags=26%, list=3%, signal=25%	IL1B/TIMP1/TIMP3/ADAM8/APOE/TNF/MYH9/ADAM19/TNFRSF1B/ADAM9
GO_CELL_CELL_SIGNALING_BY_WNT	GO_CELL_CELL_SIGNALING_BY_WNT	448	0.385232	1.40147	0.000447962	0.00620344	0.00460054	3501	tags=23%, list=16%, signal=20%	COL1A1/SULF1/CTHRC1/CAV1/TNFAIP3/GREM1/FERMT2/BMP2/SNAI2/SFRP2/DKK3/APCDD1L/CDH2/CDH3/ALPK2/IGFBP6/APOE/SULF2/DKK1/SFRP4/CCND1/SHISA2/DAB2/SOX9/ZEB2/DACT1/PFN1/STK3/PTK7/DACT3/BAMBI/DDIT3/APP/MACF1/ILK/FERMT1/MAD2L2/GPC6/CSNK1E/GLI3/NKD2/UBR5/IGFBP4/ASPM/WNT2/WNT5A/EGFR/NXN/DAPK3/CSNK1D/PSMD2/PSMA3/CAPRIN2/GNG2/FZD2/FZD6/ROR2/GPC4/PSMA6/GNB1/PSMB2/GSK3B/PRICKLE1/NPHP4/NFATC1/LRRFIP2/BARX1/PSMA1/F…
GO_POSITIVE_CHEMOTAXIS	GO_POSITIVE_CHEMOTAXIS	54	0.659778	1.84649	0.000453721	0.00623532	0.00462419	2223	tags=35%, list=10%, signal=32%	VEGFC/CCL3/ANGPT2/FPR2/PGF/NRP1/CDH13/SCG2/F3/MET/PDGFB/CXCL10/F2RL1/MIF/WNT5A/VEGFA/ITGA2/ROBO3/S1PR1
GO_REGULATION_OF_MONOOXYGENASE_ACTIVITY	GO_REGULATION_OF_MONOOXYGENASE_ACTIVITY	55	0.653101	1.83214	0.000455218	0.00623532	0.00462419	2422	tags=31%, list=11%, signal=28%	IL1B/CAV1/IL1A/CDH3/APOE/TNF/CYGB/HIF1A/CYP27B1/SCARB1/VDR/EGFR/CALM3/GLA/PARK7/NOS3/ATP2B4
GO_POSITIVE_REGULATION_OF_BLOOD_CIRCULATION	GO_POSITIVE_REGULATION_OF_BLOOD_CIRCULATION	63	0.632575	1.81862	0.000455529	0.00623532	0.00462419	1421	tags=25%, list=6%, signal=24%	PTGS2/CAV1/ADM/GJA1/RGS2/RGS4/F2R/ICAM1/APLN/F2RL1/EGFR/EDN2/EDN1/TGFB2/ADA/TPM1
GO_NEGATIVE_REGULATION_OF_CELLULAR_RESPONSE_TO_TRANSFORMING_GROWTH_FACTOR_BETA_STIMULUS	GO_NEGATIVE_REGULATION_OF_CELLULAR_RESPONSE_TO_TRANSFORMING_GROWTH_FACTOR_BETA_STIMULUS	73	0.603551	1.78065	0.000457352	0.00623532	0.00462419	3322	tags=40%, list=15%, signal=34%	CAV1/PMEPA1/CAV2/HTRA1/FBN2/TGFB3/TGFBR2/SMAD7/EMILIN1/BAMBI/HSPA5/SPRED1/HSPA1A/GLG1/DLX1/SPRY1/STRAP/CD109/SKIL/ADAMTSL2/FBN1/EID2/RASL11B/BCL9L/HTRA3/SKI/VASN/UBC/LTBP1
GO_POSITIVE_REGULATION_OF_ANIMAL_ORGAN_MORPHOGENESIS	GO_POSITIVE_REGULATION_OF_ANIMAL_ORGAN_MORPHOGENESIS	74	0.599723	1.77335	0.000458295	0.00623532	0.00462419	1594	tags=27%, list=7%, signal=25%	BASP1/TNFAIP3/GREM1/SEMA3C/TWIST1/BMP2/DKK1/TGFBR2/SOX9/ACVR1/MYC/ENG/WNT2/WNT5A/VDR/EDN1/TGFB2/SPRY1/LIF/VEGFA
GO_ODONTOGENESIS_OF_DENTIN_CONTAINING_TOOTH	GO_ODONTOGENESIS_OF_DENTIN_CONTAINING_TOOTH	78	0.588196	1.75642	0.000458505	0.00623532	0.00462419	1403	tags=23%, list=6%, signal=22%	SERPINE1/TNC/FST/BMP2/ADM/CA2/HTRA1/MSX1/FAM20C/RUNX2/JAG2/BSG/GLI3/LAMA5/PDGFRA/MSX2/DLX1/ATF2
GO_INTERLEUKIN_1_BETA_PRODUCTION	GO_INTERLEUKIN_1_BETA_PRODUCTION	85	0.581433	1.76184	0.000459295	0.00623532	0.00462419	1510	tags=24%, list=7%, signal=22%	IL1B/IL6/TNFAIP3/CCL3/ERRFI1/RIPK2/TNF/PANX1/TYROBP/S1PR3/SIRPA/MNDA/SPHK1/F2R/F2RL1/APP/WNT5A/LILRA2/CASP1/LPL
GO_ARTERY_DEVELOPMENT	GO_ARTERY_DEVELOPMENT	83	0.569535	1.71711	0.000461681	0.00625015	0.00463518	1726	tags=24%, list=8%, signal=22%	COL3A1/PDGFRB/PRRX1/APOE/NRP1/EFNB2/LOX/SMAD7/MYH10/GLI3/ENG/TBX2/ADAMTS6/ADAMTS9/LUZP1/LOXL1/MYLK/TGFB2/VEGFA/LDLR
GO_POSITIVE_REGULATION_OF_ENDOTHELIAL_CELL_PROLIFERATION	GO_POSITIVE_REGULATION_OF_ENDOTHELIAL_CELL_PROLIFERATION	88	0.580606	1.76749	0.000463177	0.00625289	0.00463722	3213	tags=32%, list=15%, signal=27%	VEGFC/BMP2/CAV2/PGF/NRP1/CDH13/SCG2/DYSF/F3/PDGFB/HIF1A/APLN/JUN/NRAS/WNT2/WNT5A/PRKCA/APLNR/VEGFA/EGR3/PLCG1/NRP2/HMOX1/TEK/FGFR1/VASH2/MIR21/CCL11
GO_ACUTE_INFLAMMATORY_RESPONSE	GO_ACUTE_INFLAMMATORY_RESPONSE	91	0.572202	1.7466	0.000467727	0.00627923	0.00465675	704	tags=19%, list=3%, signal=18%	IL1B/IL6/PTGS2/OSM/ADAM8/SERPINA1/IL1A/ANO6/CEBPB/TREM1/TNF/FCER1G/CD163/F3/SERPINA3/ICAM1/ACVR1
GO_FIBROBLAST_GROWTH_FACTOR_RECEPTOR_SIGNALING_PATHWAY	GO_FIBROBLAST_GROWTH_FACTOR_RECEPTOR_SIGNALING_PATHWAY	91	0.572912	1.74877	0.000467727	0.00627923	0.00465675	3372	tags=25%, list=15%, signal=21%	SULF1/THBS1/FLRT2/SULF2/SHISA2/FAM20C/APLN/RUNX2/SPRED1/WNT5A/GTF2F2/PTPN11/SPRY1/SETX/CBL/NPTN/POLR2F/FGFR1/POLR2K/POLR2J/SHCBP1/POLR2D/FGFRL1
GO_CEREBRAL_CORTEX_DEVELOPMENT	GO_CEREBRAL_CORTEX_DEVELOPMENT	98	0.563565	1.74015	0.000469263	0.00628241	0.00465911	2104	tags=22%, list=10%, signal=20%	COL3A1/LAMB1/CDH2/SLC2A1/FLNA/BNIP3/HIF1A/NEFL/KIF14/SLC38A2/BCL2A1/MBOAT7/GLI3/ASPM/LRP8/TH/EGFR/ATIC/GART/PHACTR1/TACC3/GSK3B
GO_NEGATIVE_REGULATION_OF_ION_TRANSPORT	GO_NEGATIVE_REGULATION_OF_ION_TRANSPORT	122	0.528981	1.6814	0.000482509	0.00640053	0.00474671	2439	tags=24%, list=11%, signal=21%	THBS1/MMP9/PTGS2/CAV1/STC1/TWIST1/SERPINE2/RGS2/RGS4/DYSF/GEM/SFRP4/ICAM1/IRS2/GSTO1/BIN1/CALM3/LILRB2/CAB39/SLC43A2/SESTD1/GOPC/YWHAQ/SLC30A1/SRI/SYT11/NOS3/SPINK1/NEDD4
GO_REGULATION_OF_LIPID_LOCALIZATION	GO_REGULATION_OF_LIPID_LOCALIZATION	122	0.525386	1.66997	0.000482509	0.00640053	0.00474671	1998	tags=20%, list=9%, signal=19%	SPP1/IL1B/IL6/THBS1/CAV1/ITGAV/APOE/TNF/GAL/PLIN2/EHD1/SCARB1/NFKBIA/LIPG/APOC1/IRS2/MIF/EDN1/PTPN11/LPL/LRAT/PPARD/C1QTNF1/ZDHHC8/CRY1
GO_RETINA_DEVELOPMENT_IN_CAMERA_TYPE_EYE	GO_RETINA_DEVELOPMENT_IN_CAMERA_TYPE_EYE	123	0.529649	1.68519	0.00048315	0.00640053	0.00474671	3230	tags=26%, list=15%, signal=22%	COL4A1/PDGFRB/FJX1/THY1/NRP1/HIF1A/SOX9/PTPRM/MYH10/DLL1/CLIC4/XRN2/LAMC3/PDGFRA/CYP1B1/DLX1/TGFB2/RHOJ/MAN2A1/GNB1/LAMB2/NPHP4/JMJD6/LPCAT1/ATP2B4/SDK2/ACTL6A/LRP5L/FZD4/SKI/RET/SERPINF1
GO_BLOOD_VESSEL_ENDOTHELIAL_CELL_MIGRATION	GO_BLOOD_VESSEL_ENDOTHELIAL_CELL_MIGRATION	119	0.53417	1.68941	0.000483384	0.00640053	0.00474671	1702	tags=22%, list=8%, signal=20%	THBS1/PTGS2/GREM1/VEGFC/ITGB1/ANGPT2/APOE/NRP1/ETS1/TNF/MYH9/EFNB2/CARD10/PDGFB/HIF1A/GADD45A/SCARB1/SPRED1/CDH5/STARD13/SOX18/PRKCA/RHOJ/PLK2/VEGFA/EGR3
GO_DNA_BIOSYNTHETIC_PROCESS	GO_DNA_BIOSYNTHETIC_PROCESS	167	0.475483	1.56864	0.000508001	0.00670811	0.00497482	3655	tags=32%, list=17%, signal=27%	GREM1/PDGFRB/GJA1/NOX4/LOX/PDGFB/SPHK1/ISG15/CCT6A/MYC/MAD2L2/DUSP1/HSP90AB1/CCT2/HNRNPA2B1/TK1/TNKS1BP1/TCP1/CCT8/RPA3/HNRNPD/AURKB/USP10/DKC1/DSCC1/PTGES3/CHRAC1/NEK7/RFC3/CCT7/WRN/TYMS/ANKRD1/PARN/ACD/TERF1/NEK2/RFC4/CHTF18/RFC2/DNAJC2/CDKN1A/DTL/CCT4/HSP90AA1/CCT3/POLE2/UBC/PARP10/CDKN2D/MAPKAPK5/NAT10/POLD1/PINX1
GO_CELLULAR_HORMONE_METABOLIC_PROCESS	GO_CELLULAR_HORMONE_METABOLIC_PROCESS	112	-0.568379	-1.69857	0.00051604	0.0067957	0.00503977	1642	tags=28%, list=7%, signal=26%	HSD17B2/RDH13/PLEKHA1/UGT1A8/WNT4/RETSAT/HSD17B8/SCPEP1/TSPO/CRABP1/HSD17B4/ADH1C/DHRS11/RDH10/CRABP2/CYP11A1/ADH1A/CYP2S1/SDR16C5/UGT1A7/UGT2B7/DHRS3/AKR1B15/RDH12/AKR1C4/AKR1C3/AKR1B10/ALDH1A1/CYP3A5/CYP2C18/ADH7
GO_RETINA_VASCULATURE_DEVELOPMENT_IN_CAMERA_TYPE_EYE	GO_RETINA_VASCULATURE_DEVELOPMENT_IN_CAMERA_TYPE_EYE	18	0.818524	1.85404	0.000534245	0.00701632	0.00520339	1372	tags=44%, list=6%, signal=42%	COL4A1/PDGFRB/NRP1/HIF1A/CLIC4/PDGFRA/CYP1B1/RHOJ
GO_CAMERA_TYPE_EYE_DEVELOPMENT	GO_CAMERA_TYPE_EYE_DEVELOPMENT	275	0.425893	1.48532	0.000540906	0.00708455	0.00525399	2783	tags=22%, list=13%, signal=20%	COL4A1/VIM/TWIST1/PDGFRB/COL8A1/BCAR3/FJX1/THY1/NRP1/FBN2/TGFBR2/HIF1A/SOX9/PTPRM/ZEB2/NES/RARA/FAT1/MYH10/NINJ1/JUN/DLL1/SPRED1/CLIC4/GLI3/FOXF2/SOX11/TBX2/XRN2/EFEMP1/WNT2/LAMC3/WNT5A/TH/EGFR/PDGFRA/CYP1B1/DLX1/TGFB2/SPRY1/RHOJ/TWSG1/VEGFA/COL8A2/MAN2A1/LIMK2/SKIL/GNB1/LAMB2/FBN1/NPHP4/SLITRK6/JMJD6/LPCAT1/ATP2B4/SDK2/ACTL6A/LRP5L/CACNA1C/FZD4/WNT7A
GO_SEMI_LUNAR_VALVE_DEVELOPMENT	GO_SEMI_LUNAR_VALVE_DEVELOPMENT	33	0.722114	1.84429	0.000551329	0.0071853	0.00532871	3784	tags=55%, list=17%, signal=45%	TWIST1/SNAI2/HEYL/SOX9/EMILIN1/TNFRSF1B/TNFRSF1A/TGFB2/NFATC1/NOS3/ROCK2/ROCK1/EFNA1/SLIT3/SMAD6/RB1/ROBO1/JAG1
GO_AORTA_MORPHOGENESIS	GO_AORTA_MORPHOGENESIS	30	0.737153	1.84607	0.000551572	0.0071853	0.00532871	1295	tags=27%, list=6%, signal=25%	COL3A1/PDGFRB/EFNB2/ENG/TBX2/ADAMTS9/MYLK/TGFB2
GO_PROTEOGLYCAN_BIOSYNTHETIC_PROCESS	GO_PROTEOGLYCAN_BIOSYNTHETIC_PROCESS	54	0.656371	1.83695	0.000567151	0.00733814	0.00544205	1456	tags=28%, list=7%, signal=26%	BGN/VCAN/CSPG4/DSE/CHSY1/EXT1/CHSY3/CHPF/CHST15/CSGALNACT2/EXTL2/DCN/EXT2/EXTL3/CHPF2
GO_REGULATION_OF_CHROMOSOME_SEPARATION	GO_REGULATION_OF_CHROMOSOME_SEPARATION	61	0.624343	1.78695	0.000567537	0.00733814	0.00544205	3710	tags=41%, list=17%, signal=34%	TRIP13/UBE2C/BUB1/DLGAP5/CDC20/RAD21/MAD2L2/DUSP1/MAD2L1/NEK6/NSMCE2/MAD1L1/CENPE/AURKB/NDC80/PLK1/TPR/TACC3/TTK/CCNB1/FBXO5/CSNK2A2/XRCC3/RB1/RIOK2
GO_HEART_VALVE_DEVELOPMENT	GO_HEART_VALVE_DEVELOPMENT	53	0.661643	1.84324	0.000567859	0.00733814	0.00544205	3784	tags=45%, list=17%, signal=38%	TWIST1/BMP2/SNAI2/HEYL/TGFBR2/SOX9/EMILIN1/TNFRSF1B/ACVR1/TNFRSF1A/ADAMTS9/TGFB2/NFATC1/NOS3/ROCK2/ROCK1/EFNA1/DCHS1/FGFRL1/SLIT3/SMAD6/RB1/ROBO1/JAG1
GO_POSITIVE_REGULATION_OF_RECEPTOR_SIGNALING_PATHWAY_VIA_STAT	GO_POSITIVE_REGULATION_OF_RECEPTOR_SIGNALING_PATHWAY_VIA_STAT	69	0.602757	1.76046	0.000570321	0.00734834	0.00544962	1718	tags=26%, list=8%, signal=24%	IL6/OSM/CSF2/IL7R/TNF/SOCS3/IL24/F2R/IL20/AKR1B1/FYN/TNFRSF1A/CYP1B1/CD300A/SOCS1/LIF/PRLR/CLCF1
GO_REGULATION_OF_SISTER_CHROMATID_SEGREGATION	GO_REGULATION_OF_SISTER_CHROMATID_SEGREGATION	73	0.592097	1.74686	0.00057169	0.00734834	0.00544962	2797	tags=32%, list=13%, signal=28%	TRIP13/UBE2C/BUB1/DLGAP5/CDC20/CDCA5/RAD21/MAD2L2/DUSP1/MAD2L1/NEK6/NSMCE2/MAD1L1/CENPE/AURKB/NDC80/PLK1/FEN1/TPR/TACC3/TTK/CCNB1/FBXO5
GO_RECEPTOR_INTERNALIZATION	GO_RECEPTOR_INTERNALIZATION	92	0.557897	1.70495	0.000586786	0.00750423	0.00556523	2835	tags=30%, list=13%, signal=27%	CAV1/GREM1/ITGB1/ADM/WDR54/DKK1/EFNB2/FCER1G/RAB31/SDCBP/SFRP4/PICALM/APLN/CD63/TFRC/CD81/NUMB/SNAP25/VEGFA/FLOT1/ITGB2/DNM3/NEDD4/LRPAP1/CALCRL/DLG4/PCSK9/CD36
GO_POSITIVE_REGULATION_OF_ENDOTHELIAL_CELL_MIGRATION	GO_POSITIVE_REGULATION_OF_ENDOTHELIAL_CELL_MIGRATION	100	0.563665	1.74628	0.000586923	0.00750423	0.00556523	3162	tags=37%, list=14%, signal=32%	THBS1/PTGS2/SPARC/VEGFC/NRP1/ETS1/MET/RRAS/PDGFB/HIF1A/SCARB1/RHOB/GPI/BCAR1/WNT5A/EDN1/PRKCA/RHOJ/PLK2/VEGFA/LGMN/ANXA3/NOS3/ROCK2/CALR/P2RX4/RIN2/PLCG1/WNT7A/SRPX2/NRP2/HMOX1/TEK/FGFR1/MIR221/HDAC9/MIR21
GO_REGULATION_OF_BLOOD_PRESSURE	GO_REGULATION_OF_BLOOD_PRESSURE	147	0.495417	1.60933	0.000618888	0.00789205	0.00585284	1421	tags=16%, list=6%, signal=15%	COL1A2/POSTN/PTGS2/ACTA2/VEGFC/ADM/MME/GJA1/EDNRA/HBB/PDGFB/ANPEP/ERAP2/NAMPT/F2R/ENPEP/APLN/F2RL1/DLL1/CTSZ/EDN2/EDN1/TPM1
GO_POSITIVE_REGULATION_OF_HAIR_CYCLE	GO_POSITIVE_REGULATION_OF_HAIR_CYCLE	11	0.886444	1.8009	0.000625456	0.00793393	0.0058839	1295	tags=64%, list=6%, signal=60%	FST/TNF/GAL/KRT17/WNT5A/MSX2/TGFB2
GO_REGULATION_OF_GLOMERULAR_FILTRATION	GO_REGULATION_OF_GLOMERULAR_FILTRATION	11	0.883937	1.7958	0.000625456	0.00793393	0.0058839	646	tags=36%, list=3%, signal=35%	GJA1/PDGFB/F2R/F2RL1
GO_REGULATION_OF_REACTIVE_OXYGEN_SPECIES_METABOLIC_PROCESS	GO_REGULATION_OF_REACTIVE_OXYGEN_SPECIES_METABOLIC_PROCESS	162	0.472741	1.55324	0.000629485	0.00796414	0.0059063	2983	tags=29%, list=14%, signal=25%	MMP3/IL1B/THBS1/PTGS2/CAV1/PDGFRB/NOX4/FPR2/TNF/HBB/TYROBP/BNIP3/TGFBR2/SIRPA/PDGFB/HIF1A/HK2/GADD45A/ICAM1/F2RL1/RAC2/HSPD1/FYN/GNAI2/HSP90AB1/BIRC2/EGFR/CYP1B1/EDN1/GLA/ITGB2/ARF4/FOXM1/PID1/AIF1/SLC5A3/PARK7/AATF/ROCK2/ATP2B4/P2RX4/VDAC1/TLR4/CD36/CDKN1A/HSP90AA1/MPV17
GO_DERMATAN_SULFATE_METABOLIC_PROCESS	GO_DERMATAN_SULFATE_METABOLIC_PROCESS	13	0.880873	1.85643	0.000634317	0.00797133	0.00591163	921	tags=38%, list=4%, signal=37%	BGN/VCAN/CSPG4/DSE/DCN
GO_LIPID_CATABOLIC_PROCESS	GO_LIPID_CATABOLIC_PROCESS	275	-0.44782	-1.47926	0.000634568	0.00797133	0.00591163	2123	tags=23%, list=10%, signal=21%	ECH1/PAFAH1B1/GLYATL2/ETFB/ETFA/PLCG2/PCCB/ACOX2/ABCD3/PLCD1/LIPH/CPT2/ACADM/FAAH/NAAA/ILVBL/PRDX6/PCK2/PLCH2/MCEE/CIDEA/ACADVL/BSCL2/AADAC/IDH1/SLC27A2/TYSND1/NUDT7/ABHD5/CRABP1/HSD17B4/ABHD12/PNPLA7/ETFDH/PLA2G4E/ACACB/LPIN1/ALDH3A2/PCCA/PLA2G2A/MGLL/CROT/ECHS1/CES2/ACOX3/PLA2G3/PLD1/CYP4F3/FUCA1/FAAH2/HADH/CEL/PLA2G4F/CYP4F11/HPGD/ASPG/MGST2/PLA2G4B/CYP4F12/GDPD3/ECHDC2/AKR1C3/AKR1B10
GO_POSITIVE_REGULATION_OF_HEMOPOIESIS	GO_POSITIVE_REGULATION_OF_HEMOPOIESIS	176	0.472855	1.57102	0.000635001	0.00797133	0.00591163	3606	tags=38%, list=16%, signal=32%	IL1B/ADAM8/CA2/IL1A/IL7R/RIPK2/ETS1/TNF/TRIB1/TYROBP/AXL/TGFBR2/HIF1A/GPR68/ISG15/FOS/RARA/CD83/IL20/JUN/KLF10/GLI3/HSPA1A/PRKDC/CCR1/FADD/CSF3/ADA/SOCS1/PRKCA/LILRB2/STAT1/HLA-G/LIF/ZBTB46/PRMT1/EGR3/GNAS/ROR2/LILRB4/MMP14/ZFP36L1/HSPA1B/PPP2R3C/DHX36/CD80/IL15/ZMIZ1/CBFB/IL2RA/DUSP10/SOCS5/XRCC6/ATP11C/MIR221/ID2/IFNG/TREM2/MIR21/TNFSF9/RHOH/KITLG/NKAP/RUNX1/TNFSF4/NLRP3/RB1
GO_MEIOTIC_CELL_CYCLE	GO_MEIOTIC_CELL_CYCLE	186	0.461113	1.54168	0.000643335	0.00805502	0.0059737	4586	tags=33%, list=21%, signal=27%	CYP26B1/TRIP13/MYH9/SPIRE1/AURKA/MSX1/BUB1/CDC20/HSPA2/OSGIN2/NCAPD2/RAD21/PKMYT1/NSUN2/DUSP1/CCNA1/ASPM/WNT5A/NBN/CKS2/MSX2/ZFP42/TOP2A/NUF2/LIF/MYBL1/EXO1/RAD54B/EREG/PLK1/SMC2/KIF18A/TTK/CALR/TERF1/NEK2/MUS81/MSH6/FBXO5/LFNG/PPP2CA/GPR3/STAG2/PLD6/FIGNL1/CDK2/MND1/EME1/RBBP8/CDC25C/PIWIL2/BUB1B/CDC25A/RAD51C/PRKAR1A/MAEL/MASTL/NCAPD3/ACTR2/RAD50/NCAPH2/MAPK15
GO_CHONDROITIN_SULFATE_BIOSYNTHETIC_PROCESS	GO_CHONDROITIN_SULFATE_BIOSYNTHETIC_PROCESS	26	0.756873	1.84387	0.000654165	0.0081484	0.00604295	1456	tags=42%, list=7%, signal=40%	BGN/VCAN/CSPG4/DSE/CHSY1/CHSY3/CHPF/CHST15/CSGALNACT2/DCN/CHPF2
GO_SUBSTRATE_DEPENDENT_CELL_MIGRATION	GO_SUBSTRATE_DEPENDENT_CELL_MIGRATION	26	0.756824	1.84375	0.000654165	0.0081484	0.00604295	966	tags=35%, list=4%, signal=33%	TNFRSF12A/VEGFC/SNAI2/CSPG4/ADAM8/NRP1/SDCBP/MYH10/ITGA11
GO_AORTIC_VALVE_DEVELOPMENT	GO_AORTIC_VALVE_DEVELOPMENT	28	0.747473	1.8489	0.0006584	0.00816358	0.00605421	3784	tags=61%, list=17%, signal=50%	TWIST1/SNAI2/HEYL/SOX9/EMILIN1/TNFRSF1B/TNFRSF1A/NFATC1/NOS3/ROCK2/ROCK1/EFNA1/SLIT3/SMAD6/RB1/ROBO1/JAG1
GO_CHONDROITIN_SULFATE_PROTEOGLYCAN_BIOSYNTHETIC_PROCESS	GO_CHONDROITIN_SULFATE_PROTEOGLYCAN_BIOSYNTHETIC_PROCESS	29	0.738358	1.83676	0.000658762	0.00816358	0.00605421	1456	tags=38%, list=7%, signal=35%	BGN/VCAN/CSPG4/DSE/CHSY1/CHSY3/CHPF/CHST15/CSGALNACT2/DCN/CHPF2
GO_ENDOCARDIAL_CUSHION_MORPHOGENESIS	GO_ENDOCARDIAL_CUSHION_MORPHOGENESIS	31	0.728458	1.83813	0.000663497	0.0081803	0.00606661	1295	tags=39%, list=6%, signal=36%	TWIST1/BMP2/SNAI2/HEYL/TGFBR2/MSX1/SOX9/ACVR1/ENG/TBX2/MSX2/TGFB2
GO_GLUCOSE_CATABOLIC_PROCESS	GO_GLUCOSE_CATABOLIC_PROCESS	31	0.730521	1.84334	0.000663497	0.0081803	0.00606661	2651	tags=48%, list=12%, signal=43%	ENO2/PFKP/HK2/PGK1/TPI1/ENO1/GAPDH/GPI/PGM2L1/ALDOA/PFKM/PGAM1/HK3/ADPGK/ALDOC
GO_CHONDROITIN_SULFATE_PROTEOGLYCAN_METABOLIC_PROCESS	GO_CHONDROITIN_SULFATE_PROTEOGLYCAN_METABOLIC_PROCESS	40	0.70162	1.86227	0.000669718	0.00823599	0.00610791	921	tags=30%, list=4%, signal=29%	BGN/VCAN/CSPG4/DSE/CHSY1/CHSY3/CHPF/CHST15/HEXB/EGFLAM/CSGALNACT2/DCN
GO_POSITIVE_REGULATION_OF_FIBROBLAST_PROLIFERATION	GO_POSITIVE_REGULATION_OF_FIBROBLAST_PROLIFERATION	44	0.694602	1.87483	0.000675068	0.00828071	0.00614108	3332	tags=52%, list=15%, signal=44%	PDGFC/PDGFRB/CDK6/PDGFB/SPHK1/JUN/MYC/MIF/WNT2/WNT5A/EGFR/PDGFRA/PRKDC/EREG/CCNA2/CCNB1/ZMIZ1/FN1/DHX9/CDKN1A/ANXA2/S100A6/CDK4
GO_CANONICAL_WNT_SIGNALING_PATHWAY	GO_CANONICAL_WNT_SIGNALING_PATHWAY	289	0.419675	1.47191	0.000683434	0.00832397	0.00617315	3096	tags=23%, list=14%, signal=20%	COL1A1/CTHRC1/CAV1/GREM1/BMP2/SNAI2/SFRP2/DKK3/CDH2/CDH3/IGFBP6/APOE/SULF2/DKK1/SFRP4/DAB2/SOX9/DACT1/STK3/PTK7/DACT3/BAMBI/DDIT3/ILK/FERMT1/MAD2L2/CSNK1E/GLI3/NKD2/UBR5/IGFBP4/ASPM/WNT2/WNT5A/EGFR/DAPK3/CSNK1D/PSMD2/PSMA3/CAPRIN2/FZD2/FZD6/ROR2/PSMA6/PSMB2/GSK3B/PRICKLE1/NPHP4/PSMA1/FZD8/LATS2/NKD1/RYK/PSMD14/PSMD12/PSMD3/PSMB7/FZD4/WNT7A/STK4/CSNK1A1/PSMA4/RUVBL2/BCL9L/TMEM88/TCF7L2/PSMC1
GO_RESPONSE_TO_VIRUS	GO_RESPONSE_TO_VIRUS	289	0.416502	1.46078	0.000683434	0.00832397	0.00617315	2768	tags=24%, list=13%, signal=21%	IL1B/IL6/DDIT4/TNFAIP3/ACTA2/MMP12/CCL8/IFIT2/IFITM2/FLNA/TNF/IFITM3/HTRA1/CDK6/BNIP3/ISG15/FOSL1/CXCL10/XPR1/IRAK3/SLFN11/F2RL1/GBP1/DDX21/ENO1/SPON2/FGR/IFI44/MICB/IVNS1ABP/BIRC2/CXCL9/RSAD2/BNIP3L/FCN3/ADARB1/FADD/IFNAR2/CXCR4/IFI6/IRF1/IFITM1/IFNGR2/STAT1/CFL1/EXOSC4/BIRC3/IFNE/ABCE1/IFIT3/BATF3/IFNGR1/NPC2/HYAL2/BST2/ILF3/MST1R/AIM2/OAS3/CREBZF/POLR3A/DDX60/DHX36/IL15/DHX9/TRAF3/IL2RA/PCBP2
GO_METAPHASE_ANAPHASE_TRANSITION_OF_CELL_CYCLE	GO_METAPHASE_ANAPHASE_TRANSITION_OF_CELL_CYCLE	56	0.633675	1.78227	0.000683761	0.00832397	0.00617315	2797	tags=38%, list=13%, signal=33%	TRIP13/UBE2C/BUB1/DLGAP5/CDC20/RAD21/MAD2L2/DUSP1/MAD2L1/NEK6/NSMCE2/MAD1L1/CENPE/AURKB/NDC80/PLK1/TPR/TACC3/TTK/CCNB1/FBXO5
GO_BONE_REMODELING	GO_BONE_REMODELING	74	0.583878	1.7265	0.000687443	0.00834777	0.0061908	1342	tags=23%, list=6%, signal=22%	SPP1/IL6/CTHRC1/TNFAIP3/GREM1/CTSK/ADAM8/GJA1/CA2/NOX4/SNX10/TGFB3/RAC2/TFRC/EGFR/TMEM119/PRKCA
GO_RAS_PROTEIN_SIGNAL_TRANSDUCTION	GO_RAS_PROTEIN_SIGNAL_TRANSDUCTION	303	0.404184	1.42265	0.000690417	0.00836287	0.006202	2389	tags=22%, list=11%, signal=20%	COL1A2/COL3A1/PDPN/PDGFRB/ITGB1/NRG1/STMN3/APOE/NRP1/CDH13/MET/ARHGEF10/CTNNAL1/RRAS/SHC1/KIF14/F2R/F2RL1/RRAS2/JUN/MAP4K4/NRAS/RAC2/RHOB/IRS2/GPR4/ARFGAP1/STARD13/EPOR/GDI1/RAP1B/TRIM28/CYTH4/TGFB2/ARHGDIA/SPRY1/RHOJ/DNMT1/PLK2/CFL1/GNA13/HEG1/DENND3/ABL2/FLOT1/MAPRE2/NGF/DENND1A/TNFAIP1/RDX/FOXM1/RTKN/ARHGEF1/GNB1/AIF1/CBL/KANK2/GNA12/CDC42EP3/PARK7/CCNA2/MYO9B/G3BP2/GPR65/F2RL2/DLC1/CDC42EP2/R…
GO_REGULATION_OF_OXIDOREDUCTASE_ACTIVITY	GO_REGULATION_OF_OXIDOREDUCTASE_ACTIVITY	97	0.555153	1.71107	0.000704722	0.0085148	0.00631468	2422	tags=24%, list=11%, signal=21%	IL1B/CAV1/IL1A/CDH3/APOE/TNF/CYGB/HIF1A/CYP27B1/SCARB1/SLAMF8/GNAI2/VDR/EGFR/EDN2/EDN1/CALM3/GLA/ABL2/BCKDK/PARK7/NOS3/ATP2B4
GO_T_CELL_ACTIVATION	GO_T_CELL_ACTIVATION	429	0.38141	1.3824	0.000746157	0.00899296	0.00666929	2780	tags=22%, list=13%, signal=19%	IL1B/LGALS1/IL6/CAV1/SLC11A1/MSN/ADAM8/CCL2/IL1A/IL7R/RIPK2/THY1/CEBPB/CYP26B1/MYH9/CDK6/HSPH1/EFNB2/FCER1G/PRNP/TGFBR2/SIRPA/CD70/SMAD7/EFNB1/LRRC32/TNFRSF1B/RARA/ICAM1/CD83/F2RL1/RUNX2/SDC4/CD44/CLEC4A/HAVCR2/RAC2/HSPD1/JAG2/FYN/LCP1/PAG1/TFRC/GLI3/DDOST/HLA-A/MICB/RSAD2/PRKDC/CD300A/RELB/TNFSF13B/FADD/FKBP1A/VCAM1/PTPN11/CD81/ADA/SOCS1/IRF1/ELF4/LILRB2/ZFP36L2/HLA-G/B2M/MAD1L1/TWSG1/IFNE/EGR3/…
GO_POSITIVE_REGULATION_OF_PROTEIN_CATABOLIC_PROCESS	GO_POSITIVE_REGULATION_OF_PROTEIN_CATABOLIC_PROCESS	199	0.467142	1.57353	0.000776096	0.00933053	0.00691963	3449	tags=30%, list=16%, signal=25%	IL1B/CAV1/TNFAIP3/MSN/ADAM8/GJA1/APOE/TNF/TRIB1/AURKA/DAB2/SOX9/SMAD7/TNFRSF1B/DACT1/CDC20/ADAM9/RNF19B/CSNK1E/NKD2/HSPA1A/WNT5A/BAG2/CD81/CSNK1D/PTTG1IP/PLK2/ZFAND2A/RNF217/LDLR/RNF144A/TRIB3/RDX/TRIM32/PLK1/CTSC/GSK3B/PRICKLE1/HSPA1B/LPCAT1/NEDD4/NKD1/USP13/WWP1/PCSK9/MAPK9/SOCS5/FURIN/CSNK1A1/DTL/HSP90AA1/PSMC1/TIPARP/IFNG/TREM2/SORL1/OAZ1/FOXO1/SOCS4
GO_POSITIVE_REGULATION_OF_OXIDOREDUCTASE_ACTIVITY	GO_POSITIVE_REGULATION_OF_OXIDOREDUCTASE_ACTIVITY	49	0.666253	1.8316	0.000793381	0.00951467	0.00705619	1665	tags=27%, list=8%, signal=25%	IL1B/CDH3/APOE/TNF/HIF1A/CYP27B1/SCARB1/GNAI2/VDR/EDN2/EDN1/CALM3/ABL2
GO_CYTOKINE_METABOLIC_PROCESS	GO_CYTOKINE_METABOLIC_PROCESS	63	0.615193	1.76864	0.000797176	0.00953651	0.00707239	1142	tags=17%, list=5%, signal=17%	IL1B/IL6/THBS1/ERRFI1/TNF/TYROBP/IGF2BP2/APP/IGF2BP3/WNT5A/INHBB
GO_FOCAL_ADHESION_ASSEMBLY	GO_FOCAL_ADHESION_ASSEMBLY	75	0.581233	1.72295	0.000805616	0.00961369	0.00712963	2389	tags=32%, list=11%, signal=29%	THBS1/ACTN1/GREM1/FERMT2/THY1/COL16A1/NRP1/PHLDB2/VCL/PTPRK/SDC4/MACF1/MAP4K4/LIMS1/ACTG1/SLC9A1/CORO1C/S100A10/DAPK3/VEGFA/ITGA2/MMP14/DLC1/ROCK2
GO_EPITHELIAL_TUBE_MORPHOGENESIS	GO_EPITHELIAL_TUBE_MORPHOGENESIS	290	0.417088	1.46288	0.000821018	0.00977335	0.00724803	1716	tags=21%, list=8%, signal=19%	COL4A1/TNC/CTHRC1/GREM1/TWIST1/BMP2/ADM/SFRP2/PGF/NRP1/EDNRA/TNF/EFNB2/MET/TGFBR2/HIF1A/MTHFD1L/SOX9/ZEB2/FOXD1/PFN1/STK3/SALL4/RARA/CXCL10/PTK7/SDC4/ACVR1/DLL1/ILK/RHOB/MYC/CLIC4/CTSZ/GLI3/ENG/SOX11/TBX2/STARD13/WNT2/LAMA5/WNT5A/VDR/TEAD2/LUZP1/SOX18/MSX2/EDN1/TGFB2/CXCR4/VASP/SPRY1/CFL1/GNA13/MTHFD1/VEGFA/CEP290/SEMA3E/FZD2/FZD6
GO_NEGATIVE_REGULATION_OF_TRANSMEMBRANE_TRANSPORT	GO_NEGATIVE_REGULATION_OF_TRANSMEMBRANE_TRANSPORT	101	0.553413	1.71491	0.000824499	0.00978332	0.00725543	2009	tags=23%, list=9%, signal=21%	IL1B/THBS1/MMP9/CAV1/TWIST1/TNF/RGS2/RGS4/DYSF/GEM/IRS2/GSTO1/BIN1/CALM3/CAB39/SLC43A2/SESTD1/GOPC/YWHAQ/PEA15/SLC30A1/PID1/SRI
GO_REGULATION_OF_MYELOID_LEUKOCYTE_DIFFERENTIATION	GO_REGULATION_OF_MYELOID_LEUKOCYTE_DIFFERENTIATION	102	0.544866	1.69041	0.000826056	0.00978332	0.00725543	2240	tags=27%, list=10%, signal=25%	FSTL3/CCL3/LILRB3/CA2/CEBPB/TNF/TRIB1/CDK6/TYROBP/GPR68/FOS/LRRC17/RARA/IL20/JUN/MYC/KLF10/CCR1/FADD/PRKCA/C1QC/LIF/ZBTB46/GNAS/ROR2/LILRB4/FBN1/ZFP36L1
GO_REGULATION_OF_SUPRAMOLECULAR_FIBER_ORGANIZATION	GO_REGULATION_OF_SUPRAMOLECULAR_FIBER_ORGANIZATION	312	0.403739	1.42527	0.000827929	0.00978332	0.00725543	2898	tags=26%, list=13%, signal=23%	MYADM/AEBP1/PLEK/LIMA1/NOX4/APOE/NRP1/FLNA/RGS4/FHOD3/PHLDB2/KANK4/MET/ARHGEF10/FHOD1/TGFB3/SPIRE1/PXN/TPX2/EMILIN1/PFN1/RHOC/PPFIA1/ICAM1/F2RL1/SDC4/APP/TMSB10/ACTG1/ARPC1B/COTL1/BAIAP2L2/GMFB/SLC9A1/CDH5/HSPA1A/MAP1S/EDN1/BIN1/CSF3/MYO1C/SH3PXD2B/S100A10/DAPK3/DBN1/CKAP5/VASP/PDXP/TPM1/CFL1/MAPRE1/HCK/LDLR/SSH1/PTGER4/BAIAP2L1/SWAP70/RDX/CCDC88A/MAP1A/CLIP3/CDC42EP3/PARK7/WDR1/PLEKHG2/S1PR1/HSP…
GO_RNA_EXPORT_FROM_NUCLEUS	GO_RNA_EXPORT_FROM_NUCLEUS	115	0.521549	1.64289	0.00083953	0.00989621	0.00733915	5357	tags=48%, list=24%, signal=36%	ENY2/RRS1/NSUN2/SSB/NUP155/HNRNPA2B1/NUP93/CPSF1/NMD3/THOC6/NUP37/ABCE1/XPOT/DDX19A/TPR/EIF5A/NUP160/EIF4A3/RNPS1/MAGOH/NUP54/SLBP/DHX9/NUP153/ALKBH5/NXT1/SEC13/NUP107/THOC5/XPO1/POLR2D/NUP35/AGFG1/PHAX/RIOK2/RAE1/NUP62/SYMPK/DHX38/NUP205/POM121C/ZC3H11A/KHDRBS1/RBM26/RBM27/FIP1L1/MAGOHB/RAN/RPS15/SMG1/LTV1/HNRNPA1/IWS1/NUP98/NCBP2
GO_ENTRY_INTO_HOST	GO_ENTRY_INTO_HOST	125	0.515222	1.64266	0.000844289	0.0099281	0.0073628	3008	tags=36%, list=14%, signal=31%	LGALS1/ITGA5/CAV1/ITGB1/ITGAV/CAV2/IFITM2/IFITM3/EFNB2/MET/AXL/FCN1/ANPEP/ICAM1/XPR1/ITGB6/SCARB1/TRIML2/TFRC/NPC1/HSPA1A/EGFR/PVR/FCN3/CD81/CXCR4/FUCA2/IFITM1/CLEC5A/CTSB/ITGB5/LDLR/ITGA2/CBL/TPCN2/HYAL2/HSPA1B/DPP4/CD55/CD80/WWP1/NUP153/UVRAG/CD209/CBLL1
GO_RESPONSE_TO_BMP	GO_RESPONSE_TO_BMP	131	0.506141	1.62306	0.000847252	0.00993877	0.00737071	1295	tags=21%, list=6%, signal=20%	SULF1/FST/GREM1/FSTL3/FSTL1/BMP2/SFRP2/HTRA1/DKK1/HEYL/TGFB3/SFRP4/MSX1/SOX9/SMAD7/FOXD1/RUNX2/NBL1/ACVR1/ILK/CDH5/ENG/SOX11/WNT5A/PELO/MSX2/DLX1/TGFB2
GO_NEGATIVE_REGULATION_OF_EMBRYONIC_DEVELOPMENT	GO_NEGATIVE_REGULATION_OF_EMBRYONIC_DEVELOPMENT	24	0.766699	1.83896	0.000868715	0.0101659	0.00753913	1073	tags=29%, list=5%, signal=28%	COL5A2/COL5A1/SULF1/SFRP2/DKK1/TBX2/WNT5A
GO_REGULATION_OF_DNA_DAMAGE_RESPONSE_SIGNAL_TRANSDUCTION_BY_P53_CLASS_MEDIATOR	GO_REGULATION_OF_DNA_DAMAGE_RESPONSE_SIGNAL_TRANSDUCTION_BY_P53_CLASS_MEDIATOR	28	0.735305	1.8188	0.000877867	0.0102063	0.00756913	1400	tags=29%, list=6%, signal=27%	TWIST1/SNAI2/MSX1/DYRK3/CD44/SPRED1/MIF/PTTG1IP
GO_SISTER_CHROMATID_SEGREGATION	GO_SISTER_CHROMATID_SEGREGATION	161	0.473873	1.55553	0.000880171	0.0102063	0.00756913	4717	tags=40%, list=21%, signal=31%	TRIP13/UBE2C/KIF14/BUB1/RRS1/DLGAP5/CDC20/NCAPD2/CDCA5/RAD21/MAD2L2/DUSP1/MAD2L1/NEK6/CENPK/KIF4A/NCAPG/TOP2A/NUF2/KIF2C/CDCA8/DSN1/NSMCE2/MAD1L1/CENPE/NCAPG2/AURKB/DSCC1/NDC80/PLK1/FEN1/TPR/SMC2/KIF18A/TACC3/TTK/CCNB1/NEK2/PRC1/FBXO5/PSRC1/PDS5B/STAG2/KPNB1/XRCC3/KIFC1/RB1/PINX1/RACGAP1/RIOK2/KIF23/NUP62/SPAG5/BUB1B/STAG3L4/RAD51C/PIBF1/NCAPD3/MSTO1/NCAPH2/MAPK15/LATS1/RAN/SFPQ
GO_RESPONSE_TO_PH	GO_RESPONSE_TO_PH	32	0.714775	1.81445	0.000882126	0.0102063	0.00756913	2331	tags=28%, list=11%, signal=25%	GJA1/CA2/PAM/GPR68/GPR4/SLC9A1/RAB11FIP5/LGMN/GPR65
GO_POSITIVE_REGULATION_OF_DNA_METABOLIC_PROCESS	GO_POSITIVE_REGULATION_OF_DNA_METABOLIC_PROCESS	166	0.469468	1.54825	0.000884173	0.0102063	0.00756913	3660	tags=32%, list=17%, signal=27%	IL6/GREM1/PDGFRB/PRRX1/NOX4/SPIRE1/PDGFB/CCT6A/MYC/MAD2L2/TFRC/HSP90AB1/CCT2/NBN/EGFR/PRKDC/TRIM28/HNRNPA2B1/TCP1/CCT8/HNRNPD/EXOSC6/AURKB/CLCF1/DKC1/DSCC1/PTGES3/FOXM1/NEK7/RFC3/CCT7/WRN/EYA3/RIF1/ANXA3/PARN/ACD/NEK2/RFC4/CHTF18/DHX36/DHX9/RFC2/ERCC2/CCT4/HSP90AA1/CCT3/EXOSC3/CDK2/CD40/TNFSF4/MAPKAPK5/FANCB
GO_NEGATIVE_REGULATION_OF_METAPHASE_ANAPHASE_TRANSITION_OF_CELL_CYCLE	GO_NEGATIVE_REGULATION_OF_METAPHASE_ANAPHASE_TRANSITION_OF_CELL_CYCLE	34	0.708865	1.82199	0.000884467	0.0102063	0.00756913	2797	tags=44%, list=13%, signal=39%	TRIP13/BUB1/CDC20/RAD21/MAD2L2/DUSP1/MAD2L1/MAD1L1/AURKB/NDC80/PLK1/TPR/TTK/CCNB1/FBXO5
GO_REGULATION_OF_MORPHOGENESIS_OF_AN_EPITHELIUM	GO_REGULATION_OF_MORPHOGENESIS_OF_AN_EPITHELIUM	165	0.465503	1.53361	0.000884844	0.0102063	0.00756913	3405	tags=32%, list=15%, signal=27%	SULF1/CTHRC1/GREM1/SNAI2/SFRP2/GJA1/TNF/DKK1/PHLDB2/DAB2/SOX9/DACT1/PFN1/CXCL10/PTK7/GPC6/TBX2/WNT2/WNT5A/PSMD2/STAT1/PSMA3/LIF/VEGFA/FZD2/FZD6/ROR2/GPC4/PSMA6/PSMB2/PRICKLE1/SIX4/MAGED1/PSMA1/NKD1/RYK/PSMD14/PSMD12/PSMD3/PSMB7/FZD4/WNT7A/PSMA4/FGFR1/MIR221/PSMC1/MIR21/AJAP1/CLTC/FZD1/AP2A1/PSMC6
GO_NUCLEAR_EXPORT	GO_NUCLEAR_EXPORT	169	0.473611	1.56429	0.000892629	0.0102716	0.00761755	5092	tags=43%, list=23%, signal=33%	IL1B/ENY2/RRS1/NSUN2/NUTF2/SSB/NUP155/HNRNPA2B1/CSE1L/PTPN11/NUP93/CPSF1/NMD3/PTPN14/EGR2/THOC6/NUP37/XPO6/ABCE1/XPOT/DDX19A/TPR/EIF5A/NUP160/EIF4A3/RNPS1/GSK3B/PARK7/MAGOH/CALR/NUP54/SLBP/UHMK1/DHX9/NUP153/ALKBH5/NXT1/SEC13/NUP107/THOC5/XPO1/TCF7L2/POLR2D/NUP35/AGFG1/PHAX/RIOK2/CTDSPL2/RAE1/YWHAE/PKD1/NUP62/SYMPK/DHX38/NUP205/POM121C/ZC3H11A/KHDRBS1/RBM26/RBM27/GTSE1/SP100/FIP1L1/MAGOHB/RAPGEF3/…
GO_LEUKOCYTE_ACTIVATION_INVOLVED_IN_INFLAMMATORY_RESPONSE	GO_LEUKOCYTE_ACTIVATION_INVOLVED_IN_INFLAMMATORY_RESPONSE	41	0.693119	1.8482	0.000895556	0.0102808	0.00762437	2122	tags=39%, list=10%, signal=35%	IL6/CCL3/FPR2/TNF/C5AR1/TYROBP/SPHK1/NAMPT/APP/JUN/LDLR/ITGB2/AIF1/CTSC/IFNGR1/SYT11
GO_CELLULAR_RESPONSE_TO_OXYGEN_LEVELS	GO_CELLULAR_RESPONSE_TO_OXYGEN_LEVELS	199	0.462807	1.55893	0.000905446	0.0103516	0.00767687	3535	tags=32%, list=16%, signal=27%	PTGS2/CA9/CAV1/STC2/NDRG1/STC1/TWIST1/ADAM8/BNIP3/HIF1A/SLC29A1/NAMPT/ICAM1/PGK1/EGLN3/ENO1/MYC/LMNA/SLC9A1/BNIP3L/IRAK1/HYOU1/EDN1/PSMD2/PSMA3/DNM1L/VEGFA/EGLN1/EIF4EBP1/PSMA6/PPARD/TBL2/GNB1/PSMB2/KCNMB1/CBL/DNMT3B/EPAS1/ZFP36L1/CCNA2/TRPC6/ANKRD1/PSMA1/ROCK2/CCNB1/SCN2A/PSMD14/PSMD12/PSMD3/PSMB7/ACAA2/PSMA4/HMOX1/PSMC1/MIR21/VASN/UBC/HP1BP3/PSMC6/FOXO1/PDK3/PMAIP1/KCND2
GO_RRNA_METABOLIC_PROCESS	GO_RRNA_METABOLIC_PROCESS	203	0.458753	1.54973	0.000907206	0.0103516	0.00767687	4692	tags=41%, list=21%, signal=32%	BOP1/RRS1/SLFN11/EBNA1BP2/DDX21/LYAR/RSL1D1/XRN2/HEATR1/PELO/PRKDC/NOLC1/RRP12/UTP23/WDR75/DDX47/RPS21/GTPBP4/WDR43/EXOSC4/EXOSC6/NPM3/RPL7L1/ISG20L2/NOP2/DDX10/NOP56/UTP6/RRP7A/MRTO4/DKC1/USP36/PES1/RRP15/EMG1/METTL5/EIF4A3/NOP58/UTP14A/WDR74/TRMT112/BYSL/EXOSC2/RPF2/MRPL1/DDX18/BMS1/TSR1/EXOSC9/WDR12/ERCC2/RPS7/UTP18/DDX27/SBDS/MAK16/FCF1/EXOSC8/EXOSC3/RPL7/NAT10/IMP4/NOL11/NGDN/RIOK2/NOC4L/POP…
GO_EXTRINSIC_APOPTOTIC_SIGNALING_PATHWAY	GO_EXTRINSIC_APOPTOTIC_SIGNALING_PATHWAY	206	0.460992	1.55921	0.000908147	0.0103516	0.00767687	1332	tags=18%, list=6%, signal=17%	IL1B/SERPINE1/THBS1/TNFRSF12A/CAV1/TNFAIP3/CSF2/SNAI2/SFRP2/ITGAV/TIMP3/G0S2/IL1A/SRPX/NRP1/TNF/SCG2/CD70/TNFRSF1B/TNFRSF10B/STK3/ICAM1/ACVR1/BCL2A1/MLLT11/FYN/LMNA/TNFRSF1A/HSPA1A/LTBR/BCL2L12/ITM2C/FADD/TGFB2/DDX47/DAPK3/IFI6
GO_DEFENSE_RESPONSE_TO_VIRUS	GO_DEFENSE_RESPONSE_TO_VIRUS	212	0.455425	1.54394	0.000917071	0.0104287	0.00773406	4067	tags=33%, list=18%, signal=27%	IL1B/IL6/DDIT4/TNFAIP3/MMP12/IFIT2/IFITM2/FLNA/IFITM3/HTRA1/BNIP3/ISG15/CXCL10/SLFN11/F2RL1/GBP1/DDX21/SPON2/MICB/BIRC2/CXCL9/RSAD2/BNIP3L/FCN3/ADARB1/FADD/IFNAR2/IFI6/IRF1/IFITM1/STAT1/EXOSC4/BIRC3/IFNE/ABCE1/IFIT3/HYAL2/BST2/ILF3/AIM2/OAS3/POLR3A/DDX60/DHX36/IL15/DHX9/TRAF3/IL2RA/PCBP2/MUL1/IFNG/PLSCR1/TLR8/GBP3/APOBEC3B/PMAIP1/CD40/G3BP1/NLRP3/EIF2AK2/IFNK/RNASE2/MICA/TRAF3IP2/IFIH1/IFI16/ZCCH…
GO_POSITIVE_REGULATION_OF_LYMPHOCYTE_MEDIATED_IMMUNITY	GO_POSITIVE_REGULATION_OF_LYMPHOCYTE_MEDIATED_IMMUNITY	84	0.554893	1.67781	0.000920916	0.0104479	0.00774826	2211	tags=27%, list=10%, signal=25%	IL1B/IL6/TNF/FCER1G/HLA-B/HLA-F/HSPD1/MAD2L2/TFRC/HLA-A/IL1R1/RSAD2/PVR/FADD/CD81/HLA-G/B2M/EXOSC6/CLCF1/IL18RAP/IL18R1/HLA-H/RIF1
GO_NEGATIVE_REGULATION_OF_TRANSFERASE_ACTIVITY	GO_NEGATIVE_REGULATION_OF_TRANSFERASE_ACTIVITY	243	0.439363	1.51187	0.000930851	0.0105358	0.0078135	3905	tags=34%, list=18%, signal=28%	IL1B/CAV1/TNFAIP3/SFRP2/ERRFI1/THY1/APOE/RGS2/RGS4/TRIB1/SH2B3/CAMK2N1/DUSP6/SOCS3/SMYD3/FABP4/SMAD7/GADD45A/YWHAG/IRAK3/CHORDC1/GADD45B/ILK/DNAJA1/SPRED1/MAD2L2/IRS2/DUSP1/MAD2L1/GMFB/CORO1C/DUSP14/PTPN1/CD300A/ADARB1/BAG2/SOCS1/SPRY1/HEG1/TRIB3/MBIP/PLK1/IPO7/CBLB/CBL/GSK3B/IPO5/HYAL2/PARK7/DUSP2/TERF1/LATS2/TESK1/AIDA/DUSP19/UBASH3B/DUSP10/SOCS5/FBXO5/CDKN1A/RPS7/PKIG/ADORA2A/PRKAR1B/IFNG/PPP2…
GO_NEGATIVE_REGULATION_OF_CELL_ADHESION_MEDIATED_BY_INTEGRIN	GO_NEGATIVE_REGULATION_OF_CELL_ADHESION_MEDIATED_BY_INTEGRIN	11	0.878415	1.78458	0.000938184	0.0105725	0.00784068	1844	tags=55%, list=8%, signal=50%	SERPINE1/SNAI2/JAM3/CYP1B1/PTPN11/SWAP70
GO_NEGATIVE_REGULATION_OF_NERVOUS_SYSTEM_DEVELOPMENT	GO_NEGATIVE_REGULATION_OF_NERVOUS_SYSTEM_DEVELOPMENT	264	0.426299	1.48136	0.000938464	0.0105725	0.00784068	1506	tags=14%, list=7%, signal=13%	SPP1/IL1B/COL3A1/LGALS1/IL6/VIM/SEMA3C/SPOCK1/THY1/NRG1/APOE/NRP1/TNF/DKK1/EFNB2/DENND5A/SOX9/ASAP1/PTPRG/APP/DLL1/SEMA3A/CTSZ/GLI3/SOX11/ASPM/ZNF365/GDI1/WNT5A/ITM2C/DLX1/YWHAH/DLL3/ARHGDIA/PLK2/B2M
GO_TOLL_LIKE_RECEPTOR_3_SIGNALING_PATHWAY	GO_TOLL_LIKE_RECEPTOR_3_SIGNALING_PATHWAY	19	0.800993	1.8354	0.000964837	0.0108408	0.00803967	1676	tags=42%, list=8%, signal=39%	CAV1/TNFAIP3/RFTN1/F2RL1/COLEC12/HAVCR2/FADD/FLOT1
GO_NEGATIVE_REGULATION_OF_VASCULATURE_DEVELOPMENT	GO_NEGATIVE_REGULATION_OF_VASCULATURE_DEVELOPMENT	119	0.515301	1.62973	0.000966767	0.0108408	0.00803967	1485	tags=23%, list=7%, signal=21%	SERPINE1/SULF1/THBS1/THBS2/SPARC/COL4A2/ANGPT2/TNF/CARD10/PDGFB/ADAMTS1/PTPRM/EMILIN1/GADD45A/CXCL10/PGK1/SPRED1/GPR4/DCN/STARD13/ADAMTS9/TGFB2/ATF2/DNMT1/STAT1/PLK2/HLA-G
GO_POSITIVE_REGULATION_OF_T_CELL_CYTOKINE_PRODUCTION	GO_POSITIVE_REGULATION_OF_T_CELL_CYTOKINE_PRODUCTION	20	0.787281	1.81986	0.000969828	0.0108499	0.00804645	1881	tags=40%, list=9%, signal=37%	IL1B/IL6/HLA-A/IL1R1/RSAD2/CD81/B2M/IL18R1
GO_CYCLIC_NUCLEOTIDE_MEDIATED_SIGNALING	GO_CYCLIC_NUCLEOTIDE_MEDIATED_SIGNALING	141	0.485906	1.57193	0.000980032	0.0109388	0.00811233	3107	tags=26%, list=14%, signal=23%	THBS1/PTHLH/ADM/APOE/RGS2/GAL/S1PR3/SOX9/CXCL10/UCN2/GNAI2/GPR4/PDE7A/CXCL9/RASD2/GNAI1/PRKCA/APLNR/LPAR3/GNA13/GNG2/GNAS/PTGER4/GNB1/ADCY7/ADRA1B/ADORA2B/S1PR1/GPR65/ATP2B4/CALCRL/PTGER2/CD36/RIMS2/ADORA2A/PRKAR1B/PDE4A
GO_REGULATION_OF_CELL_DIVISION	GO_REGULATION_OF_CELL_DIVISION	142	0.490865	1.5878	0.000985707	0.0109768	0.00814051	2889	tags=27%, list=13%, signal=24%	IL1B/OSM/PDGFC/VEGFC/SFRP2/IL1A/PGF/TGFB3/PDGFB/AURKA/KIF14/PPBP/DLL1/MYC/ECT2/YBX1/ASPM/SUSD2/TGFB2/KIF20A/PDXP/CALM3/PLK2/TGFA/VEGFA/AURKB/EREG/PLK4/PLK1/AHCTF1/KIF20B/PRPF40A/E2F7/PRC1/CSPP1/LBH/KIF3B/TP63/UVRAG
GO_POSITIVE_REGULATION_OF_T_CELL_MEDIATED_IMMUNITY	GO_POSITIVE_REGULATION_OF_T_CELL_MEDIATED_IMMUNITY	44	0.67017	1.80889	0.0010126	0.0112503	0.00834339	2099	tags=34%, list=10%, signal=31%	IL1B/IL6/HLA-B/HLA-F/HSPD1/HLA-A/IL1R1/RSAD2/PVR/FADD/CD81/HLA-G/B2M/IL18R1/HLA-H
GO_INTERLEUKIN_2_PRODUCTION	GO_INTERLEUKIN_2_PRODUCTION	52	0.643239	1.78767	0.00101891	0.0112914	0.00837383	1114	tags=23%, list=5%, signal=22%	IL1B/TNFAIP3/SLC11A1/IL1A/RIPK2/FCER1G/PRNP/PDE4B/CD83/GBP1/HAVCR2/HOMER3
GO_CELLULAR_RESPONSE_TO_DRUG	GO_CELLULAR_RESPONSE_TO_DRUG	62	0.604156	1.73336	0.00102401	0.0112914	0.00837383	2403	tags=34%, list=11%, signal=30%	IL1B/MT2A/PRNP/PDE4B/SLAMF8/HSPA5/MYC/TFRC/CD69/HSP90AB1/TH/EGFR/RAP1B/EDN1/CXCR4/PPAT/PPP1R14A/RNF149/ANKRD1/AIM2/PPP1R12A
GO_POSITIVE_REGULATION_OF_PHAGOCYTOSIS	GO_POSITIVE_REGULATION_OF_PHAGOCYTOSIS	59	0.614421	1.74669	0.00102459	0.0112914	0.00837383	787	tags=20%, list=4%, signal=20%	IL1B/SLC11A1/CCL2/ANO6/FPR2/TNF/FCER1G/RAB31/SIRPA/F2RL1/MFGE8/LYAR
GO_CELL_MIGRATION_INVOLVED_IN_SPROUTING_ANGIOGENESIS	GO_CELL_MIGRATION_INVOLVED_IN_SPROUTING_ANGIOGENESIS	56	0.628355	1.76731	0.00102564	0.0112914	0.00837383	1702	tags=23%, list=8%, signal=21%	THBS1/PTGS2/GREM1/ITGB1/NRP1/EFNB2/CARD10/SPRED1/STARD13/RHOJ/PLK2/VEGFA/EGR3
GO_DEVELOPMENTAL_CELL_GROWTH	GO_DEVELOPMENTAL_CELL_GROWTH	201	0.457467	1.54269	0.00103721	0.0113928	0.00844904	2992	tags=24%, list=14%, signal=21%	SPP1/POSTN/TNFRSF12A/SEMA3C/ITGB1/APOE/NRP1/RGS2/RGS4/TGFBR2/AURKA/SOX9/SMAD7/ZEB2/VCL/APP/MACF1/ILK/SEMA3A/HSP90AB1/PLXNA1/GDI1/WNT5A/CPNE1/NDN/DPYSL2/EDN1/CXCR4/DBN1/LPAR3/VEGFA/SEMA3E/NGF/IFRD1/L1CAM/LAMB2/GSK3B/SEMA4F/RYK/FN1/NIN/PLXNA3/RTN4R/PARP2/MUL1/NRP2/RIMS2/HSP90AA1/TTL
GO_POSITIVE_REGULATION_OF_LEUKOCYTE_CELL_CELL_ADHESION	GO_POSITIVE_REGULATION_OF_LEUKOCYTE_CELL_CELL_ADHESION	214	0.446579	1.51721	0.00104644	0.0114681	0.00850486	2780	tags=26%, list=13%, signal=23%	IL1B/LGALS1/IL6/CAV1/ADAM8/CCL2/IL1A/IL7R/RIPK2/THY1/ETS1/TNF/HSPH1/EFNB2/TGFBR2/SIRPA/CD70/EFNB1/RARA/ICAM1/CD83/CD44/HAVCR2/HSPD1/FYN/TFRC/GLI3/HLA-A/IRAK1/TNFSF13B/FADD/VCAM1/PTPN11/CD81/ADA/SOCS1/LILRB2/FUT4/HLA-G/EGR3/ITGB2/HAS2/LILRB4/AIF1/IL27RA/DPP4/CD55/CD80/IL15/ZMIZ1/CBFB/IL2RA/CD274/DUSP10/YES1/SOCS5
GO_REGULATION_OF_CHROMOSOME_SEGREGATION	GO_REGULATION_OF_CHROMOSOME_SEGREGATION	92	0.552519	1.68851	0.00105621	0.0115491	0.00856492	3879	tags=38%, list=18%, signal=31%	TRIP13/UBE2C/BUB1/DLGAP5/CDC20/CDCA5/RAD21/MAD2L2/ECT2/DUSP1/MAD2L1/NEK6/KIF2C/NSMCE2/MAD1L1/CENPE/AURKB/DYNC1H1/NDC80/PLK1/FEN1/TPR/TACC3/TTK/CCNB1/NEK2/FBXO5/TTL/CSNK2A2/XRCC3/RB1/RACGAP1/RIOK2/CDC42/SPAG5
GO_PROTEIN_LOCALIZATION_TO_NUCLEUS	GO_PROTEIN_LOCALIZATION_TO_NUCLEUS	243	0.43175	1.48567	0.00106383	0.0115847	0.00859136	2975	tags=28%, list=14%, signal=25%	COL1A1/PTGS2/MMP12/FLNA/CARD10/MSX1/SOX9/RRS1/RAB23/NFKBIA/CCT6A/FERMT1/FYN/LMNA/ECT2/TFRC/TOR1AIP1/GLI3/NUTF2/HSP90AB1/UBR5/CCT2/NOLC1/NUP155/TRIM28/IPO4/CSE1L/IPO9/TCP1/PTTG1IP/NUP93/UFM1/LIF/CCT8/NMD3/RGPD8/TNPO1/DKC1/RGPD2/PLK1/IPO7/KPNA4/LILRB4/CBLB/TPR/KPNA2/CCT7/GSK3B/PRICKLE1/WRN/IPO5/HYAL2/PARK7/BYSL/SIX4/RPF2/MAGED1/CALR/NUP54/OSBPL8/E2F3/NUP153/NXT1/CD36/CDKN1A/NUP107/CCT4/PKIG/XPO1
GO_GRANULOCYTE_CHEMOTAXIS	GO_GRANULOCYTE_CHEMOTAXIS	108	0.534907	1.67163	0.00107003	0.0115847	0.00859136	1295	tags=30%, list=6%, signal=28%	CCL3L3/IL1B/THBS1/CXCL2/CXCL6/CCL20/CXCL1/CCL3L1/CCL3/CXCL5/CCL2/CCL8/SCG2/DYSF/FCER1G/C5AR1/ITGA1/PDE4B/PPBP/CXCL10/RARRES2/JAM3/CXCL13/RAC2/CCL13/MPP1/CXCL9/EDN2/CKLF/EDN1/C3AR1/TGFB2
GO_PROTEIN_HYDROXYLATION	GO_PROTEIN_HYDROXYLATION	19	0.796173	1.82436	0.00107204	0.0115847	0.00859136	1650	tags=53%, list=7%, signal=49%	P4HA1/P4HA2/PLOD2/PLOD3/PLOD1/EGLN3/ASPH/PRDX4/CRTAP/EGLN1
GO_ALCOHOL_CATABOLIC_PROCESS	GO_ALCOHOL_CATABOLIC_PROCESS	48	-0.673381	-1.76882	0.00107239	0.0115847	0.00859136	680	tags=17%, list=3%, signal=16%	INPP1/ALDH2/IMPA2/CEL/AKR1C3/AKR1B10/ALDH3B2/ADH7
GO_REGULATION_OF_LEUKOCYTE_DIFFERENTIATION	GO_REGULATION_OF_LEUKOCYTE_DIFFERENTIATION	251	0.426481	1.47208	0.00107282	0.0115847	0.00859136	3615	tags=31%, list=16%, signal=26%	IL1B/FSTL3/CCL3/LILRB3/ADAM8/CA2/IL1A/IL7R/RIPK2/CEBPB/CYP26B1/TNF/TRIB1/CDK6/TYROBP/AXL/TGFBR2/SMAD7/GPR68/HLA-B/FOS/LRRC17/RARA/CD83/IL20/JUN/SLAMF8/MYC/KLF10/GLI3/PRKDC/CCR1/FADD/ADA/SOCS1/IRF1/PRKCA/C1QC/LILRB2/ZFP36L2/HLA-G/LIF/ZBTB46/EGR3/GNAS/ROR2/LILRB4/FBN1/MMP14/ZFP36L1/PPP2R3C/CD80/IL15/UBASH3B/TLR4/ZMIZ1/CBFB/IL2RA/DUSP10/SOCS5/XRCC6/ATP11C/ID2/IFNG/TREM2/MIR21/TNFSF9/PGLYRP1/RHOH/KIT…
GO_REGULATION_OF_TUBE_SIZE	GO_REGULATION_OF_TUBE_SIZE	111	0.532548	1.66986	0.00107386	0.0115847	0.00859136	3162	tags=28%, list=14%, signal=24%	PTGS2/CAV1/ACTA2/ADM/PLOD3/GJA1/APOE/EDNRA/RGS2/ITGA1/PTPRM/F2R/ICAM1/APLN/F2RL1/EGFR/EDN2/EDN1/DOCK5/PPARD/KCNMB1/ADRA1B/ADORA2B/NOS3/ROCK2/ROCK1/HMOX1/ADORA2A/HRH1/RAP1GDS1/MIR21
GO_GLAND_MORPHOGENESIS	GO_GLAND_MORPHOGENESIS	115	0.517555	1.63031	0.0010794	0.0116185	0.00861644	1295	tags=23%, list=6%, signal=21%	IL6/SULF1/TNC/CAV1/TNFAIP3/SEMA3C/SNAI2/MSN/CEBPB/NRP1/TNF/SULF2/TGM2/TGFB3/TGFBR2/SOX9/SEMA3A/GLI3/PLXNA1/TBX2/LAMA5/WNT5A/VDR/EGFR/MSX2/TGFB2
GO_ORGANIC_ACID_TRANSMEMBRANE_TRANSPORT	GO_ORGANIC_ACID_TRANSMEMBRANE_TRANSPORT	125	0.507337	1.61752	0.00108551	0.0116584	0.00864603	3436	tags=31%, list=16%, signal=26%	THBS1/AQP9/PDPN/ITGB1/SLC16A3/SLC2A1/RGS2/RGS4/LRRC8C/SLC7A7/SLC38A2/SLC16A10/SLC38A6/IRS2/SLC22A4/SLC25A22/SLC7A5/SLC6A15/PRKAB2/SLC38A5/SLC43A2/SLC1A3/SLC7A6/SLC15A4/SLC16A2/SLC13A5/SLC38A1/SLC25A1/SLC3A2/SLC38A10/SLC6A8/PRAF2/SLC23A2/SLC38A4/SLC36A4/SLC25A32/ARL6IP1/NTSR1/SLC25A13
GO_RESPONSE_TO_CORTICOSTEROID	GO_RESPONSE_TO_CORTICOSTEROID	135	0.497363	1.60114	0.00109369	0.0117202	0.00869185	1440	tags=22%, list=7%, signal=21%	COL1A1/IL6/IGFBP7/DDIT4/PTGS2/SPARC/STC1/ADM/ERRFI1/PAM/TNF/CCND1/SMYD3/IL1RN/FOSL1/FOS/NEFL/ICAM1/PAPPA/ADAM9/HSPD1/DUSP1/ENG/KLF9/TH/EGFR/EDN1/CALM3/ZFP36L2/GLB1
GO_POSITIVE_REGULATION_OF_LEUKOCYTE_DIFFERENTIATION	GO_POSITIVE_REGULATION_OF_LEUKOCYTE_DIFFERENTIATION	140	0.486327	1.57201	0.00110186	0.0117816	0.00873739	3606	tags=41%, list=16%, signal=34%	IL1B/ADAM8/CA2/IL1A/IL7R/RIPK2/TNF/TRIB1/TYROBP/AXL/TGFBR2/GPR68/FOS/RARA/CD83/IL20/JUN/KLF10/GLI3/PRKDC/CCR1/FADD/ADA/SOCS1/PRKCA/LILRB2/HLA-G/LIF/ZBTB46/EGR3/GNAS/ROR2/LILRB4/MMP14/ZFP36L1/PPP2R3C/CD80/IL15/ZMIZ1/CBFB/IL2RA/DUSP10/SOCS5/XRCC6/ATP11C/ID2/IFNG/TREM2/MIR21/TNFSF9/RHOH/KITLG/NKAP/RUNX1/TNFSF4/NLRP3/RB1
GO_RESPONSE_TO_DRUG	GO_RESPONSE_TO_DRUG	334	0.39482	1.40415	0.00110788	0.0118198	0.00876573	1510	tags=17%, list=7%, signal=16%	COL1A1/IL1B/LGALS1/THBS1/MT2A/PTGS2/CA9/SEMA3C/VEGFC/TDO2/SFRP2/NNMT/BCAR3/CDH3/PAM/PGF/GAL/DUSP6/LDHA/PRNP/PLIN2/LOX/TGFBR2/PDE4B/CCND1/PTPRM/COL18A1/FOSL1/FOS/ICAM1/ADAM9/SLAMF8/HSPA5/HSPD1/FYN/MYC/TFRC/CD69/ENG/HSP90AB1/NPC1/LRP8/TH/EGFR/RAP1B/ABCC4/EDN1/TGFB2/CXCR4/ADA/S100A10/STAT1/PPAT/SLC1A3/B2M/LPL
GO_CHROMOSOME_SEPARATION	GO_CHROMOSOME_SEPARATION	79	0.557342	1.66753	0.00114771	0.0122178	0.00906087	3710	tags=37%, list=17%, signal=31%	TRIP13/UBE2C/BUB1/DLGAP5/CDC20/NCAPD2/RAD21/MAD2L2/DUSP1/MAD2L1/NEK6/TOP2A/NSMCE2/MAD1L1/CENPE/AURKB/NDC80/PLK1/TPR/TACC3/TTK/CCNB1/MUS81/FBXO5/CSNK2A2/XRCC3/EME1/RB1/RIOK2
GO_INTERACTION_WITH_HOST	GO_INTERACTION_WITH_HOST	184	0.45648	1.52439	0.00115281	0.0122451	0.00908114	2376	tags=25%, list=11%, signal=22%	LGALS1/ITGA5/CAV1/ITGB1/ITGAV/CAV2/IFITM2/IFITM3/EFNB2/MET/AXL/FCN1/ANPEP/ICAM1/XPR1/ITGB6/SCARB1/TRIML2/GAPDH/TFRC/NPC1/HSPA1A/EGFR/PVR/FCN3/TRIM28/CD81/CXCR4/FUCA2/IFITM1/TCP1/CLEC5A/CTSB/THOC6/ITGB5/LDLR/ITGA2/TRIM32/KPNA4/KPNA2/CBL/TPCN2/HYAL2/HSPA1B/DPP4/CD55
GO_NEGATIVE_REGULATION_OF_PHOSPHORYLATION	GO_NEGATIVE_REGULATION_OF_PHOSPHORYLATION	391	0.38857	1.39805	0.0011701	0.012384	0.00918412	3536	tags=27%, list=16%, signal=23%	IL1B/DDIT4/CAV1/PMEPA1/TNFAIP3/GREM1/TWIST1/MYADM/SFRP2/TIMP3/ERRFI1/THY1/IGFBP3/APOE/RGS2/RGS4/TRIB1/SH2B3/CAMK2N1/DKK1/DUSP6/PRNP/SIRPA/SOCS3/SMYD3/FABP4/SMAD7/EMILIN1/GADD45A/YWHAG/SAMSN1/DACT1/IRAK3/F2RL1/GBP1/CHORDC1/JUN/ANKLE2/GADD45B/ILK/DNAJA1/SPRED1/MYC/IRS2/DUSP1/GMFB/ENG/CORO1C/DUSP14/PWP1/PRKDC/PTPN1/CD300A/ADARB1/SOCS1/SPRY1/CALM3/LIF/HEG1/STRAP/CD109/TRIB3/FOXM1/MBIP/DNAJC10/PLK1/IP…
GO_NEGATIVE_REGULATION_OF_ALCOHOL_BIOSYNTHETIC_PROCESS	GO_NEGATIVE_REGULATION_OF_ALCOHOL_BIOSYNTHETIC_PROCESS	15	0.836018	1.81763	0.00117108	0.012384	0.00918412	440	tags=33%, list=2%, signal=33%	BMP2/PLEK/DKK3/APOE/CYP27B1
GO_POSITIVE_REGULATION_OF_ADAPTIVE_IMMUNE_RESPONSE	GO_POSITIVE_REGULATION_OF_ADAPTIVE_IMMUNE_RESPONSE	92	0.539367	1.64832	0.00117357	0.012384	0.00918412	2211	tags=29%, list=10%, signal=27%	IL1B/IL6/SLC11A1/RIPK2/TNF/FCER1G/HLA-B/HLA-F/HSPD1/MAD2L2/TFRC/HLA-A/IL1R1/RSAD2/PVR/TNFSF13B/FADD/CD81/ADA/HLA-G/B2M/EXOSC6/CLCF1/IL18R1/HLA-H/IL27RA/RIF1
GO_ASTROCYTE_ACTIVATION	GO_ASTROCYTE_ACTIVATION	22	0.770416	1.81897	0.00118305	0.0124568	0.00923813	3141	tags=55%, list=14%, signal=47%	IL1B/IL6/FPR2/TNF/C5AR1/APP/EGFR/LDLR/IFNGR1/ADORA2A/IFNG/TREM2
GO_POSITIVE_REGULATION_OF_COAGULATION	GO_POSITIVE_REGULATION_OF_COAGULATION	24	0.7561	1.81354	0.00119448	0.0125499	0.00930713	589	tags=29%, list=3%, signal=28%	SERPINE1/THBS1/PDPN/PLEK/ANO6/F3/F2R
GO_COGNITION	GO_COGNITION	244	0.430632	1.48246	0.00119745	0.0125537	0.00930997	3470	tags=24%, list=16%, signal=20%	ITGA5/PTGS2/ITGB1/MME/CEBPB/APOE/TNF/DKK1/C5AR1/PRNP/HIF1A/FOSL1/FOS/NPTX2/PICALM/APP/JUN/FYN/GMFB/TH/EGFR/LILRB2/PLK2/B2M/SHROOM4/SNAP25/EGR2/LDLR/NGF/RIC8A/ARF4/MAGT1/FEN1/LGMN/MAP1A/EIF4A3/UBA6/SYT11/NPTN/DDHD2/NRGN/CIC/PPT1/SCN2A/VDAC1/YTHDF1/DLG4/BRSK1/SHANK3/ITPR3/PRKAR1B/HRH1/CCL11/SERPINF1/NTAN1/NTSR1/ATAD1/OXTR
GO_INTERLEUKIN_6_PRODUCTION	GO_INTERLEUKIN_6_PRODUCTION	126	0.504803	1.61076	0.00120656	0.0125997	0.0093441	2158	tags=23%, list=10%, signal=21%	IL1B/IL6/TNFAIP3/TWIST1/IL1A/RIPK2/TNF/FCER1G/TYROBP/SIRPA/HLA-B/F2R/IRAK3/F2RL1/APP/HAVCR2/HSPD1/SPON2/WNT5A/PTPN11/LILRB2/LILRA2/LPL/EREG/IL18RAP/AIF1/SYT11/HYAL2/ADORA2B
GO_LIPID_MODIFICATION	GO_LIPID_MODIFICATION	227	-0.46103	-1.49496	0.00120705	0.0125997	0.0093441	2932	tags=26%, list=13%, signal=23%	MLYCD/SPHK2/ALOX15B/DECR1/MBOAT1/PEX7/CPT1B/DGKA/HACL1/PI4KB/IP6K1/ITPKC/MTMR10/SACM1L/PPARGC1A/CPT1A/ECH1/POR/ETFB/MTMR4/ETFA/DGKQ/FA2H/ACOX2/ABCD3/APPL2/ITPKB/CPT2/INPP5D/ACADM/MBOAT2/ILVBL/FIG4/CYP4V2/PIK3R2/ACADVL/SLC27A2/TYSND1/HSD17B4/PIK3C2B/ETFDH/ACACB/INPP1/SLC35C1/ALDH3A2/ALOX12/CROT/PPARG/ECHS1/ACOX3/IMPA2/APOD/HADH/ALOX12B/EPHX2/CYP2E1/SGPP2/ECHDC2/CYP3A5/ADH7
GO_RESPONSE_TO_BACTERIUM	GO_RESPONSE_TO_BACTERIUM	494	0.366344	1.34336	0.00123001	0.0128117	0.00950134	1519	tags=18%, list=7%, signal=17%	IL1B/SERPINE1/IL6/CXCL2/CXCL6/PTGS2/CAV1/VIM/SPARC/TNFAIP3/CCL20/CSF2/CXCL1/BMP2/CCL3/ADM/SLC11A1/CXCL5/GJA1/CCL2/IL1A/RIPK2/CEBPB/FPR2/TNF/TRIB1/FCER1G/C5AR1/AXL/PYGL/BNIP3/PDE4B/SIRPA/MTDH/CYP27B1/FABP4/CD14/HLA-B/ISG15/TNFRSF1B/FOS/IL24/SHC1/F2R/RARA/PPBP/CXCL10/ICAM1/IRAK3/F2RL1/RARRES2/RGS1/ADAM9/CXCL13/SCARB1/COLEC12/NFKBIA/HAVCR2/SLAMF8/CD68/HSPD1/SPON2/PLSCR3/NEXN/FKBP5/DCN/LITAF/TNFRSF1A…
GO_POSTSYNAPSE_ORGANIZATION	GO_POSTSYNAPSE_ORGANIZATION	143	0.484871	1.56981	0.00123426	0.0128284	0.00951368	2969	tags=29%, list=13%, signal=25%	ACTN1/SRGN/NDRG1/CDH2/APOE/NRP1/IL1RAP/PRNP/ACTB/NEFL/MYH10/ACTG1/FYN/TANC2/LRP8/ZNF365/WNT5A/NLGN2/DBN1/LILRB2/LRFN4/CFL1/DNM1L/CAPRIN2/EGLN1/ARHGAP22/SSH1/ARF4/LGMN/ADAM10/DNM3/HOMER1/CAPRIN1/HSPA8/DHX36/DLG4/WNT7A/CHRNB1/EFNA1/NRP2/SHANK3
GO_ETHANOL_CATABOLIC_PROCESS	GO_ETHANOL_CATABOLIC_PROCESS	12	-0.874615	-1.76065	0.00124081	0.0128688	0.00954364	632	tags=25%, list=3%, signal=24%	ALDH2/ALDH3B2/ADH7
GO_REGULATION_OF_INFLAMMATORY_RESPONSE	GO_REGULATION_OF_INFLAMMATORY_RESPONSE	323	0.396061	1.40283	0.00125156	0.012909	0.00957347	3654	tags=30%, list=17%, signal=26%	MMP3/IL1B/TNFAIP6/SERPINE1/IL6/MMP9/PTGS2/TNFAIP3/OSM/CCL3/NT5E/ADAM8/CEBPB/FPR2/APOE/ETS1/TNF/ZYX/FCER1G/TGM2/PLA2G7/SIRPA/SOCS3/FABP4/SPHK1/TNFRSF1B/IL20/NFKBIA/SLAMF8/HSPD1/GPR4/CDH5/TNFRSF1A/IL1R1/BIRC2/WNT5A/EGFR/OSMR/BCL6B/CD81/ADA/CASP1/LPL/HCK/BIRC3/LDLR/FFAR2/ITGA2/PTGER4/SBNO2/PSMA6/PPARD/ADCY7/NFE2L1/CTSC/GPX4/SYT11/HYAL2/ADORA2B/GBP5/PARK7/PSMA1/PIK3AP1/GPSM3/LBP/IL1RL1/CALCRL/IL15/US…
GO_SMOOTH_MUSCLE_CELL_MIGRATION	GO_SMOOTH_MUSCLE_CELL_MIGRATION	67	0.593496	1.72386	0.00125242	0.012909	0.00957347	2062	tags=30%, list=9%, signal=27%	SERPINE1/POSTN/PLAU/PDGFRB/NOX4/IGFBP3/NRP1/TRIB1/PDGFB/ADAMTS1/ILK/PLXNA1/DOCK5/DOCK7/TPM1/SSH1/ITGA2/HAS2/PPARD/AIF1
GO_NEGATIVE_REGULATION_OF_SYNAPTIC_TRANSMISSION	GO_NEGATIVE_REGULATION_OF_SYNAPTIC_TRANSMISSION	57	0.615079	1.73491	0.0012527	0.012909	0.00957347	2122	tags=21%, list=10%, signal=19%	IL1B/PTGS2/PCDH17/GNAI2/RAP1B/GNAI1/LILRB2/PLK2/SLC30A1/EIF4A3/SORCS2/SYT11
GO_REGULATION_OF_MEMBRANE_PROTEIN_ECTODOMAIN_PROTEOLYSIS	GO_REGULATION_OF_MEMBRANE_PROTEIN_ECTODOMAIN_PROTEOLYSIS	21	0.776686	1.81386	0.00129074	0.0132726	0.00984315	679	tags=38%, list=3%, signal=37%	IL1B/TIMP1/TIMP3/ADAM8/APOE/TNF/TNFRSF1B/ADAM9
GO_REGULATION_OF_CELL_CELL_ADHESION	GO_REGULATION_OF_CELL_CELL_ADHESION	385	0.389306	1.39914	0.00130852	0.0134269	0.00995756	1946	tags=20%, list=9%, signal=18%	IL1B/LGALS1/IL6/CAV1/FSTL3/PDPN/MYADM/BMP2/SERPINE2/ADAM8/CCL2/IL1A/IL7R/PLAUR/RIPK2/THY1/CEBPB/ETS1/FXYD5/TNF/KIFAP3/SH2B3/MYO10/HSPH1/EFNB2/PRNP/TGFBR2/SIRPA/ADAM19/CD70/IL1RN/SMAD7/EFNB1/LRRC32/RARA/ICAM1/CD83/SDC4/CXCL13/CD44/HAVCR2/HSPD1/FYN/MAD2L2/PAG1/TFRC/GLI3/HLA-A/JAK1/WNT5A/CD300A/IRAK1/TNFSF13B/FADD/VCAM1/PTPN11/CD81/GTPBP4/ADA/SOCS1/IRF1/PRKCA/LILRB2/FUT4/HLA-G/MAD1L1/TWSG1/VEGFA/FLO…
GO_EMBRYONIC_SKELETAL_SYSTEM_DEVELOPMENT	GO_EMBRYONIC_SKELETAL_SYSTEM_DEVELOPMENT	112	0.517698	1.62544	0.00131343	0.0134488	0.00997377	2436	tags=21%, list=11%, signal=19%	COL1A1/SULF1/TWIST1/PRRX1/EXT1/SULF2/TGFB3/TGFBR2/MTHFD1L/RUNX2/GLI3/SOX11/WNT5A/PDGFRA/DLX1/SATB2/HOXC4/SLC39A1/MTHFD1/GNAS/EIF4A3/MMP14/SIX4/WDR60
GO_SIGNAL_TRANSDUCTION_IN_RESPONSE_TO_DNA_DAMAGE	GO_SIGNAL_TRANSDUCTION_IN_RESPONSE_TO_DNA_DAMAGE	116	0.514562	1.62243	0.00132053	0.0134928	0.0100065	3888	tags=31%, list=18%, signal=26%	NDRG1/TWIST1/SNAI2/AURKA/MSX1/GADD45A/DYRK3/CD44/ARID3A/SPRED1/MAD2L2/CHEK1/MIF/NBN/PRKDC/TNKS1BP1/PTTG1IP/PLK2/PRMT1/USP10/FOXM1/PLK1/ANKRD1/E2F7/CCNB1/E2F4/CDKN1A/RPS27L/DTL/MIR21/PMAIP1/CDK2/RINT1/ABL1/CDC25C/CNOT3
GO_NEGATIVE_REGULATION_OF_G_PROTEIN_COUPLED_RECEPTOR_SIGNALING_PATHWAY	GO_NEGATIVE_REGULATION_OF_G_PROTEIN_COUPLED_RECEPTOR_SIGNALING_PATHWAY	40	0.67414	1.78933	0.00133944	0.0136572	0.0101283	2422	tags=28%, list=11%, signal=25%	ADM/PLEK/RGS2/RGS4/MET/APLN/GNAI2/ADA/APLNR/CRY1/ATP2B4
GO_PATHWAY_RESTRICTED_SMAD_PROTEIN_PHOSPHORYLATION	GO_PATHWAY_RESTRICTED_SMAD_PROTEIN_PHOSPHORYLATION	50	0.636625	1.75719	0.00136085	0.0138204	0.0102493	1570	tags=32%, list=7%, signal=30%	PMEPA1/GREM1/BMP2/DKK1/SDCBP/TGFB3/TGFBR2/DAB2/SMAD7/EMILIN1/ACVR1/ENG/INHBB/TGFB2/STRAP/TWSG1
GO_REGULATION_OF_CARTILAGE_DEVELOPMENT	GO_REGULATION_OF_CARTILAGE_DEVELOPMENT	54	0.635223	1.77777	0.00136116	0.0138204	0.0102493	1301	tags=28%, list=6%, signal=26%	PTHLH/GREM1/BMP2/SNAI2/CTSK/SOX9/SMAD7/RARA/RUNX2/GLI3/BMP1/EFEMP1/WNT5A/GLG1/PTPN11
GO_LIPID_STORAGE	GO_LIPID_STORAGE	69	0.585826	1.71101	0.00136877	0.0138685	0.010285	1998	tags=29%, list=9%, signal=26%	IL1B/IL6/CAV1/ITGAV/APOE/TNF/DYSF/PLIN2/EHD1/SQLE/HEXB/SCARB1/NFKBIA/SOAT1/NRIP1/LPL/B4GALNT1/FFAR2/PPARD/CRY1
GO_QUINONE_METABOLIC_PROCESS	GO_QUINONE_METABOLIC_PROCESS	33	-0.721352	-1.77199	0.00137199	0.0138721	0.0102877	2588	tags=39%, list=12%, signal=35%	PDSS2/AKR7A2/COQ3/COQ2/CBR4/AKR1A1/CYP4F3/CYP4F11/CBR3/CYP4F12/AKR1C4/AKR1C3/AKR1B10
GO_POSITIVE_REGULATION_OF_VASCULAR_ENDOTHELIAL_GROWTH_FACTOR_PRODUCTION	GO_POSITIVE_REGULATION_OF_VASCULAR_ENDOTHELIAL_GROWTH_FACTOR_PRODUCTION	24	0.749982	1.79886	0.00141166	0.0142434	0.010563	1247	tags=42%, list=6%, signal=39%	IL1B/IL6/SULF1/PTGS2/IL1A/SULF2/C5AR1/HIF1A/CYP1B1/C3AR1
GO_POSITIVE_REGULATION_OF_VASOCONSTRICTION	GO_POSITIVE_REGULATION_OF_VASOCONSTRICTION	26	0.734688	1.78982	0.00141736	0.014271	0.0105836	1087	tags=23%, list=5%, signal=22%	PTGS2/CAV1/GJA1/F2R/ICAM1/EGFR
GO_REGULATION_OF_PROTEIN_CONTAINING_COMPLEX_ASSEMBLY	GO_REGULATION_OF_PROTEIN_CONTAINING_COMPLEX_ASSEMBLY	374	0.384729	1.37972	0.00144571	0.0145263	0.0107729	2898	tags=22%, list=13%, signal=19%	MMP3/MMP1/PMEPA1/CSF2/MYADM/PLEK/MSN/FSCN1/NRG1/APOE/TNF/FHOD3/DKK1/KANK4/MET/SPIRE1/STX1A/DACT1/PFN1/KIF14/RHOC/ASAP1/ICAM1/JAM3/CXCL13/TMSB10/HSPA5/LCP1/TFRC/ARPC1B/COTL1/NCLN/BAIAP2L2/GMFB/CDH5/HSPA1A/BIRC2/RAP1B/HJURP/BIN1/CSF3/PTPN11/MYO1C/DBN1/CKAP5/VASP/MAPRE1/HCK/RPA3/VEGFA/SSH1/PTGER4/BAIAP2L1/EIF4EBP1/RDX/LCAT/GSK3B/CLIP3/CDC42EP3/GBP5/PARK7/GTF2H3/PLEKHG2/FNIP1/HSPA1B/CAPZB/CDC42EP2/TE…
GO_LEARNING	GO_LEARNING	121	0.506906	1.60811	0.00145173	0.0145565	0.0107952	3421	tags=27%, list=16%, signal=23%	PTGS2/ITGB1/DKK1/HIF1A/FOSL1/FOS/NPTX2/APP/JUN/FYN/GMFB/TH/SNAP25/RIC8A/ARF4/LGMN/MAP1A/EIF4A3/UBA6/SYT11/NPTN/DDHD2/NRGN/CIC/PPT1/VDAC1/YTHDF1/DLG4/BRSK1/SHANK3/HRH1/NTSR1/ATAD1
GO_NEGATIVE_REGULATION_OF_CELL_SUBSTRATE_ADHESION	GO_NEGATIVE_REGULATION_OF_CELL_SUBSTRATE_ADHESION	54	0.634528	1.77582	0.00147459	0.0147258	0.0109208	948	tags=22%, list=4%, signal=21%	COL1A1/SERPINE1/LGALS1/POSTN/THBS1/SPOCK1/MMP12/ANGPT2/PHLDB2/GBP1/MAP4K4/CORO1C
GO_AGING	GO_AGING	267	0.415645	1.44609	0.00147909	0.0147258	0.0109208	2857	tags=27%, list=13%, signal=24%	SERPINE1/PTGS2/TWIST1/PDGFRB/ADM/MME/COL4A2/TIMP1/MMP7/NOX4/CDK6/DKK1/PRNP/TGFB3/TGFBR2/SERPING1/NUAK1/TNFRSF1B/FOS/NAMPT/ICAM1/PICALM/APP/JUN/KRT14/BCL2A1/ILK/CD68/LIMS1/LMNA/CHEK1/YBX1/RSL1D1/DCN/LITAF/ENG/TBX2/MIF/NEK6/TH/BCL2L12/PRKDC/IRAK1/NFKB2/EDN1/ADA/PLK2/HLA-G/NSMCE2/B2M/AURKB/CANX/KYNU/ITGB2/FOXM1/KCNMB1/CTSC/GPX4/PAWR/WRN/HYAL2/TYMS/TRPC6/EIF2S1/CALR/LONP1/IL15/ZMIZ1/MSH6/FBXO5/CDKN1A…
GO_REGULATION_OF_CARDIAC_MUSCLE_TISSUE_DEVELOPMENT	GO_REGULATION_OF_CARDIAC_MUSCLE_TISSUE_DEVELOPMENT	72	0.573215	1.68891	0.00148199	0.0147258	0.0109208	1274	tags=19%, list=6%, signal=18%	GREM1/BMP2/GJA1/NRG1/RGS2/RGS4/DKK1/EFNB2/TGFBR2/DLL1/TBX2/WNT2/EDN1/SAV1
GO_ASTROCYTE_DIFFERENTIATION	GO_ASTROCYTE_DIFFERENTIATION	71	0.575931	1.69138	0.00148317	0.0147258	0.0109208	2120	tags=31%, list=10%, signal=28%	IL1B/IL6/VIM/BMP2/SERPINE2/FPR2/TNF/CDK6/C5AR1/SOX9/APP/DLL1/LAMC3/EGFR/BIN1/PTPN11/LIF/CLCF1/LDLR/ROR2/LAMB2/IFNGR1
GO_TYROSINE_PHOSPHORYLATION_OF_STAT_PROTEIN	GO_TYROSINE_PHOSPHORYLATION_OF_STAT_PROTEIN	66	0.592599	1.71683	0.00148385	0.0147258	0.0109208	1718	tags=21%, list=8%, signal=20%	IL6/CAV1/OSM/CSF2/TNF/SH2B3/SOCS3/IL24/IL20/FYN/TNFRSF1A/SOCS1/LIF/CLCF1
GO_NEGATIVE_REGULATION_OF_RESPONSE_TO_WOUNDING	GO_NEGATIVE_REGULATION_OF_RESPONSE_TO_WOUNDING	78	0.556126	1.66066	0.00149014	0.0147294	0.0109235	464	tags=18%, list=2%, signal=18%	SPP1/SERPINE1/PLAU/THBS1/FAP/SERPINE2/GJA1/PLAUR/APOE/TNF/SH2B3/PHLDB2/PDGFB/SERPING1
GO_NEGATIVE_REGULATION_OF_CHONDROCYTE_DIFFERENTIATION	GO_NEGATIVE_REGULATION_OF_CHONDROCYTE_DIFFERENTIATION	16	0.813528	1.79493	0.00149031	0.0147294	0.0109235	1301	tags=38%, list=6%, signal=35%	PTHLH/GREM1/SNAI2/SOX9/EFEMP1/PTPN11
GO_POSITIVE_REGULATION_OF_PRODUCTION_OF_MOLECULAR_MEDIATOR_OF_IMMUNE_RESPONSE	GO_POSITIVE_REGULATION_OF_PRODUCTION_OF_MOLECULAR_MEDIATOR_OF_IMMUNE_RESPONSE	80	0.551715	1.65316	0.00149511	0.0147467	0.0109363	1881	tags=29%, list=9%, signal=26%	IL1B/IL6/FCER1G/F2RL1/HLA-F/DDX21/SPON2/MAD2L2/TFRC/HLA-A/GPI/MIF/IL1R1/SLC7A5/WNT5A/RSAD2/CD81/HLA-G/B2M/EXOSC6/CLCF1/FFAR2/IL18R1
GO_EPOXYGENASE_P450_PATHWAY	GO_EPOXYGENASE_P450_PATHWAY	15	-0.827289	-1.74297	0.00150801	0.0148436	0.0110082	410	tags=53%, list=2%, signal=52%	CYP2F1/CYP2C9/CYP2S1/CYP2J2/EPHX2/CYP2E1/CYP4F12/CYP2C18
GO_ETHANOL_OXIDATION	GO_ETHANOL_OXIDATION	11	-0.881551	-1.74248	0.00153713	0.0150995	0.011198	820	tags=55%, list=4%, signal=53%	ADH1C/ACSS1/ALDH2/ADH1A/ALDH1A1/ADH7
GO_RHO_PROTEIN_SIGNAL_TRANSDUCTION	GO_RHO_PROTEIN_SIGNAL_TRANSDUCTION	118	0.511005	1.61369	0.00156929	0.0153778	0.0114044	2389	tags=30%, list=11%, signal=27%	COL1A2/COL3A1/PDPN/PDGFRB/ITGB1/APOE/NRP1/CDH13/MET/ARHGEF10/CTNNAL1/F2R/F2RL1/RHOB/GPR4/STARD13/ARHGDIA/RHOJ/CFL1/GNA13/HEG1/ABL2/FLOT1/TNFAIP1/RTKN/ARHGEF1/KANK2/GNA12/CDC42EP3/MYO9B/GPR65/F2RL2/DLC1/CDC42EP2/ROCK2
GO_REGULATION_OF_NITRIC_OXIDE_SYNTHASE_ACTIVITY	GO_REGULATION_OF_NITRIC_OXIDE_SYNTHASE_ACTIVITY	43	0.663723	1.78377	0.00157409	0.0153778	0.0114044	1500	tags=26%, list=7%, signal=24%	IL1B/CAV1/IL1A/APOE/TNF/CYGB/HIF1A/SCARB1/EGFR/CALM3/GLA
GO_REGULATION_OF_CARDIOCYTE_DIFFERENTIATION	GO_REGULATION_OF_CARDIOCYTE_DIFFERENTIATION	44	0.664296	1.79303	0.00157516	0.0153778	0.0114044	1295	tags=27%, list=6%, signal=26%	GREM1/SEMA3C/BMP2/NRG1/RGS2/RGS4/DKK1/EFNB2/DLL1/EGFR/EDN1/TGFB2
GO_RESPONSE_TO_PEPTIDE_HORMONE	GO_RESPONSE_TO_PEPTIDE_HORMONE	370	0.386321	1.38495	0.00157819	0.0153778	0.0114044	2389	tags=19%, list=11%, signal=18%	COL1A1/IL1B/PTGS2/CAV1/SPARC/STC2/ADM/TIMP1/SLC39A14/BCAR3/ERRFI1/GJA1/CA2/IRS1/CAV2/SLC2A1/GAL/RHOQ/RAB31/SOCS3/PXN/YWHAG/NEFL/SHC1/ICAM1/RAB8B/RARRES2/PTPRE/STAT4/FYN/GNAI2/BSG/IRS2/SLC9A1/INSIG2/BCAR1/TH/MYO5A/PRKDC/PTPN1/RAP1B/INHBB/EDN1/GNAI1/PTPN11/MYO1C/SOCS1/STAT1/PPAT/AP3S1/LPL/EGR2/AGTRAP/PRLR/ATP6V1C1/BAIAP2L1/EIF4EBP1/RAB13/EREG/TRIB3/PID1/ADCY7/CRY1/SESN3/FBN1/GSK3B/SOCS2/ZFP36L1/CCN…
GO_MESENCHYME_MORPHOGENESIS	GO_MESENCHYME_MORPHOGENESIS	48	0.6457	1.76772	0.00158874	0.0154495	0.0114575	1295	tags=33%, list=6%, signal=31%	ACTA2/TWIST1/BMP2/SNAI2/ACTG2/HEYL/TGFBR2/MSX1/SOX9/ACVR1/MYC/ENG/TBX2/WNT5A/MSX2/TGFB2
GO_MUSCLE_CELL_MIGRATION	GO_MUSCLE_CELL_MIGRATION	79	0.547461	1.63797	0.00160679	0.0155357	0.0115214	2290	tags=29%, list=10%, signal=26%	SERPINE1/POSTN/PLAU/PDGFRB/NOX4/IGFBP3/NRP1/TRIB1/PDGFB/ADAMTS1/ILK/PLXNA1/PLEKHO1/DOCK5/DOCK7/TPM1/SSH1/ITGA2/HAS2/PPARD/AIF1/SIX4/PARVA
GO_POSITIVE_REGULATION_OF_LYMPHOCYTE_ACTIVATION	GO_POSITIVE_REGULATION_OF_LYMPHOCYTE_ACTIVATION	250	0.42498	1.46641	0.00160686	0.0155357	0.0115214	3654	tags=32%, list=17%, signal=27%	IL1B/LGALS1/IL6/CAV1/ADAM8/CCL2/IL1A/IL7R/RIPK2/THY1/HSPH1/EFNB2/TYROBP/AXL/TGFBR2/SIRPA/CD70/EFNB1/RARA/SLC39A10/CD83/HLA-F/HAVCR2/HSPD1/FYN/MAD2L2/IRS2/TFRC/GLI3/HLA-A/MIF/PRKDC/TNFSF13B/FADD/VCAM1/PTPN11/CD81/ADA/SOCS1/LILRB2/HLA-G/EXOSC6/EGR3/CLCF1/LILRB4/AIF1/MMP14/IL27RA/RIF1/PPP2R3C/DPP4/CD55/CD320/CD80/IL15/TLR4/ZMIZ1/CBFB/IL2RA/CD274/DUSP10/YES1/SOCS5/XRCC6/CDKN1A/CD209/ATP11C/IFNG/MIR21…
GO_ANATOMICAL_STRUCTURE_HOMEOSTASIS	GO_ANATOMICAL_STRUCTURE_HOMEOSTASIS	387	0.383957	1.38002	0.00160725	0.0155357	0.0115214	2671	tags=23%, list=12%, signal=21%	SPP1/IL6/PTGS2/TNFAIP3/PDGFRB/ITGB1/LAMC1/CTSK/ADAM8/GJA1/CA2/CDH3/NOX4/SLC2A1/RCN3/SNX10/LOX/SERPINA3/HIF1A/ACTB/SOX9/VCL/SLC39A8/F2R/JAM3/CNGB1/AKR1B1/CCT6A/RAC2/ACTG1/MYC/TFRC/CDH5/HSP90AB1/CCT2/ZNF365/NBN/EGFR/PRKDC/HNRNPA2B1/ALDOA/TMEM119/PTPN11/PRKCA/TNKS1BP1/TCP1/NELL2/PFKM/NSMCE2/CCT8/B2M/PRIM1/STRAP/RPA3/HNRNPD/EXO1/VEGFA/TPP1/AURKB/GNAS/DKC1/PTGES3/TRIM32/FEN1/MAP1A/NEK7/RFC3/CCT7/EPAS1…
GO_POSITIVE_REGULATION_OF_TUMOR_NECROSIS_FACTOR_SUPERFAMILY_CYTOKINE_PRODUCTION	GO_POSITIVE_REGULATION_OF_TUMOR_NECROSIS_FACTOR_SUPERFAMILY_CYTOKINE_PRODUCTION	83	0.547779	1.65152	0.00161588	0.0155879	0.0115602	1510	tags=24%, list=7%, signal=23%	IL6/THBS1/TWIST1/CCL3/ADAM8/IL1A/RIPK2/FCER1G/TYROBP/CD14/APP/HAVCR2/HSPD1/SPON2/MIF/WNT5A/FADD/PTPN11/LILRA2/LPL
GO_REGULATION_OF_DEVELOPMENTAL_GROWTH	GO_REGULATION_OF_DEVELOPMENTAL_GROWTH	284	0.407184	1.42535	0.00163666	0.0157527	0.0116824	3028	tags=22%, list=14%, signal=19%	SPP1/TNFRSF12A/BASP1/STC2/SEMA3C/SFRP2/GJA1/APOE/NRP1/RGS2/RGS4/DUSP6/TGFBR2/AGRN/SMAD7/STK3/APP/MACF1/DLL1/ILK/SEMA3A/TBX2/WNT2/GDI1/WNT5A/PRKDC/DPYSL2/EDN1/SAV1/CXCR4/SH3PXD2B/DBN1/LPAR3/VEGFA/SEMA3E/NGF/IFRD1/PPARD/LGMN/L1CAM/GSK3B/SOCS2/SIX4/FTO/SEMA4F/LATS2/CCNB1/NKD1/RYK/FN1/PLXNA3/RTN4R/DUSP10/PPIB/FOXS1/STK4/CDKN1A/PARP2/MUL1/RIMS2/FGFR1/TTL/GDF15
GO_DNA_DAMAGE_RESPONSE_SIGNAL_TRANSDUCTION_BY_P53_CLASS_MEDIATOR	GO_DNA_DAMAGE_RESPONSE_SIGNAL_TRANSDUCTION_BY_P53_CLASS_MEDIATOR	95	0.530495	1.63029	0.00164319	0.0157527	0.0116824	2914	tags=25%, list=13%, signal=22%	NDRG1/TWIST1/SNAI2/AURKA/MSX1/GADD45A/DYRK3/CD44/ARID3A/SPRED1/MIF/NBN/TNKS1BP1/PTTG1IP/PLK2/PRMT1/USP10/FOXM1/ANKRD1/E2F7/CCNB1/E2F4/CDKN1A/RPS27L
GO_REGULATION_OF_LIPID_TRANSPORT	GO_REGULATION_OF_LIPID_TRANSPORT	95	0.528696	1.62476	0.00164319	0.0157527	0.0116824	1998	tags=19%, list=9%, signal=17%	SPP1/IL1B/THBS1/CAV1/ITGAV/APOE/GAL/NFKBIA/LIPG/APOC1/IRS2/MIF/EDN1/PTPN11/LRAT/C1QTNF1/ZDHHC8/CRY1
GO_LIVER_REGENERATION	GO_LIVER_REGENERATION	28	0.720098	1.78119	0.001646	0.0157527	0.0116824	3883	tags=50%, list=18%, signal=41%	IL6/CEBPB/SULF2/CCND1/AURKA/GLI3/EGFR/TYMS/RPL30/HMOX1/CSNK2A2/HAMP/PNPT1/PRMT5
GO_NADH_METABOLIC_PROCESS	GO_NADH_METABOLIC_PROCESS	35	0.693195	1.79183	0.00166205	0.0158618	0.0117633	2651	tags=43%, list=12%, signal=38%	ENO2/PFKP/HK2/PGK1/TPI1/ENO1/GAPDH/GPI/PGM2L1/ALDOA/PFKM/PGAM1/HK3/ADPGK/ALDOC
GO_NEGATIVE_REGULATION_OF_DNA_DAMAGE_RESPONSE_SIGNAL_TRANSDUCTION_BY_P53_CLASS_MEDIATOR	GO_NEGATIVE_REGULATION_OF_DNA_DAMAGE_RESPONSE_SIGNAL_TRANSDUCTION_BY_P53_CLASS_MEDIATOR	11	0.868782	1.76501	0.00166788	0.0158618	0.0117633	1400	tags=55%, list=6%, signal=51%	TWIST1/SNAI2/DYRK3/CD44/MIF/PTTG1IP
GO_VASCULAR_ENDOTHELIAL_GROWTH_FACTOR_PRODUCTION	GO_VASCULAR_ENDOTHELIAL_GROWTH_FACTOR_PRODUCTION	36	0.688397	1.78748	0.00166889	0.0158618	0.0117633	1247	tags=33%, list=6%, signal=31%	IL1B/IL6/SULF1/PTGS2/IL1A/TNF/SULF2/C5AR1/HIF1A/NUTF2/CYP1B1/C3AR1
GO_REGULATION_OF_ENDOCYTOSIS	GO_REGULATION_OF_ENDOCYTOSIS	189	0.45037	1.50886	0.00167052	0.0158618	0.0117633	3613	tags=33%, list=16%, signal=28%	SERPINE1/CAV1/GREM1/ANO6/APOE/CDH13/WDR54/DKK1/EFNB2/RAB31/AXL/SDCBP/SFRP4/DAB2/CD14/SPHK1/PICALM/APLN/F2RL1/SGIP1/CD63/DLL1/APOC1/ARFGAP1/WNT5A/PTPN1/CD300A/MCTP1/BIN1/NUMB/CALM3/DNM1L/B2M/VEGFA/ABL2/FLOT1/EHD4/ITGA2/DGKD/CBL/SYT11/CLIP3/PPT1/ACTN4/LRPAP1/DLG4/PCSK9/CD36/ROCK1/ANXA2/HIP1/CBLL1/AAK1/EPHA3/STON2/TREM2/HNRNPK/CD151/AP2A1/ATAD1/ANGPT1/PPP3CC/ABL1
GO_REGULATION_OF_MUSCLE_SYSTEM_PROCESS	GO_REGULATION_OF_MUSCLE_SYSTEM_PROCESS	199	0.443484	1.49384	0.00168154	0.0159351	0.0118176	2592	tags=25%, list=12%, signal=22%	PTGS2/CAV1/PROK2/STC1/ERRFI1/MYL9/FLNA/RGS2/RGS4/PDE4B/SPHK1/SMAD7/DSG2/TNFRSF1B/F2R/TNNT1/ENO1/LMNA/SLC9A1/TNFRSF1A/GSTO1/EDN2/TMEM38B/LMCD1/MYBPH/EDN1/BIN1/ADA/DAPK3/PRKCA/DOCK5/CALM3/TPM1/ITGA2/ANXA6/SRI/AIF1/ADRA1B/ADORA2B/CNN1/PKP2/MEF2A/NOS3/ATP2A2/ROCK2/ATP2B4/P2RX4/FBXO32/CALCRL
GO_MICROTUBULE_CYTOSKELETON_ORGANIZATION_INVOLVED_IN_MITOSIS	GO_MICROTUBULE_CYTOSKELETON_ORGANIZATION_INVOLVED_IN_MITOSIS	120	0.506161	1.60372	0.00169328	0.0160149	0.0118768	3855	tags=41%, list=18%, signal=34%	ITGB1/GJA1/FLNA/ARHGEF10/AURKA/TPX2/DLGAP5/EML1/CDC20/MAD2L1/HSPA1A/KIF4A/GNAI1/CKAP5/SPRY1/NUF2/PLK2/CENPE/AURKB/DYNC1H1/NDC80/KIF2A/PLK1/TPR/TACC3/TBCE/TTK/HSPA1B/MAP4/CCNB1/NEK2/PRC1/SPC25/CENPH/DRG1/CENPA/STIL/KIF3B/PSRC1/SBDS/CLTC/STAG2/KPNB1/KIFC1/RACGAP1/RAE1/KIF23/PKD1/NUP62
GO_MONOVALENT_INORGANIC_CATION_HOMEOSTASIS	GO_MONOVALENT_INORGANIC_CATION_HOMEOSTASIS	128	-0.531708	-1.61452	0.00170314	0.0160478	0.0119012	1886	tags=30%, list=9%, signal=28%	SNAPIN/ATP6AP1/SLC12A2/TMEM165/ATP1B3/LRRK2/CLN3/ATP1B2/RAB38/KCNJ2/SLC9A8/BCL2/SCNN1G/ATP6V1A/ROGDI/ATP6V1G1/ATP6V1B1/DMXL1/ATP6V1F/UBE3A/ATP6V0A1/TMEM175/C7/MLLT6/SLC12A6/CCDC115/ATP6V1C2/SLC9A2/MAPK3/ATP1B1/CLCN3/ATP12A/ATP6V0E2/SLC9A9/SCNN1B/ATP6V0A4/CYP4F12/RHCG/SCNN1A
GO_CHEMOKINE_BIOSYNTHETIC_PROCESS	GO_CHEMOKINE_BIOSYNTHETIC_PROCESS	15	0.817995	1.77844	0.0017034	0.0160478	0.0119012	1073	tags=33%, list=5%, signal=32%	IL1B/IL6/TNF/APP/WNT5A
GO_NEGATIVE_REGULATION_OF_CARTILAGE_DEVELOPMENT	GO_NEGATIVE_REGULATION_OF_CARTILAGE_DEVELOPMENT	22	0.762719	1.80079	0.0017208	0.0161802	0.0119994	1301	tags=36%, list=6%, signal=34%	PTHLH/GREM1/SNAI2/CTSK/SOX9/RARA/EFEMP1/PTPN11
GO_MOVEMENT_IN_HOST_ENVIRONMENT	GO_MOVEMENT_IN_HOST_ENVIRONMENT	145	0.478233	1.55033	0.00173246	0.0162294	0.012036	2376	tags=28%, list=11%, signal=25%	LGALS1/ITGA5/CAV1/ITGB1/ITGAV/CAV2/IFITM2/IFITM3/EFNB2/MET/AXL/FCN1/ANPEP/ICAM1/XPR1/ITGB6/SCARB1/TRIML2/TFRC/NPC1/HSPA1A/EGFR/PVR/FCN3/TRIM28/CD81/CXCR4/FUCA2/IFITM1/CLEC5A/CTSB/ITGB5/LDLR/ITGA2/TRIM32/CBL/TPCN2/HYAL2/HSPA1B/DPP4/CD55
GO_REGULATION_OF_ADAPTIVE_IMMUNE_RESPONSE	GO_REGULATION_OF_ADAPTIVE_IMMUNE_RESPONSE	147	0.471983	1.5332	0.00173289	0.0162294	0.012036	2780	tags=27%, list=13%, signal=24%	IL1B/IL6/TNFAIP3/SLC11A1/IL7R/RIPK2/TNF/FCER1G/SMAD7/HLA-B/SAMSN1/TNFRSF1B/HLA-F/HAVCR2/HSPD1/MAD2L2/TFRC/HLA-A/IL1R1/RSAD2/PVR/TNFSF13B/FADD/CD81/ADA/IRF1/HLA-G/B2M/EXOSC6/CLCF1/IL18R1/ADCY7/HLA-H/IL27RA/RIF1/IL1RL1/CD80/CD274/DUSP10/SOCS5
GO_CARBOHYDRATE_TRANSMEMBRANE_TRANSPORT	GO_CARBOHYDRATE_TRANSMEMBRANE_TRANSPORT	87	0.536429	1.62983	0.00173611	0.0162294	0.012036	2250	tags=26%, list=10%, signal=24%	IL1B/SLC2A3/IRS1/SLC2A1/EDNRA/TNF/SLC2A14/RHOQ/HK2/SLC2A6/PPBP/SLC2A11/IRS2/EDN1/PTPN11/RTN2/TRIB3/PPARD/PEA15/PID1/CLIP3/SLC5A3/MEF2A
GO_POSITIVE_REGULATION_OF_CELL_CELL_ADHESION	GO_POSITIVE_REGULATION_OF_CELL_CELL_ADHESION	253	0.420763	1.45337	0.00174426	0.0162742	0.0120691	1485	tags=19%, list=7%, signal=18%	IL1B/LGALS1/IL6/CAV1/FSTL3/PDPN/ADAM8/CCL2/IL1A/IL7R/PLAUR/RIPK2/THY1/ETS1/TNF/KIFAP3/MYO10/HSPH1/EFNB2/TGFBR2/SIRPA/ADAM19/CD70/SMAD7/EFNB1/RARA/ICAM1/CD83/CXCL13/CD44/HAVCR2/HSPD1/FYN/TFRC/GLI3/HLA-A/JAK1/WNT5A/IRAK1/TNFSF13B/FADD/VCAM1/PTPN11/CD81/ADA/SOCS1/LILRB2/FUT4/HLA-G
GO_GLAND_DEVELOPMENT	GO_GLAND_DEVELOPMENT	386	0.382987	1.37652	0.00174876	0.0162847	0.0120769	1688	tags=15%, list=8%, signal=14%	IL6/SULF1/TNC/CAV1/TNFAIP3/SEMA3C/FSTL3/PDGFRB/BMP2/SNAI2/SERPINE2/MSN/DKK3/CEBPB/PAM/NRG1/NRP1/ETS1/TNF/SULF2/TGM2/MET/TGFB3/TGFBR2/CCND1/AURKA/HIF1A/MSX1/HK2/SOX9/SLC29A1/RARA/APLN/JUN/IRF6/NCOR2/IRS2/SEMA3A/GLI3/PLXNA1/TBX2/WNT2/LAMA5/WNT5A/VDR/EGFR/PDGFRA/PRKDC/MSX2/FADD/TGFB2/ADA/PPAT/MAD1L1/TWSG1/HNRNPD/VEGFA/MAN2A1/PRLR
GO_MAINTENANCE_OF_LOCATION	GO_MAINTENANCE_OF_LOCATION	279	0.405068	1.41487	0.00176654	0.0164074	0.012168	2889	tags=26%, list=13%, signal=23%	IL1B/IL6/CAV1/SRGN/CCL3/ITGAV/GJA1/THY1/FTH1/APOE/FLNA/TNF/KDELR3/DYSF/FBN2/PLIN2/KDELR2/HK2/HSP90B1/EHD1/SQLE/HEXB/FTL/F2R/CXCL10/DDIT3/NBL1/SCARB1/TMSB10/NFKBIA/HSPA5/ARHGAP21/SOAT1/INSIG2/ASPM/GSTO1/CXCL9/MYO5A/NRIP1/TMEM38B/FKBP1A/DBN1/APLNR/CALM3/LPL/GPAA1/GOPC/B4GALNT1/FFAR2/PPARD/ANXA6/CCDC88A/CRY1/SRI/NFKBIE/FBN1/TPCN2/PARK7/FTO/G3BP2/TRPC1/KDELR1/CALR/SLC30A7/UBASH3B/OSBPL8/F2RL3/PLCG1/C…
GO_TRANSFORMING_GROWTH_FACTOR_BETA_PRODUCTION	GO_TRANSFORMING_GROWTH_FACTOR_BETA_PRODUCTION	34	0.692301	1.77941	0.00176893	0.0164074	0.012168	1403	tags=38%, list=6%, signal=36%	THBS1/LUM/PTGS2/ITGAV/CDH3/LAPTM4B/TYROBP/HIF1A/LRRC32/ITGB6/HSP90AB1/TGFB2/ATF2
GO_SKIN_MORPHOGENESIS	GO_SKIN_MORPHOGENESIS	11	0.864586	1.75649	0.00177213	0.0164074	0.012168	157	tags=27%, list=1%, signal=27%	COL1A2/COL1A1/ERRFI1
GO_REGULATION_OF_MUSCLE_ORGAN_DEVELOPMENT	GO_REGULATION_OF_MUSCLE_ORGAN_DEVELOPMENT	115	0.50872	1.60248	0.00179899	0.0166243	0.0123288	1274	tags=15%, list=6%, signal=14%	GREM1/TWIST1/BMP2/GJA1/NRG1/CYP26B1/RGS2/RGS4/DKK1/EFNB2/LOX/TGFBR2/DLL1/TBX2/WNT2/EDN1/SAV1
GO_BRANCHING_MORPHOGENESIS_OF_AN_EPITHELIAL_TUBE	GO_BRANCHING_MORPHOGENESIS_OF_AN_EPITHELIAL_TUBE	130	0.495542	1.58711	0.00181444	0.0167111	0.0123931	1684	tags=23%, list=8%, signal=21%	COL4A1/TNC/GREM1/BMP2/SFRP2/PGF/NRP1/EDNRA/TNF/MET/TGFBR2/SOX9/FOXD1/ACVR1/ILK/MYC/CLIC4/CTSZ/GLI3/ENG/WNT2/LAMA5/WNT5A/VDR/MSX2/EDN1/SPRY1/GNA13/VEGFA/SEMA3E
GO_ARTERY_MORPHOGENESIS	GO_ARTERY_MORPHOGENESIS	58	0.602049	1.70608	0.00181529	0.0167111	0.0123931	1726	tags=24%, list=8%, signal=22%	COL3A1/PDGFRB/PRRX1/APOE/NRP1/EFNB2/SMAD7/ENG/TBX2/ADAMTS9/MYLK/TGFB2/VEGFA/LDLR
GO_NEGATIVE_REGULATION_OF_EPITHELIAL_CELL_MIGRATION	GO_NEGATIVE_REGULATION_OF_EPITHELIAL_CELL_MIGRATION	66	0.589556	1.70801	0.00182628	0.0167802	0.0124444	1092	tags=24%, list=5%, signal=23%	THBS1/STC1/ANGPT2/APOE/TNF/CARD10/PTPRM/GADD45A/PTPRG/CXCL13/SPRED1/SEMA3A/DCN/CORO1C/STARD13/ADAMTS9
GO_RESPONSE_TO_TYPE_I_INTERFERON	GO_RESPONSE_TO_TYPE_I_INTERFERON	82	0.545359	1.64084	0.00184992	0.0169653	0.0125816	2365	tags=38%, list=11%, signal=34%	MMP12/IFIT2/IFITM2/IFITM3/HLA-B/ISG15/HLA-F/IRF6/HSP90AB1/HLA-A/JAK1/HLA-C/WNT5A/RSAD2/PTPN1/IRAK1/FADD/IFNAR2/PTPN11/IFI6/IRF1/IFITM1/STAT1/HLA-G/ABCE1/SHMT2/IFIT3/HLA-H/BST2/YTHDF3/OAS3
GO_NEGATIVE_REGULATION_OF_MUSCLE_CONTRACTION	GO_NEGATIVE_REGULATION_OF_MUSCLE_CONTRACTION	18	0.791802	1.79351	0.00192328	0.0176046	0.0130558	2592	tags=44%, list=12%, signal=39%	PTGS2/RGS2/TNNT1/BIN1/DOCK5/SRI/ADORA2B/CALCRL
GO_POSITIVE_REGULATION_OF_DNA_BIOSYNTHETIC_PROCESS	GO_POSITIVE_REGULATION_OF_DNA_BIOSYNTHETIC_PROCESS	66	0.584274	1.6927	0.00194042	0.0177279	0.0131472	3174	tags=42%, list=14%, signal=36%	GREM1/PDGFRB/NOX4/PDGFB/CCT6A/MYC/HSP90AB1/CCT2/HNRNPA2B1/TCP1/CCT8/HNRNPD/AURKB/DKC1/DSCC1/PTGES3/NEK7/RFC3/CCT7/PARN/ACD/NEK2/RFC4/CHTF18/RFC2/CCT4/HSP90AA1/CCT3
GO_OSTEOCLAST_DIFFERENTIATION	GO_OSTEOCLAST_DIFFERENTIATION	83	0.545486	1.6446	0.00196214	0.0178925	0.0132693	2082	tags=31%, list=9%, signal=28%	FSTL3/CCL3/LILRB3/CA2/CEBPB/TNF/FCER1G/SNX10/TYROBP/GPR68/FOS/LRRC17/FAM20C/IL20/TFRC/KLF10/CCR1/GLO1/CD81/OSCAR/CD109/GNAS/SBNO2/OSTM1/LILRB4/FBN1
GO_REGULATION_OF_COLLAGEN_METABOLIC_PROCESS	GO_REGULATION_OF_COLLAGEN_METABOLIC_PROCESS	31	0.702348	1.77224	0.00199049	0.0181168	0.0134357	940	tags=39%, list=4%, signal=37%	IL6/FAP/VIM/PDGFRB/ITGB1/ERRFI1/LARP6/CYGB/TGFB3/EMILIN1/F2R/ENG
GO_CYTOKINE_SECRETION	GO_CYTOKINE_SECRETION	103	0.524529	1.62875	0.00201064	0.0182081	0.0135033	3243	tags=38%, list=15%, signal=32%	IL6/SRGN/ITGAV/IL1A/TNF/DYSF/PANX1/CD14/LRRC32/F2RL1/ITGB6/HAVCR2/HSPD1/FERMT1/GAPDH/FGR/MIF/WNT5A/SOCS1/LCP2/CLEC5A/LILRA2/LPL/PTGER4/AIF1/AKAP12/IFNGR1/SYT11/IL27RA/IL1RL1/GLMN/FN1/DHX9/HDAC9/IFNG/MIR21/CSF1R/TLR8/SORL1
GO_REGULATION_OF_SIGNAL_TRANSDUCTION_BY_P53_CLASS_MEDIATOR	GO_REGULATION_OF_SIGNAL_TRANSDUCTION_BY_P53_CLASS_MEDIATOR	160	0.460955	1.51116	0.00201157	0.0182081	0.0135033	4007	tags=31%, list=18%, signal=26%	TWIST1/SNAI2/BOP1/AURKA/TPX2/MSX1/NUAK1/TAF2/RRS1/DYRK3/CD44/SPRED1/CHEK1/MIF/NBN/BCL2L12/PRKAB2/PTTG1IP/RRM2B/RPA3/EXO1/NOP2/AURKB/RFC3/WRN/RRN3/RPF2/ANKRD1/RFC4/RFC2/TP63/RPS7/PHF20/TAF13/MIR21/CSNK2A2/SUPT16H/HNRNPK/PMAIP1/CDK2/TAF6/MAPKAPK5/RBBP8/TAF9/TTC5/SSRP1/TAF4B/PRMT5/RAD17/DNA2
GO_REGENERATION	GO_REGENERATION	161	0.46087	1.51285	0.00201182	0.0182081	0.0135033	3380	tags=34%, list=15%, signal=29%	SPP1/POSTN/IL6/TNC/ADM/NNMT/PRRX1/ANGPT2/THY1/CEBPB/PGF/SULF2/DYSF/C5AR1/AXL/TGFBR2/CCND1/AURKA/PTPN12/NEFL/NINJ1/JAM3/JUN/PTGFRN/LCP1/GLI3/EGFR/CD81/PPAT/ATIC/IFRD1/PPARD/LAMB2/IGF2R/ANXA3/TYMS/CCNA2/RPL30/CCNB1/RTN4R/CAD/DUSP10/WNT7A/MTR/CDKN1A/HMOX1/NINJ2/MIR221/CSNK2A2/MAP2K1/AKIRIN1/CDK4/HAMP/GAP43/LRIG2
GO_ACTIN_FILAMENT_ORGANIZATION	GO_ACTIN_FILAMENT_ORGANIZATION	372	0.380897	1.36568	0.00201613	0.018213	0.013507	2543	tags=26%, list=12%, signal=23%	ACTN1/TPM2/MYADM/MYO1B/PLEK/FSCN1/LIMA1/NOX4/NRP1/FLNA/RGS4/FHOD3/ZYX/PHLDB2/KANK4/MET/ARHGEF10/FHOD1/TGFB3/SPIRE1/PXN/HSP90B1/RHOBTB3/PFN1/RHOC/PPFIA1/ICAM1/FAT1/F2RL1/SDC4/CORO6/TMSB10/RAC2/RHOB/ACTG1/TPM4/LCP1/MAD2L2/ARPC1B/COTL1/BAIAP2L2/MPRIP/GMFB/SLC9A1/CORO1C/BCAR1/TPM3/MYO5A/PLS3/ALDOA/BIN1/CSF3/MYO1C/SH3PXD2B/S100A10/DBN1/VASP/PDXP/WIPF1/TPM1/CFL1/PSTPIP2/HCK/SHROOM4/MARCKSL1/ITGB5/CAP2/…
GO_REGULATION_OF_PROTEIN_AUTOPHOSPHORYLATION	GO_REGULATION_OF_PROTEIN_AUTOPHOSPHORYLATION	43	0.65523	1.76095	0.00202384	0.0182485	0.0135333	1594	tags=28%, list=7%, signal=26%	CAV1/GREM1/PDGFC/VEGFC/ERRFI1/PDGFB/JUN/ENG/NBN/TNKS1BP1/CALM3/VEGFA
GO_EMBRYONIC_ORGAN_DEVELOPMENT	GO_EMBRYONIC_ORGAN_DEVELOPMENT	384	0.377035	1.35514	0.00203075	0.0182768	0.0135543	2994	tags=22%, list=14%, signal=19%	CTHRC1/PDGFC/CSF2/TWIST1/PDGFRB/ADM/PRRX1/CEBPB/TNF/SH2B3/MFAP2/FBN2/MFAP5/ID3/TGFB3/TGFBR2/PDGFB/SOCS3/HIF1A/MSX1/MTHFD1L/SOX9/NES/STK3/TEAD4/RARA/PTK7/RARRES2/RUNX2/ACVR1/DLL1/GLI3/ENG/FOXF2/SOX11/INSIG2/TBX2/EFEMP1/WNT2/WNT5A/TH/EGFR/PDGFRA/TEAD2/SOX18/TRIM28/EDN1/TGFB2/ADA/SATB2/HOXC4/SLC39A1/LIF/MTHFD1/VEGFA/CEP290/EGLN1/COL13A1/GNAS/FZD2/FZD6/ROR2/PLK4/EIF4A3/FBN1/EPAS1/MMP14/SLITRK6/ZFP36L…
GO_REGULATION_OF_SYNAPTIC_TRANSMISSION_GLUTAMATERGIC	GO_REGULATION_OF_SYNAPTIC_TRANSMISSION_GLUTAMATERGIC	52	0.625719	1.73898	0.00203781	0.0183033	0.013574	3470	tags=31%, list=16%, signal=26%	PTGS2/SERPINE2/CCL2/CDH2/TNF/TSHZ3/DKK1/EGFR/NLGN2/ROR2/HOMER1/SHANK3/ADORA2A/GRM8/ATAD1/OXTR
GO_MORPHOGENESIS_OF_AN_EPITHELIAL_SHEET	GO_MORPHOGENESIS_OF_AN_EPITHELIAL_SHEET	50	0.624748	1.7244	0.00204128	0.0183033	0.013574	1197	tags=22%, list=5%, signal=21%	COL5A1/ITGA5/PDPN/MMP12/FLNA/PHLDB2/RHOC/CD44/SOX11/WNT5A/MSX2
GO_MEMBRANE_PROTEIN_PROTEOLYSIS	GO_MEMBRANE_PROTEIN_PROTEOLYSIS	55	0.614455	1.72373	0.00204848	0.0183339	0.0135966	679	tags=18%, list=3%, signal=18%	IL1B/TIMP1/TIMP3/ADAM8/APOE/TNF/MYH9/ADAM19/TNFRSF1B/ADAM9
GO_MITOTIC_SPINDLE_ORGANIZATION	GO_MITOTIC_SPINDLE_ORGANIZATION	97	0.525858	1.62078	0.00211416	0.0188868	0.0140067	3986	tags=46%, list=18%, signal=38%	FLNA/ARHGEF10/AURKA/TPX2/DLGAP5/EML1/CDC20/HSPA1A/KIF4A/GNAI1/CKAP5/NUF2/PLK2/CENPE/AURKB/DYNC1H1/NDC80/KIF2A/PLK1/TPR/TACC3/TBCE/TTK/HSPA1B/MAP4/CCNB1/NEK2/PRC1/SPC25/CENPH/DRG1/STIL/KIF3B/PSRC1/SBDS/CLTC/STAG2/KPNB1/KIFC1/RACGAP1/RAE1/KIF23/PKD1/NUP62/GPSM2
GO_REGULATION_OF_METANEPHROS_DEVELOPMENT	GO_REGULATION_OF_METANEPHROS_DEVELOPMENT	18	0.789336	1.78793	0.00213698	0.0190554	0.0141317	1495	tags=33%, list=7%, signal=31%	BASP1/PDGFRB/PDGFB/MYC/STAT1/LIF
GO_RESPONSE_TO_MONOSACCHARIDE	GO_RESPONSE_TO_MONOSACCHARIDE	163	0.454858	1.49581	0.0021443	0.0190854	0.014154	2026	tags=17%, list=9%, signal=15%	LGALS1/THBS1/PTGS2/SPARC/SLC39A14/GJA1/ANGPT2/NOX4/ANO1/ENY2/LDHA/TGFBR2/HIF1A/GPR68/SLC29A1/NAMPT/ICAM1/SLC26A6/IRS2/TH/RAB11FIP5/LPL/ITGA2/PPARD/ERN1/SRI/NDUFAF2
GO_LIPOPOLYSACCHARIDE_MEDIATED_SIGNALING_PATHWAY	GO_LIPOPOLYSACCHARIDE_MEDIATED_SIGNALING_PATHWAY	52	0.624039	1.73431	0.00215102	0.0191052	0.0141687	1519	tags=31%, list=7%, signal=29%	IL1B/TNFAIP3/CCL3/CCL2/RIPK2/TNF/TRIB1/MTDH/CD14/SCARB1/NFKBIA/MIF/IRAK1/PRKCA/LILRA2/HCK
GO_PROTON_TRANSMEMBRANE_TRANSPORT	GO_PROTON_TRANSMEMBRANE_TRANSPORT	110	-0.539927	-1.60868	0.00215443	0.0191052	0.0141687	3510	tags=38%, list=16%, signal=32%	SLC9A4/COX4I1/SURF1/ATP2A1/COX7A1/ATP6AP1/SPHK2/UCP2/TESC/OTOP3/SLC15A1/ATP7A/COX15/SLC9A8/COX6B1/ATP2A3/C15orf48/ATP6V1A/COX7A2/ATP6V1G1/COX6A1/ATP6V1B1/COX8A/ATP6V1F/COX7C/COX7B/SLC15A2/ATP6V0A1/COX5A/NDUFS7/ATP6V1C2/SLC9A2/CYB5A/COX5B/SLC11A2/CLCN3/ATP12A/ATP6V0E2/SLC9A9/SLC4A11/ATP6V0A4/SLC9A3R1
GO_REGULATION_OF_T_CELL_MEDIATED_IMMUNITY	GO_REGULATION_OF_T_CELL_MEDIATED_IMMUNITY	66	0.581728	1.68533	0.0021687	0.0191966	0.0142364	2099	tags=27%, list=10%, signal=25%	IL1B/IL6/IL7R/SMAD7/HLA-B/TNFRSF1B/HLA-F/HSPD1/HLA-A/IL1R1/RSAD2/PVR/FADD/CD81/HLA-G/B2M/IL18R1/HLA-H
GO_POSITIVE_REGULATION_OF_LEUKOCYTE_CHEMOTAXIS	GO_POSITIVE_REGULATION_OF_LEUKOCYTE_CHEMOTAXIS	84	0.538549	1.62839	0.00218718	0.0193247	0.0143314	2446	tags=36%, list=11%, signal=32%	SERPINE1/IL6/THBS1/VEGFC/CCL3/ANO6/FPR2/PGF/DYSF/C5AR1/PLA2G7/CXCL10/F2RL1/RARRES2/CXCL13/RAC2/WNT5A/EDN2/CCR1/EDN1/C3AR1/DNM1L/VEGFA/SWAP70/LGMN/ADAM10/AIF1/CALR/GPSM3/LBP
GO_REGULATION_OF_POSTSYNAPSE_ORGANIZATION	GO_REGULATION_OF_POSTSYNAPSE_ORGANIZATION	87	0.530656	1.61229	0.00219907	0.0193944	0.0143831	2969	tags=33%, list=13%, signal=29%	SRGN/CDH2/APOE/IL1RAP/PRNP/FYN/TANC2/LRP8/WNT5A/DBN1/LILRB2/LRFN4/CFL1/DNM1L/CAPRIN2/EGLN1/ARHGAP22/SSH1/ARF4/ADAM10/DNM3/HOMER1/CAPRIN1/HSPA8/DHX36/WNT7A/EFNA1/NRP2/SHANK3
GO_ACTIN_FILAMENT_BUNDLE_ORGANIZATION	GO_ACTIN_FILAMENT_BUNDLE_ORGANIZATION	140	0.475863	1.53819	0.00220372	0.0194	0.0143873	2543	tags=34%, list=12%, signal=31%	ACTN1/MYO1B/PLEK/FSCN1/LIMA1/NOX4/NRP1/FLNA/ZYX/PHLDB2/MET/ARHGEF10/FHOD1/TGFB3/SPIRE1/PXN/HSP90B1/PFN1/RHOC/PPFIA1/SDC4/ACTG1/LCP1/BAIAP2L2/SLC9A1/PLS3/SH3PXD2B/S100A10/PDXP/TPM1/ITGB5/PHACTR1/PTGER4/BAIAP2L1/TNFAIP1/SWAP70/RDX/MARCKS/CCDC88A/AIF1/PAWR/S1PR1/GPR65/DLC1/ROCK2/MICAL1/ACTN4/TESK1
GO_MATURATION_OF_5_8S_RRNA	GO_MATURATION_OF_5_8S_RRNA	34	0.6851	1.7609	0.00221117	0.0194301	0.0144096	4513	tags=50%, list=21%, signal=40%	BOP1/RRS1/PRKDC/RPS21/EXOSC4/PES1/RRP15/EXOSC2/EXOSC9/WDR12/MAK16/FCF1/EXOSC8/EXOSC3/FTSJ3/RCL1/UTP20
GO_POSITIVE_REGULATION_OF_PROTEIN_CONTAINING_COMPLEX_ASSEMBLY	GO_POSITIVE_REGULATION_OF_PROTEIN_CONTAINING_COMPLEX_ASSEMBLY	214	0.430661	1.46313	0.00222368	0.0195046	0.0144648	2971	tags=24%, list=14%, signal=21%	MMP3/MMP1/CSF2/PLEK/MSN/FSCN1/NRG1/TNF/MET/SPIRE1/PFN1/RHOC/ASAP1/ICAM1/CXCL13/LCP1/TFRC/ARPC1B/BAIAP2L2/GMFB/CDH5/HSPA1A/RAP1B/BIN1/CSF3/MYO1C/CKAP5/VASP/MAPRE1/HCK/RPA3/VEGFA/BAIAP2L1/GSK3B/CDC42EP3/GBP5/PARK7/GTF2H3/FNIP1/HSPA1B/CDC42EP2/TERF1/DRG1/TLR4/NIN/MAPK9/CD36/ERCC2/PFN2/PSRC1/HSP90AA1
GO_ORGAN_GROWTH	GO_ORGAN_GROWTH	149	0.464903	1.51192	0.00223131	0.0195361	0.0144882	1957	tags=17%, list=9%, signal=16%	BASP1/MMP13/STC1/PDGFRB/GJA1/RGS2/RGS4/DUSP6/TGFBR2/SOX9/STK3/RARA/DLL1/TBX2/WNT2/TMEM38B/MSX2/EDN1/SAV1/TGFB2/PTPN11/COL27A1/HEG1/PRLR/ANXA6/BNC2
GO_NEGATIVE_REGULATION_OF_KINASE_ACTIVITY	GO_NEGATIVE_REGULATION_OF_KINASE_ACTIVITY	217	0.433014	1.47207	0.00223802	0.0195421	0.0144927	3613	tags=30%, list=16%, signal=26%	IL1B/CAV1/TNFAIP3/SFRP2/ERRFI1/THY1/APOE/RGS2/RGS4/TRIB1/SH2B3/CAMK2N1/DUSP6/SOCS3/SMYD3/FABP4/GADD45A/YWHAG/IRAK3/CHORDC1/GADD45B/ILK/DNAJA1/SPRED1/IRS2/DUSP1/GMFB/CORO1C/DUSP14/PTPN1/CD300A/ADARB1/SOCS1/SPRY1/HEG1/TRIB3/MBIP/PLK1/IPO7/CBLB/CBL/IPO5/HYAL2/PARK7/DUSP2/LATS2/TESK1/AIDA/DUSP19/UBASH3B/DUSP10/SOCS5/CDKN1A/PKIG/ADORA2A/PRKAR1B/IFNG/PPP2CA/DUSP7/SORL1/SOCS4/RHOH/CDKN2D/PKN1/RB1/ABL1
GO_CELL_CYCLE_G2_M_PHASE_TRANSITION	GO_CELL_CYCLE_G2_M_PHASE_TRANSITION	234	0.427761	1.46764	0.00224008	0.0195421	0.0144927	4766	tags=41%, list=22%, signal=32%	CCND1/PHLDA1/AURKA/TPX2/HMMR/YWHAG/TUBA1A/NES/KIF14/TAF2/DYRK3/TUBB/MELK/HSPA2/APP/RAD21/PKMYT1/CHEK1/NEDD1/CSNK1E/NBN/CSNK1D/CKAP5/MNAT1/CALM3/PSMD2/PSMA3/MAPRE1/ODF2/FBXL6/CEP290/PPME1/AURKB/DYNC1H1/PSMA6/CEP72/FOXM1/PLK4/PLK1/CCNB2/GPR132/PSMB2/CCNA2/PSMA1/PPP1R12A/CCNB1/NEK2/PSMD14/PSMD12/CEP135/PSMD3/PSMB7/NAE1/FBXO5/CDKN1A/PSMA4/BRSK1/DTL/HSP90AA1/PSMC1/MIR21/CENPJ/CDK4/PSMC6/DONSON/CDK2/AT…
GO_PHOSPHATIDYLETHANOLAMINE_ACYL_CHAIN_REMODELING	GO_PHOSPHATIDYLETHANOLAMINE_ACYL_CHAIN_REMODELING	19	-0.787995	-1.74054	0.00224845	0.0195798	0.0145206	3222	tags=53%, list=15%, signal=45%	PLA2G4A/MBOAT1/ABHD4/PLA2G4C/MBOAT2/PLA2G4E/PLA2G2A/PLA2G3/PLA2G4F/PLA2G4B
GO_DNA_CONFORMATION_CHANGE	GO_DNA_CONFORMATION_CHANGE	239	0.418007	1.43472	0.00225794	0.0195957	0.0145324	4584	tags=36%, list=21%, signal=29%	SMYD3/SOX9/MCM4/PADI4/NCAPD2/CDCA5/RECQL/CENPK/NBN/NCAPG/CENPN/HJURP/TRIM28/IPO4/HNRNPA2B1/GTF2F2/TOP2A/MNAT1/DNMT1/GINS2/NCAPG2/RAD54B/SETX/TSPYL5/DSCC1/ZNFX1/MCM6/CENPT/TPR/SMC2/RFC3/SMARCA1/NAP1L1/WRN/HAT1/GTF2H3/CENPI/CHD1/CCNB1/TOP1MT/RFC4/MORC2/CHTF18/DHX36/CENPH/CENPA/MCM5/DHX9/SMARCA5/RFC2/CHAF1B/XRCC6/ERCC2/RUVBL2/MCM2/ASCC3/SPTY2D1/UBC/HP1BP3/RSF1/PARP10/CENPO/MCM3/RECQL4/RUVBL1/G3BP1/T…
GO_APOPTOTIC_CELL_CLEARANCE	GO_APOPTOTIC_CELL_CLEARANCE	45	0.647925	1.75381	0.00226142	0.0195957	0.0145324	3141	tags=47%, list=14%, signal=40%	THBS1/ITGAV/CCL2/TGM2/TYROBP/AXL/FCN1/RARA/SCARB1/MFGE8/RAC2/PEAR1/FCN3/RHOBTB1/CD300LF/MARCO/JMJD6/C2/CD36/RHOG/TREM2
GO_CELLULAR_RESPONSE_TO_HEAT	GO_CELLULAR_RESPONSE_TO_HEAT	110	0.514638	1.6125	0.00226244	0.0195957	0.0145324	4110	tags=44%, list=19%, signal=36%	THBS1/PTGS2/IL1A/ANO1/HSPH1/CXCL10/CHORDC1/HSPD1/HSPA6/HSP90AB1/HSPA1A/IRAK1/NUP155/BAG2/MYOF/NUP93/RPA3/IER5/NUP37/PTGES3/TPR/NUP160/GSK3B/HSPA1B/EIF2S1/ATP2A2/HSPA8/NUP54/DHX36/NUP153/SEC13/DNAJC2/CDKN1A/NUP107/HMOX1/HSP90AA1/POLR2D/NUP35/HSP90AB4P/RAE1/ST8SIA1/YWHAE/BAG4/NUP62/HTRA2/NUP205/POM121C/NF1
GO_ADENYLATE_CYCLASE_INHIBITING_G_PROTEIN_COUPLED_RECEPTOR_SIGNALING_PATHWAY	GO_ADENYLATE_CYCLASE_INHIBITING_G_PROTEIN_COUPLED_RECEPTOR_SIGNALING_PATHWAY	60	0.590226	1.68331	0.00226912	0.0196033	0.014538	2223	tags=23%, list=10%, signal=21%	FPR2/FLNA/EDNRA/RGS2/S1PR3/RGS1/GNAI2/EDN1/GNAI1/RIC8A/ADCY7/AKAP12/MARCO/S1PR1
GO_POSITIVE_REGULATION_OF_CHEMOKINE_PRODUCTION	GO_POSITIVE_REGULATION_OF_CHEMOKINE_PRODUCTION	53	0.612399	1.70605	0.00227144	0.0196033	0.014538	3315	tags=42%, list=15%, signal=35%	IL1B/IL6/TWIST1/RIPK2/TNF/HIF1A/APP/HAVCR2/MIF/WNT5A/LPL/FFAR2/TRIM32/AIF1/ADORA2B/LBP/IL1RL1/TLR4/HMOX1/IFNG/CSF1R/IL17RA
GO_GLIOGENESIS	GO_GLIOGENESIS	251	0.414048	1.42917	0.00227974	0.0196399	0.0145652	3238	tags=29%, list=15%, signal=25%	IL1B/IL6/VIM/NDRG1/BMP2/CCL3/SERPINE2/CSPG4/LAMB1/CCL2/CDH2/NRG1/FPR2/TNF/CDK6/C5AR1/ARHGEF10/BNIP3/SOX9/TNFRSF1B/HEXB/PRDM8/APP/DLL1/ILK/DNER/MBOAT7/GLI3/SOX11/ZNF365/LAMC3/EGFR/NDN/DLX1/CNTNAP1/BIN1/TGFB2/PTPN11/CXCR4/RHEB/LIF/EGR2/CLCF1/LDLR/ROR2/MXRA8/LAMB2/NFE2L1/NAB1/IFNGR1/MMP14/WDR1/LAMA2/EIF2B3/EIF2B2/GJC2/P2RX4/TLR4/ZMIZ1/DUSP10/ERCC2/ADORA2A/APCDD1/SKI/MIR221/ID2/IFNG/TREM2/CSF1R/METRN…
GO_REGULATION_OF_VASCULAR_ENDOTHELIAL_GROWTH_FACTOR_RECEPTOR_SIGNALING_PATHWAY	GO_REGULATION_OF_VASCULAR_ENDOTHELIAL_GROWTH_FACTOR_RECEPTOR_SIGNALING_PATHWAY	26	0.719944	1.7539	0.00228958	0.0196895	0.014602	1520	tags=31%, list=7%, signal=29%	IL1B/ITGA5/VEGFC/HIF1A/EMILIN1/PTPN1/MYOF/TMEM204
GO_NEGATIVE_REGULATION_OF_CHROMOSOME_SEGREGATION	GO_NEGATIVE_REGULATION_OF_CHROMOSOME_SEGREGATION	39	0.666836	1.76232	0.00233463	0.0200413	0.0148629	2797	tags=38%, list=13%, signal=34%	TRIP13/BUB1/CDC20/RAD21/MAD2L2/DUSP1/MAD2L1/MAD1L1/AURKB/NDC80/PLK1/TPR/TTK/CCNB1/FBXO5
GO_REGULATION_OF_VASOCONSTRICTION	GO_REGULATION_OF_VASOCONSTRICTION	48	0.6314	1.72857	0.00238311	0.0204213	0.0151446	1384	tags=23%, list=6%, signal=22%	PTGS2/CAV1/ADM/GJA1/F2R/ICAM1/APLN/EGFR/EDN2/EDN1/DOCK5
GO_REGULATION_OF_CELL_MATRIX_ADHESION	GO_REGULATION_OF_CELL_MATRIX_ADHESION	112	0.507363	1.59299	0.00238806	0.0204274	0.0151492	948	tags=21%, list=4%, signal=21%	SERPINE1/POSTN/PLAU/THBS1/GREM1/MMP12/THY1/COL16A1/NRP1/CDH13/CDK6/PHLDB2/RRAS/VCL/SDC4/NINJ1/MACF1/MAP4K4/ILK/FERMT1/LIMS1/ACTG1/SLC9A1/CORO1C
GO_POSITIVE_REGULATION_OF_PROTEIN_CONTAINING_COMPLEX_DISASSEMBLY	GO_POSITIVE_REGULATION_OF_PROTEIN_CONTAINING_COMPLEX_DISASSEMBLY	30	0.696127	1.74333	0.00242692	0.0207231	0.0153685	2212	tags=37%, list=10%, signal=33%	PLEK/TNF/BNIP3/NES/F2RL1/EIF5A2/PDXP/CFL1/SETX/EIF5A/WDR1
GO_OXIDATIVE_PHOSPHORYLATION	GO_OXIDATIVE_PHOSPHORYLATION	98	-0.552282	-1.621	0.00243945	0.0207618	0.0153972	4503	tags=51%, list=20%, signal=41%	NDUFAF1/NDUFA5/DNAJC15/UQCRHL/CYCS/PINK1/NDUFC2/NDUFA8/NDUFB10/PDE12/COX4I1/SURF1/UQCRC2/NDUFB3/COX7A1/NDUFB5/NDUFV2/COQ9/NDUFA6/UQCRH/CHCHD10/ATP7A/NDUFB2/COX15/UQCRFS1/NDUFB8/UQCRC1/NDUFA3/NDUFA7/NDUFA11/NDUFS3/NDUFA13/COX6B1/NDUFA1/COX7A2/COX6A1/UQCRQ/COX8A/COX7C/SDHD/COX7B/NDUFA2/NDUFC1/COX5A/NDUFB7/NDUFS7/NDUFB11/COX5B/NUPR1/SLC25A23
GO_RESPONSE_TO_CARBOHYDRATE	GO_RESPONSE_TO_CARBOHYDRATE	187	0.444978	1.4883	0.00244719	0.0207618	0.0153972	2342	tags=18%, list=11%, signal=16%	IL1B/LGALS1/THBS1/PTGS2/SPARC/SLC39A14/GJA1/ANGPT2/NOX4/ANO1/ENY2/LDHA/TGFBR2/HIF1A/GPR68/SLC29A1/NAMPT/ICAM1/COLEC12/SLC26A6/IRS2/TH/RAP1B/RAB11FIP5/LPL/ITGA2/PPARD/ERN1/SRI/NDUFAF2/ZFP36L1/EIF2B3/EIF2B2
GO_MEIOTIC_CELL_CYCLE_PROCESS	GO_MEIOTIC_CELL_CYCLE_PROCESS	138	0.477756	1.54141	0.00244858	0.0207618	0.0153972	4586	tags=36%, list=21%, signal=28%	CYP26B1/TRIP13/MYH9/SPIRE1/AURKA/MSX1/BUB1/CDC20/HSPA2/NCAPD2/RAD21/NSUN2/CCNA1/ASPM/WNT5A/CKS2/MSX2/TOP2A/NUF2/LIF/MYBL1/RAD54B/EREG/PLK1/SMC2/KIF18A/TTK/CALR/TERF1/MUS81/MSH6/FBXO5/GPR3/FIGNL1/MND1/EME1/CDC25C/PIWIL2/BUB1B/CDC25A/RAD51C/PRKAR1A/MAEL/MASTL/NCAPD3/ACTR2/RAD50/NCAPH2/MAPK15
GO_WOUND_HEALING_SPREADING_OF_EPIDERMAL_CELLS	GO_WOUND_HEALING_SPREADING_OF_EPIDERMAL_CELLS	15	0.803174	1.74622	0.00244863	0.0207618	0.0153972	1197	tags=33%, list=5%, signal=32%	COL5A1/ITGA5/MMP12/PHLDB2/MSX2
GO_PLACENTA_DEVELOPMENT	GO_PLACENTA_DEVELOPMENT	142	0.470728	1.52267	0.00246427	0.0208578	0.0154684	2328	tags=25%, list=11%, signal=23%	SPP1/PTGS2/STC2/STC1/CSF2/ADM/MME/GJA1/CEBPB/HTRA1/PDGFB/SOCS3/HIF1A/ADAM19/CYP27B1/FOSL1/STK3/BSG/DCN/HSP90AB1/EPOR/BIRC2/WNT2/VDR/EGFR/TRIM28/ADA/CTSB/LIF/EGLN1/PPARD/PLK4/CCNF/EPAS1/ZFP36L1/E2F7
GO_ATP_SYNTHESIS_COUPLED_ELECTRON_TRANSPORT	GO_ATP_SYNTHESIS_COUPLED_ELECTRON_TRANSPORT	75	-0.583383	-1.64484	0.00247503	0.0209123	0.0155088	4503	tags=56%, list=20%, signal=45%	NDUFAF1/NDUFA5/DNAJC15/UQCRHL/CYCS/PINK1/NDUFC2/NDUFA8/NDUFB10/COX4I1/UQCRC2/NDUFB3/NDUFB5/NDUFV2/COQ9/NDUFA6/UQCRH/NDUFB2/COX15/UQCRFS1/NDUFB8/UQCRC1/NDUFA3/NDUFA7/NDUFA11/NDUFS3/NDUFA13/COX6B1/NDUFA1/COX6A1/UQCRQ/COX8A/COX7C/SDHD/COX7B/NDUFA2/NDUFC1/COX5A/NDUFB7/NDUFS7/NDUFB11/COX5B
GO_POSITIVE_REGULATION_OF_INTERLEUKIN_8_PRODUCTION	GO_POSITIVE_REGULATION_OF_INTERLEUKIN_8_PRODUCTION	49	0.629744	1.73123	0.00249348	0.021013	0.0155835	2671	tags=37%, list=12%, signal=32%	IL1B/SERPINE1/IL6/TNF/F3/FCN1/CD14/F2R/DDIT3/F2RL1/HSPA1A/FADD/FFAR2/HYAL2/PARK7/HSPA1B/LBP/TLR4
GO_REGULATION_OF_LYMPHOCYTE_ACTIVATION	GO_REGULATION_OF_LYMPHOCYTE_ACTIVATION	392	0.371409	1.33614	0.00249743	0.021013	0.0155835	2837	tags=23%, list=13%, signal=20%	IL1B/LGALS1/IL6/CAV1/TNFAIP3/ADAM8/CCL2/IL1A/IL7R/RIPK2/THY1/CEBPB/CYP26B1/GAL/HSPH1/EFNB2/PRNP/TYROBP/AXL/TGFBR2/SIRPA/CD70/MNDA/SMAD7/EFNB1/SAMSN1/LRRC32/TNFRSF1B/RARA/SLC39A10/CD83/HLA-F/SDC4/HAVCR2/SLAMF8/RAC2/HSPD1/FYN/MAD2L2/IRS2/PAG1/TFRC/GLI3/SOX11/HLA-A/FGR/MIF/PRKDC/CD300A/TNFSF13B/FADD/VCAM1/PTPN11/CD81/ADA/SOCS1/IRF1/LILRB2/ZFP36L2/HLA-G/MAD1L1/TWSG1/EXOSC6/EGR3/CLCF1/LILRB4/AIF1/PAWR…
GO_ENDOCRINE_PROCESS	GO_ENDOCRINE_PROCESS	65	0.581391	1.68208	0.0025	0.021013	0.0155835	1998	tags=29%, list=9%, signal=27%	IL1B/MME/GJA1/GAL/FOXD1/F2R/ENPEP/RAB8B/APLN/F2RL1/CTSZ/EDN2/INHBB/EDN1/PTPN11/RAB11FIP5/GNAS/C1QTNF1/CRY1
GO_SIGNAL_TRANSDUCTION_BY_P53_CLASS_MEDIATOR	GO_SIGNAL_TRANSDUCTION_BY_P53_CLASS_MEDIATOR	237	0.417397	1.43282	0.00251556	0.0211071	0.0156533	4007	tags=29%, list=18%, signal=24%	DDIT4/NDRG1/TWIST1/SNAI2/BOP1/AURKA/TPX2/MSX1/NUAK1/GADD45A/TAF2/RRS1/DYRK3/CD44/ARID3A/SPRED1/CHEK1/MIF/NBN/BCL2L12/PRKAB2/TNKS1BP1/PTTG1IP/PLK2/RRM2B/PRMT1/RPA3/EXO1/NOP2/AURKB/USP10/FOXM1/RFC3/WRN/RRN3/RPF2/ANKRD1/E2F7/CCNB1/RFC4/RFC2/E2F4/CDKN1A/PHLDA3/TP63/RPS7/RPS27L/SNW1/PHF20/TAF13/MIR21/CSNK2A2/SUPT16H/HNRNPK/PMAIP1/CDK2/TAF6/MAPKAPK5/RBBP8/TAF9/TTC5/CDC25C/SSRP1/TAF4B/PRMT5/CNOT3/RAD17/…
GO_CD40_SIGNALING_PATHWAY	GO_CD40_SIGNALING_PATHWAY	15	0.802317	1.74436	0.00255509	0.0214017	0.0158717	107	tags=20%, list=0%, signal=20%	ITGA5/TNFAIP3/ITGB1
GO_REGULATION_OF_CELLULAR_PROTEIN_LOCALIZATION	GO_REGULATION_OF_CELLULAR_PROTEIN_LOCALIZATION	476	0.359412	1.31304	0.0025978	0.0217217	0.0161091	3855	tags=29%, list=18%, signal=25%	IL1B/PTGS2/ITGB1/MSN/CDH2/FLNA/TNF/EFNB2/FCER1G/RHOQ/PRNP/TYROBP/CARD10/ACTB/DAB2/YWHAG/PPFIA1/PICALM/GBP1/RAB23/CCT6A/RAC2/DNAJA1/FERMT1/CDCA5/FYN/LCP1/LMNA/ECT2/NSUN2/TFRC/GPC6/CSNK1E/GLI3/NKD2/NUTF2/HSP90AB1/UBR5/CCT2/GDI1/WNT5A/EGFR/BNIP3L/PTPN1/NOLC1/TRIM28/YWHAH/GNAI1/PTPN11/MYO1C/CD81/NUMB/PDCD5/TCP1/UFM1/RAB11FIP5/LIF/CCT8/NMD3/ZFAND1/PTPN14/CEP290/GOPC/GPC4/SSH1/ITGB2/YWHAQ/DKC1/USP36/RD…
GO_PLATELET_AGGREGATION	GO_PLATELET_AGGREGATION	58	0.596955	1.69164	0.00260948	0.0217818	0.0161536	2699	tags=38%, list=12%, signal=33%	PDPN/PLEK/SERPINE2/MYL9/FLNA/HBB/MYH9/SH2B3/ACTB/VCL/ILK/ACTG1/TLN1/PDGFRA/PEAR1/PRKCA/GNAS/C1QTNF1/CSRP1/MYL12A/UBASH3B/FN1
GO_POSITIVE_REGULATION_OF_CYTOKINE_SECRETION	GO_POSITIVE_REGULATION_OF_CYTOKINE_SECRETION	57	0.598765	1.6889	0.00261929	0.0217884	0.0161585	3243	tags=46%, list=15%, signal=39%	IL6/IL1A/TNF/PANX1/CD14/HAVCR2/HSPD1/FERMT1/GAPDH/FGR/MIF/WNT5A/CLEC5A/LILRA2/LPL/PTGER4/AIF1/AKAP12/IFNGR1/IL1RL1/GLMN/DHX9/IFNG/MIR21/CSF1R/SORL1
GO_POSITIVE_REGULATION_OF_OSTEOBLAST_DIFFERENTIATION	GO_POSITIVE_REGULATION_OF_OSTEOBLAST_DIFFERENTIATION	57	0.599024	1.68963	0.00261929	0.0217884	0.0161585	1373	tags=28%, list=6%, signal=26%	IL6/CTHRC1/BMP2/PDLIM7/SFRP2/CEBPB/FBN2/FAM20C/RUNX2/ACVR1/ILK/GLI3/SOX11/MSX2/TMEM119/IFITM1
GO_POSITIVE_REGULATION_OF_INTERLEUKIN_6_PRODUCTION	GO_POSITIVE_REGULATION_OF_INTERLEUKIN_6_PRODUCTION	78	0.540958	1.61537	0.00263641	0.021893	0.0162361	2835	tags=33%, list=13%, signal=29%	IL1B/IL6/TWIST1/IL1A/RIPK2/TNF/FCER1G/TYROBP/F2R/F2RL1/APP/HSPD1/SPON2/WNT5A/PTPN11/LILRB2/LILRA2/LPL/EREG/AIF1/HYAL2/ADORA2B/LBP/TLR4/DHX9/CD36
GO_INTERLEUKIN_8_PRODUCTION	GO_INTERLEUKIN_8_PRODUCTION	76	0.547904	1.62881	0.00264429	0.0219103	0.0162489	2446	tags=26%, list=11%, signal=23%	IL1B/SERPINE1/IL6/MIR302C/TNF/F3/FCN1/CD14/F2R/DDIT3/F2RL1/CHI3L1/HSPA1A/FADD/LILRA2/FFAR2/HYAL2/PARK7/HSPA1B/LBP
GO_REGULATION_OF_CALCIUM_ION_IMPORT	GO_REGULATION_OF_CALCIUM_ION_IMPORT	30	0.691826	1.73256	0.00264755	0.0219103	0.0162489	801	tags=27%, list=4%, signal=26%	STC1/PDGFRB/CCL3/CCL2/DYSF/PRNP/PDGFB/FYN
GO_REGULATION_OF_ANION_TRANSPORT	GO_REGULATION_OF_ANION_TRANSPORT	88	0.524664	1.59719	0.00266327	0.0220027	0.0163175	1687	tags=19%, list=8%, signal=18%	IL1B/THBS1/STC1/ITGB1/CA2/CEBPB/APOE/RGS2/RGS4/PRNP/SFRP4/IRS2/MIF/ROS1/EDN1/SLC43A2/GOPC
GO_ENDOCARDIAL_CUSHION_DEVELOPMENT	GO_ENDOCARDIAL_CUSHION_DEVELOPMENT	40	0.656763	1.74321	0.00267887	0.0220938	0.016385	1295	tags=30%, list=6%, signal=28%	TWIST1/BMP2/SNAI2/HEYL/TGFBR2/MSX1/SOX9/ACVR1/ENG/TBX2/MSX2/TGFB2
GO_POSITIVE_REGULATION_OF_BLOOD_VESSEL_DIAMETER	GO_POSITIVE_REGULATION_OF_BLOOD_VESSEL_DIAMETER	47	0.626832	1.70842	0.00272171	0.0223809	0.0165979	2286	tags=32%, list=10%, signal=29%	ADM/PLOD3/GJA1/APOE/RGS2/ITGA1/PTPRM/APLN/F2RL1/EGFR/DOCK5/PPARD/KCNMB1/ADORA2B/NOS3
GO_CRANIAL_SKELETAL_SYSTEM_DEVELOPMENT	GO_CRANIAL_SKELETAL_SYSTEM_DEVELOPMENT	58	0.59364	1.68225	0.00272294	0.0223809	0.0165979	2245	tags=34%, list=10%, signal=31%	TWIST1/PRRX1/TGFB3/TGFBR2/MTHFD1L/CEP55/RUNX2/RAB23/GLI3/INSIG2/PDGFRA/MSX2/TGFB2/SH3PXD2B/SLC39A1/MTHFD1/GNAS/EIF4A3/MMP14/SIX4
GO_MICROTUBULE_CYTOSKELETON_ORGANIZATION	GO_MICROTUBULE_CYTOSKELETON_ORGANIZATION	476	0.357719	1.30685	0.00275061	0.0225319	0.01671	4042	tags=29%, list=18%, signal=24%	ITGB1/GJA1/TUBB3/STMN3/FLNA/MYH9/PHLDB2/MET/ARHGEF10/SPIRE1/AURKA/TPX2/RTTN/PHLDB1/GADD45A/TUBA1A/NEFL/DLGAP5/EML1/CDC20/TUBB/CHORDC1/TUBA1C/TUBB6/GAPDH/LMNA/CHEK1/RANBP1/MAD2L1/CDH5/MAP7D1/HSPA1A/NEK6/ASPM/MAP1S/KIF4A/TUBA1B/DNAL1/GNAI1/KIF20A/CSNK1D/CKAP5/SPRY1/CALM3/NUF2/DOCK7/TTLL11/KIF2C/PLK2/MAPRE1/ODF2/TUBB2A/MAP7D3/CENPE/CLIP2/MAPRE2/AURKB/LIMK2/DYNC1H1/NAV1/CEP72/NDC80/KIF2A/PLK4/PLK1/CC…
GO_CELLULAR_GLUCURONIDATION	GO_CELLULAR_GLUCURONIDATION	13	-0.837821	-1.71683	0.00275064	0.0225319	0.01671	1452	tags=46%, list=7%, signal=43%	ABHD10/UGT1A8/UGT1A10/UGT1A7/UGT1A6/UGT2B7
GO_CELLULAR_RESPONSE_TO_CHEMICAL_STRESS	GO_CELLULAR_RESPONSE_TO_CHEMICAL_STRESS	313	0.38785	1.36989	0.00276205	0.0225645	0.0167341	3024	tags=27%, list=14%, signal=23%	MMP3/IL6/SLC25A24/MMP9/PTGS2/CAV1/TNFAIP3/PDGFRB/ERRFI1/NOX4/SLC2A1/NCF2/ETS1/TNF/DYSF/LRRC8C/MET/AXL/BNIP3/SIRPA/PXN/HIF1A/MMP2/GPX7/SPHK1/FOS/PTPRK/DDIT3/MELK/GPX8/JUN/AKR1B1/DNAJA1/RHOB/FYN/ECT2/HSPA1A/VKORC1L1/EGFR/PDGFRA/CYP1B1/RELB/MYLK/CAB39/TPM1/HNRNPD/SETX/IL18RAP/AGAP3/MBIP/BRF2/NFE2L1/AIF1/FUT8/PAWR/DNMT3B/EPAS1/PARK7/ZFP36L1/HSPA1B/CCNA2/NOS3/TRPC6/EIF2S1/ATP2A2/ZNF622/SIGMAR1/LONP1/S…
GO_ACTIVIN_RECEPTOR_SIGNALING_PATHWAY	GO_ACTIVIN_RECEPTOR_SIGNALING_PATHWAY	34	0.674829	1.7345	0.00276396	0.0225645	0.0167341	1266	tags=24%, list=6%, signal=22%	FST/FSTL3/TGFBR2/SMAD7/ACVR1/ZC3H3/INHBB/FKBP1A
GO_ATRIOVENTRICULAR_VALVE_DEVELOPMENT	GO_ATRIOVENTRICULAR_VALVE_DEVELOPMENT	23	0.732755	1.74309	0.00281416	0.0229109	0.016991	3526	tags=43%, list=16%, signal=37%	TWIST1/BMP2/HEYL/TGFBR2/ACVR1/TGFB2/EFNA1/DCHS1/SLIT3/SMAD6
GO_REGULATION_OF_MUSCLE_CONTRACTION	GO_REGULATION_OF_MUSCLE_CONTRACTION	138	0.474328	1.53035	0.00281587	0.0229109	0.016991	2592	tags=26%, list=12%, signal=23%	PTGS2/CAV1/PROK2/STC1/MYL9/FLNA/RGS2/PDE4B/SPHK1/SMAD7/DSG2/F2R/TNNT1/ENO1/SLC9A1/GSTO1/EDN2/TMEM38B/MYBPH/EDN1/BIN1/ADA/DAPK3/DOCK5/CALM3/TPM1/ITGA2/ANXA6/SRI/ADRA1B/ADORA2B/CNN1/PKP2/ATP2A2/P2RX4/CALCRL
GO_NUCLEAR_CHROMOSOME_SEGREGATION	GO_NUCLEAR_CHROMOSOME_SEGREGATION	204	0.430167	1.45416	0.00284532	0.0230925	0.0171256	4717	tags=36%, list=21%, signal=29%	TRIP13/GEM/UBE2C/KIF14/BUB1/RRS1/DLGAP5/CDC20/NCAPD2/CDCA5/RAD21/MAD2L2/ECT2/DUSP1/MAD2L1/NEK6/CENPK/KIF4A/NCAPG/TOP2A/NUF2/KIF2C/CDCA8/DSN1/NSMCE2/MAD1L1/CENPE/NCAPG2/AURKB/DYNC1H1/DSCC1/NDC80/PLK1/FEN1/TPR/SMC2/KIF18A/TACC3/TTK/TERF1/CCNB1/NEK2/PRC1/MUS81/FBXO5/PSRC1/TTL/PDS5B/STAG2/KPNB1/XRCC3/EME1/KIFC1/RB1/PINX1/RACGAP1/RIOK2/CDC42/KIF23/NUP62/SPAG5/BUB1B/STAG3L4/RAD51C/PIBF1/MAEL/NCAPD3/ACT…
GO_PEROXISOME_ORGANIZATION	GO_PEROXISOME_ORGANIZATION	71	-0.590807	-1.65143	0.00284774	0.0230925	0.0171256	3500	tags=44%, list=16%, signal=37%	UBE2D3/CRAT/FIS1/PEX16/RPS27A/MLYCD/PEX7/USP9X/HMGCL/HACL1/PEX6/ECH1/PEX1/ACOT4/ACOX2/ABCD3/PEX11G/PEX11A/IDE/PAOX/NOS2/GSTK1/PEX11B/IDH1/SLC27A2/TYSND1/NUDT7/HSD17B4/CROT/ACOX3/EPHX2
GO_TELOMERE_ORGANIZATION	GO_TELOMERE_ORGANIZATION	133	0.481391	1.54584	0.00291651	0.0236106	0.0175099	4586	tags=41%, list=21%, signal=32%	CCT6A/MYC/HSP90AB1/CCT2/ZNF365/NBN/PRKDC/HNRNPA2B1/TNKS1BP1/TCP1/NSMCE2/CCT8/PRIM1/RPA3/HNRNPD/EXO1/AURKB/DKC1/PTGES3/FEN1/NEK7/RFC3/CCT7/WRN/RIF1/PARN/ACD/TERF1/NEK2/RFC4/DHX36/RFC2/XRCC6/CCT4/HSP90AA1/APEX1/CCT3/POLE2/XRCC3/RECQL4/MAPKAPK5/NAT10/POLD1/PINX1/PIF1/DNA2/POLD2/BLM/RAD51C/POLE4/RAD50/USP7/SP100/MAPK15
GO_NUCLEOSIDE_DIPHOSPHATE_METABOLIC_PROCESS	GO_NUCLEOSIDE_DIPHOSPHATE_METABOLIC_PROCESS	136	0.474155	1.52781	0.00292647	0.0236516	0.0175403	3346	tags=29%, list=15%, signal=25%	DDIT4/ENO2/PFKFB4/LDHA/PFKP/HIF1A/HK2/SLC2A6/PFKFB3/PGK1/APP/NME4/TPI1/NME7/ENO1/GAPDH/MPP1/GPI/NUP155/PGM2L1/ALDOA/NUP93/PFKM/PGAM1/PGAM4/NUP37/PGM1/TPR/HK3/NUP160/ADPGK/NUP54/ALDOC/NUP153/SEC13/NUP107/IFNG/NUP35/FBP1/AK2
GO_REGULATION_OF_DNA_BIOSYNTHETIC_PROCESS	GO_REGULATION_OF_DNA_BIOSYNTHETIC_PROCESS	99	0.515345	1.59389	0.00293807	0.0237056	0.0175804	2971	tags=33%, list=14%, signal=29%	GREM1/PDGFRB/GJA1/NOX4/PDGFB/CCT6A/MYC/DUSP1/HSP90AB1/CCT2/HNRNPA2B1/TCP1/CCT8/HNRNPD/AURKB/DKC1/DSCC1/PTGES3/NEK7/RFC3/CCT7/ANKRD1/PARN/ACD/TERF1/NEK2/RFC4/CHTF18/RFC2/DNAJC2/CDKN1A/CCT4/HSP90AA1
GO_HORMONE_TRANSPORT	GO_HORMONE_TRANSPORT	250	0.409023	1.41134	0.0029459	0.0237292	0.0175979	2026	tags=18%, list=9%, signal=17%	SPP1/IL1B/IL6/OSM/SCG5/ADM/GJA1/IRS1/SLC2A1/ANO1/ACSL4/TNF/GAL/ENY2/HIF1A/STX1A/IL1RN/GPR68/IL11/FOXD1/RAB8B/APLN/SLC16A10/IRS2/SOX11/SLCO4A1/SLC7A5/EGFR/MYO5A/INHBB/EDN1/PTPN11/NLGN2/PRKCA/RAB11FIP5/LIF/SNAP25/GNAS/FFAR2/SLC16A2/PPARD/C1QTNF1/GRP/CRY1/SRI/NDUFAF2
GO_RESPIRATORY_ELECTRON_TRANSPORT_CHAIN	GO_RESPIRATORY_ELECTRON_TRANSPORT_CHAIN	92	-0.553822	-1.61203	0.00296141	0.0237861	0.01764	4696	tags=54%, list=21%, signal=43%	SDHAF2/SLC25A12/NDUFAF1/NDUFA5/DNAJC15/UQCRHL/CYCS/PINK1/NDUFC2/NDUFA8/NDUFB10/COX4I1/UQCRC2/NDUFB3/NDUFB5/NDUFV2/COQ9/NDUFA6/UQCRH/GPD2/NDUFB2/COX15/PPARGC1A/UQCRFS1/NDUFB8/UQCRC1/NDUFA3/NDUFA7/ETFB/NDUFA11/ETFA/NDUFS3/NDUFA13/COX6B1/NDUFA1/COX6A1/UQCRQ/COX8A/COX7C/SDHD/COX7B/NDUFA2/NDUFC1/COX5A/SCO2/NDUFB7/NDUFS7/ETFDH/NDUFB11/COX5B
GO_CARDIAC_EPITHELIAL_TO_MESENCHYMAL_TRANSITION	GO_CARDIAC_EPITHELIAL_TO_MESENCHYMAL_TRANSITION	28	0.702603	1.73791	0.0029628	0.0237861	0.01764	1854	tags=46%, list=8%, signal=43%	TWIST1/BMP2/SNAI2/HEYL/TGFBR2/MSX1/ACVR1/ENG/WNT2/MSX2/TGFB2/SPRY1/HAS2
GO_KINETOCHORE_ORGANIZATION	GO_KINETOCHORE_ORGANIZATION	17	0.786476	1.75817	0.0029873	0.023943	0.0177564	2657	tags=59%, list=12%, signal=52%	DLGAP5/CENPK/CENPN/NUF2/CENPE/NDC80/CENPT/SMC2/CENPH/CENPA
GO_NEGATIVE_REGULATION_OF_EXTRINSIC_APOPTOTIC_SIGNALING_PATHWAY_VIA_DEATH_DOMAIN_RECEPTORS	GO_NEGATIVE_REGULATION_OF_EXTRINSIC_APOPTOTIC_SIGNALING_PATHWAY_VIA_DEATH_DOMAIN_RECEPTORS	39	0.650366	1.71879	0.00300167	0.0239529	0.0177637	3401	tags=36%, list=15%, signal=30%	SERPINE1/TNFAIP3/SFRP2/TNFRSF10B/ICAM1/FADD/PEA15/GSK3B/PARK7/NOS3/TNFRSF10A/HMOX1/MIR221/TRADD
GO_PURINE_NUCLEOBASE_BIOSYNTHETIC_PROCESS	GO_PURINE_NUCLEOBASE_BIOSYNTHETIC_PROCESS	10	0.867541	1.72344	0.00300331	0.0239529	0.0177637	1713	tags=80%, list=8%, signal=74%	HPRT1/PRPS1/PAICS/GMPS/ADA/PPAT/GART/SHMT2
GO_REGULATION_OF_PROTEIN_MODIFICATION_BY_SMALL_PROTEIN_CONJUGATION_OR_REMOVAL	GO_REGULATION_OF_PROTEIN_MODIFICATION_BY_SMALL_PROTEIN_CONJUGATION_OR_REMOVAL	210	0.424571	1.43795	0.00300575	0.0239529	0.0177637	3019	tags=24%, list=14%, signal=21%	CAV1/TNFAIP3/RIPK2/DYSF/UBE2C/SPHK1/SMAD7/ISG15/CDC20/DERL1/HSPA5/DNAJA1/FYN/MAD2L2/MAD2L1/HSP90AB1/FOXF2/UBR5/HSPA1A/IVNS1ABP/BIRC2/AIMP2/MTBP/NXN/RASD2/FKBP1A/DCUN1D5/BAG2/GTPBP4/PTTG1IP/DNM1L/BIRC3/UBA2/TSPYL5/TRIB3/PLK1/CRY1/PRMT3/PRICKLE1/PARK7/HSPA1B/GLMN/FBXO2/ZMIZ1/MAPK9/FBXO5/MTA1/RPS7/MUL1/HSP90AA1/FEM1B
GO_NEGATIVE_REGULATION_OF_BMP_SIGNALING_PATHWAY	GO_NEGATIVE_REGULATION_OF_BMP_SIGNALING_PATHWAY	37	0.666995	1.7434	0.00300836	0.0239529	0.0177637	3742	tags=57%, list=17%, signal=47%	GREM1/FSTL3/SFRP2/HTRA1/DKK1/SMAD7/NBL1/WNT5A/DLX1/TWSG1/SKIL/FBN1/RBPMS2/HTRA3/SKI/SORL1/FZD1/SMAD6/ABL1/CTDSPL2/BMPER
GO_NEGATIVE_REGULATION_OF_NEURON_PROJECTION_DEVELOPMENT	GO_NEGATIVE_REGULATION_OF_NEURON_PROJECTION_DEVELOPMENT	130	0.483123	1.54734	0.00302407	0.0240384	0.0178272	1684	tags=18%, list=8%, signal=17%	SPP1/LGALS1/VIM/SEMA3C/SPOCK1/THY1/APOE/NRP1/DKK1/EFNB2/DENND5A/ASAP1/PTPRG/SEMA3A/CTSZ/ZNF365/GDI1/WNT5A/ITM2C/YWHAH/ARHGDIA/PLK2/B2M/SEMA3E
GO_RESPONSE_TO_COPPER_ION	GO_RESPONSE_TO_COPPER_ION	30	0.689421	1.72654	0.0030888	0.0245126	0.0181789	2184	tags=37%, list=10%, signal=33%	MT2A/MT1A/IL1A/PAM/PRNP/ICAM1/MT1F/APP/MT1G/NFE2L1/PARK7
GO_REGULATION_OF_CELL_SHAPE	GO_REGULATION_OF_CELL_SHAPE	139	0.46835	1.51292	0.00318471	0.0252323	0.0187126	3463	tags=41%, list=16%, signal=35%	PDPN/FERMT2/CCL3/MSN/CCL2/FMNL2/MYH9/MYO10/RHOQ/CFDP1/RHOBTB3/HEXB/RHOC/ICAM1/FGD6/BAMBI/MYH10/RAC2/RHOB/BVES/CCL13/FYN/FGR/PLXNA1/ALDOA/PLEKHO1/DAPK3/RHOJ/TPM1/GNA13/HCK/VEGFA/FGD5/SEMA3E/ITGB2/RDX/RHOBTB1/GNA12/CDC42EP3/WDR1/PARVA/RND3/PRPF40A/DLC1/CDC42EP2/FBLIM1/FN1/PLXNA3/ARHGAP18/RHOG/MIR21/CSF1R/CCL11/CCL7/FGD4/PLXNC1/RHOH
GO_MACROPHAGE_CYTOKINE_PRODUCTION	GO_MACROPHAGE_CYTOKINE_PRODUCTION	15	0.794793	1.728	0.00319387	0.0252634	0.0187357	2835	tags=53%, list=13%, signal=46%	TGFB3/IRAK3/SPON2/WNT5A/TGFB2/HLA-G/TLR4/CD36
GO_RESPONSE_TO_INTERLEUKIN_1	GO_RESPONSE_TO_INTERLEUKIN_1	186	0.438824	1.46716	0.00321668	0.0254023	0.0188386	2704	tags=24%, list=12%, signal=21%	CCL3L3/IL1B/IL6/CCL20/CCL3L1/CCL3/CCL2/IL1A/CCL8/RIPK2/CEBPB/ETS1/IL1RAP/SIRPA/HIF1A/IL1RN/SOX9/ICAM1/IRAK3/APP/GBP1/NFKBIA/CCL13/CHI3L1/IL1R1/IRAK1/EDN1/PRKCA/PSMD2/PSMA3/CCL18/USP10/HAS2/PSMA6/RPS6KA4/PSMB2/AKAP12/HYAL2/ANKRD1/PSMA1/PSMD14/PSMD12/TFPI/PSMD3/PSMB7
GO_RESPONSE_TO_ORGANOPHOSPHORUS	GO_RESPONSE_TO_ORGANOPHOSPHORUS	115	0.499462	1.57332	0.00323819	0.0255304	0.0189337	1426	tags=20%, list=6%, signal=19%	COL1A1/IL1B/AQP9/PTGS2/SPARC/STC1/NOX4/PANX1/LDHA/HSP90B1/FOSL1/FOS/APP/HSPA5/HSPD1/BSG/SLC26A6/DUSP1/BIRC2/CRLS1/RAP1B/PDXP/STAT1
GO_REGULATION_OF_ACUTE_INFLAMMATORY_RESPONSE	GO_REGULATION_OF_ACUTE_INFLAMMATORY_RESPONSE	41	0.642149	1.71229	0.00324639	0.0255534	0.0189507	317	tags=17%, list=1%, signal=17%	IL1B/IL6/PTGS2/OSM/ADAM8/TNF/FCER1G
GO_RESPONSE_TO_AMPHETAMINE	GO_RESPONSE_TO_AMPHETAMINE	26	0.709559	1.7286	0.00327082	0.0257039	0.0190623	3935	tags=38%, list=18%, signal=32%	RGS2/RGS4/HPRT1/ICAM1/TH/CALM3/ADORA2A/HDAC9/OXTR/PPP3CA
GO_CELL_SURFACE_RECEPTOR_SIGNALING_PATHWAY_INVOLVED_IN_HEART_DEVELOPMENT	GO_CELL_SURFACE_RECEPTOR_SIGNALING_PATHWAY_INVOLVED_IN_HEART_DEVELOPMENT	28	0.699551	1.73036	0.003292	0.0257855	0.0191229	1197	tags=32%, list=5%, signal=30%	BMP2/SNAI2/ALPK2/DKK1/HEYL/MSX1/ACVR1/WNT5A/MSX2
GO_ADAPTIVE_IMMUNE_RESPONSE_BASED_ON_SOMATIC_RECOMBINATION_OF_IMMUNE_RECEPTORS_BUILT_FROM_IMMUNOGLOBULIN_SUPERFAMILY_DOMAINS	GO_ADAPTIVE_IMMUNE_RESPONSE_BASED_ON_SOMATIC_RECOMBINATION_OF_IMMUNE_RECEPTORS_BUILT_FROM_IMMUNOGLOBULIN_SUPERFAMILY_DOMAINS	230	0.41399	1.41669	0.00329641	0.0257855	0.0191229	2780	tags=26%, list=13%, signal=23%	IL1B/IL6/TNFAIP3/SLC11A1/IL7R/RIPK2/TNF/FCER1G/C1R/RFTN1/CD70/HPRT1/SERPING1/SMAD7/HLA-B/TNFRSF1B/ICAM1/HLA-F/CXCL13/HAVCR2/HSPD1/MAD2L2/TFRC/HLA-A/IL1R1/IL13RA2/NBN/RSAD2/C1QB/PVR/RELB/TNFSF13B/NFKB2/FADD/CD81/ADA/C1QC/HLA-G/B2M/EXO1/EXOSC6/CLCF1/C1S/IL18RAP/SWAP70/IL18R1/CTSC/HLA-H/IL27RA/RIF1/KDELR1/CD55/IL1RL1/CD80/TLR4/C2/MSH6/CD274/SOCS5
GO_POSITIVE_REGULATION_OF_CALCIUM_ION_TRANSPORT	GO_POSITIVE_REGULATION_OF_CALCIUM_ION_TRANSPORT	96	0.50952	1.56707	0.00329722	0.0257855	0.0191229	2726	tags=28%, list=12%, signal=25%	CAV1/STC1/PDGFRB/CCL3/CCL2/THY1/PDGFB/F2R/CXCL10/HSPA2/SLC9A1/GSTO1/CXCL9/CCR1/MYLK/APLNR/LPAR3/CALM3/LILRA2/SRI/TRPC6/HOMER1/TRPC1/GJC2/P2RX4/F2RL3/PLCG1
GO_REGULATION_OF_EMBRYONIC_DEVELOPMENT	GO_REGULATION_OF_EMBRYONIC_DEVELOPMENT	109	0.504831	1.57911	0.00333373	0.0260028	0.019284	1073	tags=17%, list=5%, signal=17%	COL5A2/COL5A1/SULF1/LAMA3/MYADM/SFRP2/GJA1/LAMA4/DKK1/PHLDB2/IL1RN/PHLDB1/STK3/PTK7/DLL1/TBX2/WNT2/LAMA5/WNT5A
GO_CARTILAGE_MORPHOGENESIS	GO_CARTILAGE_MORPHOGENESIS	11	0.850992	1.72887	0.00333577	0.0260028	0.019284	450	tags=27%, list=2%, signal=27%	STC1/SNAI2/MSX1
GO_RECOMBINATIONAL_REPAIR	GO_RECOMBINATIONAL_REPAIR	99	0.508838	1.57377	0.00340816	0.0265243	0.0196708	6135	tags=49%, list=28%, signal=36%	MCM4/RAD51AP1/RAD21/MAD2L2/CHEK1/RECQL/ZNF365/NBN/NSMCE2/RPA3/GINS2/RAD54B/MCM6/FEN1/WRN/RIF1/MUS81/PSMD14/MCM5/MCM2/XRCC3/FIGNL1/YY1/MCM3/RECQL4/RBBP8/FANCB/MORF4L1/CDC7/WAS/TP53BP1/BLM/RAD51C/ERCC6/ACTR2/RAD50/SFPQ/GINS4/HELB/KLHL15/RAD54L/PPP4R2/PARP1/KDM4D/XRCC1/SIRT6/TIMELESS/SMCHD1/REV3L
GO_SODIUM_ION_HOMEOSTASIS	GO_SODIUM_ION_HOMEOSTASIS	37	-0.674468	-1.69435	0.00344609	0.0267764	0.0198577	1666	tags=24%, list=8%, signal=23%	SCNN1G/ATP6V1B1/C7/MLLT6/ATP1B1/ATP12A/SCNN1B/CYP4F12/SCNN1A
GO_POSITIVE_REGULATION_OF_PROTEIN_SERINE_THREONINE_KINASE_ACTIVITY	GO_POSITIVE_REGULATION_OF_PROTEIN_SERINE_THREONINE_KINASE_ACTIVITY	305	0.386537	1.36128	0.00345304	0.0267874	0.0198658	3262	tags=26%, list=15%, signal=22%	IL1B/THBS1/PROK2/PDGFC/PDGFRB/BMP2/CSPG4/ADAM8/RIPK2/NOX4/NRG1/IGFBP6/TNF/DKK1/DUSP6/FPR1/C5AR1/ITGA1/TGFB3/CCND1/PDGFB/GADD45A/ZEB2/SHC1/STK3/F2R/ADAM9/GADD45B/ILK/HSP90AB1/MIF/WNT5A/EGFR/CKS1B/PTPN1/IRAK1/CKS2/EDN1/SPAG9/PTPN11/CD81/CXCR4/MNAT1/LPAR3/CALM3/CAB39/TGFA/VEGFA/ROR2/NGF/PEA15/ERN1/GADD45G/CCNK/ADORA2B/MST1R/MAGED1/FZD8/ATP2B4/CCNB1/DUSP19/MAP3K2/TLR4/FZD4/STK4/FAM20A/MAP4K5/PSRC1/MU…
GO_CELLULAR_DEFENSE_RESPONSE	GO_CELLULAR_DEFENSE_RESPONSE	44	0.631701	1.70505	0.00348785	0.0270141	0.0200339	2551	tags=34%, list=12%, signal=30%	ITGB1/NCF2/C5AR1/TYROBP/MNDA/FOSL1/RAB23/LGALS3BP/CXCL9/LILRB2/CLEC5A/HLA-G/ADORA2B/LBP/CD300C
GO_BODY_MORPHOGENESIS	GO_BODY_MORPHOGENESIS	45	0.629962	1.70519	0.0035052	0.027105	0.0201014	1705	tags=31%, list=8%, signal=29%	COL1A1/CRISPLD2/DKK1/ZNF281/PHLDB2/TGFB3/RRAS/MMP2/MSX1/PHLDB1/ASPH/PDGFRA/PTPN11/GNAS
GO_NEGATIVE_REGULATION_OF_CHEMOTAXIS	GO_NEGATIVE_REGULATION_OF_CHEMOTAXIS	58	0.589424	1.6703	0.00351713	0.0271538	0.0201376	2741	tags=34%, list=12%, signal=30%	THBS1/GREM1/SEMA3C/CCL2/ANGPT2/NRP1/NBL1/CXCL13/SLAMF8/SEMA3A/DUSP1/MIF/WNT5A/MMP28/SEMA3E/AIF1/DPP4/SEMA4F/RYK/PLXNA3
GO_GROWTH_PLATE_CARTILAGE_DEVELOPMENT	GO_GROWTH_PLATE_CARTILAGE_DEVELOPMENT	18	0.774036	1.75327	0.00352602	0.027179	0.0201563	1902	tags=39%, list=9%, signal=36%	MMP13/STC1/TGFBR2/SOX9/RARA/COL27A1/ANXA6
GO_SENSORY_ORGAN_MORPHOGENESIS	GO_SENSORY_ORGAN_MORPHOGENESIS	218	0.420939	1.43152	0.00355966	0.0273946	0.0203162	1729	tags=17%, list=8%, signal=16%	COL5A2/COL5A1/CTHRC1/TWIST1/COL8A1/BCAR3/PRRX1/FJX1/THY1/CYP26B1/MFAP2/FBN2/MFAP5/HIF1A/MSX1/SOX9/PTPRM/PTK7/FAT1/DLL1/HOXC13/GLI3/FOXF2/SOX11/INSIG2/TBX2/EFEMP1/WNT2/WNT5A/TH/EDN1/VEGFA/CEP290/COL8A2/MAN2A1/FZD2/FZD6/ROR2
GO_NEGATIVE_REGULATION_OF_ION_TRANSMEMBRANE_TRANSPORT	GO_NEGATIVE_REGULATION_OF_ION_TRANSMEMBRANE_TRANSPORT	82	0.530017	1.59468	0.00358423	0.0275399	0.0204239	2009	tags=23%, list=9%, signal=21%	THBS1/MMP9/CAV1/TWIST1/RGS2/RGS4/DYSF/GEM/IRS2/GSTO1/BIN1/CALM3/CAB39/SLC43A2/SESTD1/GOPC/YWHAQ/SLC30A1/SRI
GO_INTERLEUKIN_17_PRODUCTION	GO_INTERLEUKIN_17_PRODUCTION	28	0.697347	1.72491	0.0036212	0.027764	0.0205901	1030	tags=25%, list=5%, signal=24%	IL6/OSM/RFTN1/PRNP/SPHK1/DDIT3/SLC7A5
GO_POSITIVE_REGULATION_OF_NEURON_DEATH	GO_POSITIVE_REGULATION_OF_NEURON_DEATH	91	0.514522	1.57054	0.00362488	0.027764	0.0205901	1760	tags=23%, list=8%, signal=21%	DDIT4/CCL3/TNF/DKK1/EFNB2/ITGA1/PRNP/TYROBP/FOS/PICALM/DDIT3/JUN/FYN/CTSZ/WNT5A/AIMP2/TGFB2/SRPK2/ATF2/SSH1/ITGB2
GO_POSITIVE_REGULATION_OF_MYELOID_LEUKOCYTE_CYTOKINE_PRODUCTION_INVOLVED_IN_IMMUNE_RESPONSE	GO_POSITIVE_REGULATION_OF_MYELOID_LEUKOCYTE_CYTOKINE_PRODUCTION_INVOLVED_IN_IMMUNE_RESPONSE	18	0.772481	1.74975	0.00363287	0.0277811	0.0206028	2835	tags=50%, list=13%, signal=44%	FCER1G/DDX21/SPON2/MIF/WNT5A/HLA-G/DHX36/TLR4/CD36
GO_RESPONSE_TO_HYPEROXIA	GO_RESPONSE_TO_HYPEROXIA	19	0.761185	1.74419	0.00364494	0.0278294	0.0206386	395	tags=26%, list=2%, signal=26%	COL1A1/CAV1/PDPN/PDGFRB/BNIP3
GO_NEGATIVE_REGULATION_OF_LIPID_TRANSPORT	GO_NEGATIVE_REGULATION_OF_LIPID_TRANSPORT	22	0.73487	1.73504	0.0036567	0.0278751	0.0206725	2698	tags=32%, list=12%, signal=28%	THBS1/ITGAV/APOC1/IRS2/PTPN11/CRY1/PCSK9
GO_GAMETE_GENERATION	GO_GAMETE_GENERATION	487	0.357958	1.31088	0.00366692	0.027909	0.0206977	2797	tags=16%, list=13%, signal=14%	TNFAIP6/PTGS2/PROK2/FST/RAI14/FSTL3/ITGB1/GJA1/ANGPT2/CYP26B1/TRIP13/RGS2/SLC2A14/PANX1/AXL/SPIRE1/AURKA/ADAMTS1/SOX9/FOSL1/HEXB/RARA/HSPA2/JAM3/ACVR1/JAG2/SLC26A6/NSUN2/EIF5A2/SIAH1/CCNA1/XRN2/ASPM/TCFL5/ROS1/INHBB/NRIP1/TMEM119/PRDX4/CRTAP/TOP2A/ODF2/BIRC3/MYBL1/CABYR/SETX/GOPC/B4GALNT1/LIMK2/SKIL/ADAMTS2/EREG/HSF2BP/PLK1/BNC1/PGM3/KIF18A/IGF2R/RPL39L/ADAM10/SLC4A2/GPX4/TTK/NOS3/SPINK1/PARN/CAL…
GO_CELLULAR_RESPONSE_TO_TOPOLOGICALLY_INCORRECT_PROTEIN	GO_CELLULAR_RESPONSE_TO_TOPOLOGICALLY_INCORRECT_PROTEIN	145	0.461289	1.4954	0.00371241	0.0282108	0.0209215	2509	tags=28%, list=11%, signal=25%	STC2/CCL2/KDELR3/FKBP14/HSPA7/PPP1R15A/CCND1/PDIA5/HSP90B1/SHC1/PDIA6/DDIT3/DERL1/HSPA2/BFAR/HSPA5/HSPD1/TLN1/LMNA/HSPA6/EXTL2/ARFGAP1/HSPA1A/PTPN1/DNAJB11/HYOU1/EXTL3/YIF1A/UBE2W/TPP1/CANX/SDF2L1/TBL2/ERN1/GOSR2/HSPA1B/EIF2S1/CALR/HSPA8/COPS5
GO_GLIAL_CELL_DIFFERENTIATION	GO_GLIAL_CELL_DIFFERENTIATION	190	0.431793	1.44785	0.00372368	0.0282229	0.0209304	2342	tags=24%, list=11%, signal=22%	IL1B/IL6/VIM/NDRG1/BMP2/SERPINE2/CDH2/NRG1/FPR2/TNF/CDK6/C5AR1/ARHGEF10/BNIP3/SOX9/TNFRSF1B/PRDM8/APP/DLL1/ILK/DNER/GLI3/SOX11/ZNF365/LAMC3/EGFR/DLX1/CNTNAP1/BIN1/PTPN11/CXCR4/RHEB/LIF/EGR2/CLCF1/LDLR/ROR2/MXRA8/LAMB2/NFE2L1/NAB1/IFNGR1/WDR1/LAMA2/EIF2B3/EIF2B2
GO_RESPONSE_TO_METAL_ION	GO_RESPONSE_TO_METAL_ION	312	0.381998	1.34852	0.00372568	0.0282229	0.0209304	2490	tags=21%, list=11%, signal=18%	THBS1/MT2A/AQP9/SLC25A24/MMP9/PTGS2/CAV1/SPARC/FSTL3/NDRG1/CA2/MT1A/IL1A/PAM/PRNP/BNIP3/CCND1/HIF1A/FABP4/CD14/FOS/ICAM1/MT1F/ADAM9/APP/JUN/KRT14/HSPA5/ALOX5AP/BSG/ECT2/DUSP1/CLIC4/NPC1/GDI1/WNT5A/TH/EGFR/CPNE1/EDN1/MNAT1/CALM3/B2M/HNRNPD/ACO1/SLC30A1/LGMN/ADCY7/CACNA1H/MT1G/KCNMB1/NFE2L1/SYT11/PARK7/MEF2A/EIF2S1/HOMER1/TRPC1/TNFRSF11B/CALR/LONP1/NEDD4/CCNB1/P2RX4
GO_POSITIVE_REGULATION_OF_TRANSMEMBRANE_RECEPTOR_PROTEIN_SERINE_THREONINE_KINASE_SIGNALING_PATHWAY	GO_POSITIVE_REGULATION_OF_TRANSMEMBRANE_RECEPTOR_PROTEIN_SERINE_THREONINE_KINASE_SIGNALING_PATHWAY	91	0.514156	1.56942	0.00374181	0.0282606	0.0209584	1570	tags=24%, list=7%, signal=23%	SULF1/THBS1/BMP2/SDCBP/TGFB3/MSX1/DAB2/FOXD1/ACVR1/ILK/FERMT1/CDH5/ENG/HSP90AB1/SOX11/ZC3H3/PELO/INHBB/MSX2/TGFB2/NUP93/TWSG1
GO_ENDOTHELIAL_CELL_APOPTOTIC_PROCESS	GO_ENDOTHELIAL_CELL_APOPTOTIC_PROCESS	50	0.60686	1.67503	0.00374235	0.0282606	0.0209584	936	tags=22%, list=4%, signal=21%	SERPINE1/THBS1/TNFAIP3/CCL2/ANO6/TNF/SCG2/CD248/COL18A1/ICAM1/CDH5
GO_NEGATIVE_REGULATION_OF_TYROSINE_PHOSPHORYLATION_OF_STAT_PROTEIN	GO_NEGATIVE_REGULATION_OF_TYROSINE_PHOSPHORYLATION_OF_STAT_PROTEIN	14	0.804033	1.72288	0.00382206	0.0287726	0.0213381	1338	tags=29%, list=6%, signal=27%	CAV1/SH2B3/SOCS3/SOCS1
GO_POSITIVE_REGULATION_OF_CALCIUM_ION_IMPORT	GO_POSITIVE_REGULATION_OF_CALCIUM_ION_IMPORT	14	0.804713	1.72434	0.00382206	0.0287726	0.0213381	418	tags=36%, list=2%, signal=35%	STC1/PDGFRB/CCL3/CCL2/PDGFB
GO_POSITIVE_REGULATION_OF_RESPONSE_TO_CYTOKINE_STIMULUS	GO_POSITIVE_REGULATION_OF_RESPONSE_TO_CYTOKINE_STIMULUS	51	0.607315	1.6822	0.00385444	0.0289712	0.0214854	3845	tags=45%, list=17%, signal=37%	MMP12/RIPK2/AXL/HIF1A/HSPA1A/IL1R1/WNT5A/CPNE1/TICAM2/EDN1/FADD/CXCR4/CASP1/TRIM32/CD300LF/HSPA1B/TLR4/DHX9/TREM2/AGPAT1/CASP4/TAF9/IFIH1
GO_WATER_HOMEOSTASIS	GO_WATER_HOMEOSTASIS	69	-0.585718	-1.62957	0.00391633	0.0293534	0.0217688	1806	tags=23%, list=8%, signal=21%	FA2H/SCNN1G/KRT16/ATP6V1B1/GRHL1/ALOX12/RAB11A/ALOX12B/SCNN1B/FLG/TMEM79/AQP3/KRT1/CYP4F12/GRHL3/SCNN1A
GO_REGULATION_OF_HORMONE_LEVELS	GO_REGULATION_OF_HORMONE_LEVELS	414	-0.396371	-1.35897	0.00391743	0.0293534	0.0217688	1855	tags=18%, list=8%, signal=17%	AACS/CYP2C9/GLUL/DGKQ/RAF1/BCAT2/PICK1/HSD17B2/FAM3B/IDE/RDH13/PLEKHA1/SLC25A4/UGT1A8/WNT4/ENSA/RETSAT/KCNS3/BLK/SFRP1/NOS2/HLA-DRB1/CPA3/ACE2/HSD17B8/SCPEP1/TSPO/CRABP1/NKX3-1/HSD17B4/ADH1C/CHST9/SREBF1/SLC25A6/DUOXA2/VSNL1/DUOX2/ANXA1/PER2/DHRS11/PLA2G3/RDH10/P2RY1/CRABP2/CTSG/CYP11A1/VAMP8/ADH1A/CYP2S1/HADH/MYB/FOXE1/SYTL4/ALDH9A1/SDR16C5/UGT1A7/DIO2/UGT2B7/DHRS3/DUOXA1/RAB11FIP1/ILDR1/AKR1B15…
GO_POSITIVE_REGULATION_OF_PODOSOME_ASSEMBLY	GO_POSITIVE_REGULATION_OF_PODOSOME_ASSEMBLY	11	0.845511	1.71774	0.00396122	0.0296356	0.0219781	824	tags=55%, list=4%, signal=53%	CSF2/MSN/FSCN1/TNF/ASAP1/LCP1
GO_AORTA_DEVELOPMENT	GO_AORTA_DEVELOPMENT	53	0.598929	1.66853	0.00397501	0.0296928	0.0220205	1295	tags=23%, list=6%, signal=21%	COL3A1/PDGFRB/EFNB2/LOX/MYH10/ENG/TBX2/ADAMTS6/ADAMTS9/LOXL1/MYLK/TGFB2
GO_NEGATIVE_REGULATION_OF_NEURON_APOPTOTIC_PROCESS	GO_NEGATIVE_REGULATION_OF_NEURON_APOPTOTIC_PROCESS	127	0.475164	1.51702	0.0039884	0.0297441	0.0220586	2245	tags=20%, list=10%, signal=18%	ADAM8/CCL2/CEBPB/APOE/NRP1/C5AR1/AXL/TGFB3/HIF1A/NEFL/NES/KIF14/F2R/JUN/ILK/HSPD1/FYN/HSP90AB1/HYOU1/DLX1/NRBP2/CLCF1/NGF/LGMN/PARK7/SIX4
GO_REGULATION_OF_EPITHELIAL_CELL_DIFFERENTIATION	GO_REGULATION_OF_EPITHELIAL_CELL_DIFFERENTIATION	131	0.479229	1.53676	0.00399419	0.0297441	0.0220586	1688	tags=23%, list=8%, signal=21%	IL1B/SERPINE1/MMP9/CAV1/ERRFI1/CTSK/CEBPB/TNF/S1PR3/SFRP4/CCND1/CYP27B1/SOX9/ZEB2/VCL/IL20/APOLD1/DLL1/SPRED1/CDH5/TNFRSF1A/VDR/MSX2/RHEB/SPRY1/STAT1/LIF/VEGFA/CD109/PRLR
GO_AMINO_ACID_TRANSMEMBRANE_TRANSPORT	GO_AMINO_ACID_TRANSMEMBRANE_TRANSPORT	74	0.545164	1.61202	0.00401008	0.0298165	0.0221123	3436	tags=38%, list=16%, signal=32%	PDPN/ITGB1/RGS2/RGS4/LRRC8C/SLC7A7/SLC38A2/SLC16A10/SLC38A6/SLC22A4/SLC25A22/SLC7A5/SLC6A15/SLC38A5/SLC43A2/SLC1A3/SLC7A6/SLC15A4/SLC16A2/SLC38A1/SLC3A2/SLC38A10/PRAF2/SLC38A4/SLC36A4/ARL6IP1/NTSR1/SLC25A13
GO_REGULATION_OF_CELL_SUBSTRATE_JUNCTION_ORGANIZATION	GO_REGULATION_OF_CELL_SUBSTRATE_JUNCTION_ORGANIZATION	60	0.574519	1.63852	0.00408441	0.0302977	0.0224692	3115	tags=42%, list=14%, signal=36%	THBS1/GREM1/THY1/COL16A1/NRP1/PHLDB2/VCL/SDC4/MACF1/MAP4K4/LIMS1/ACTG1/SLC9A1/CORO1C/S100A10/DAPK3/VEGFA/MAPRE2/MMP14/DLC1/ROCK2/IQSEC1/ROCK1/TEK/EPHA3
GO_POSITIVE_REGULATION_OF_LEUKOCYTE_ADHESION_TO_VASCULAR_ENDOTHELIAL_CELL	GO_POSITIVE_REGULATION_OF_LEUKOCYTE_ADHESION_TO_VASCULAR_ENDOTHELIAL_CELL	21	0.74123	1.73106	0.00408734	0.0302977	0.0224692	1760	tags=33%, list=8%, signal=31%	IL6/ETS1/TNF/ICAM1/IRAK1/FUT4/ITGB2
GO_CELLULAR_RESPONSE_TO_EXTERNAL_STIMULUS	GO_CELLULAR_RESPONSE_TO_EXTERNAL_STIMULUS	285	0.389554	1.36403	0.00409556	0.0303122	0.0224799	2332	tags=22%, list=11%, signal=20%	COL1A1/IL1B/POSTN/TNC/PTGS2/SNAI2/SFRP2/GJA1/MMP7/SLC2A1/FADS1/AXL/BNIP3/CYP27B1/NUAK1/SOX9/GADD45A/TNFRSF10B/FOSL1/FOS/NAMPT/SLC38A2/ICAM1/XPR1/SIK1/JUN/UCN2/HSPA5/CD68/CHEK1/KLF10/SLC9A1/ENG/TNFRSF1A/VDR/LTBR/EGFR/INHBB/FADD/VCAM1/PTPN11/IRF1/CASP1/DNM1L/SLC39A4/LPL/HABP4/DAP/ITGA2/PTGER4/TBL2/AIF1/SESN3/CBL/KANK2/WRN/ADORA2B/ASGR1/FNIP1/ANKRD1/EIF2S1/MAP1LC3B
GO_REGULATION_OF_DNA_REPLICATION	GO_REGULATION_OF_DNA_REPLICATION	97	0.501397	1.54539	0.00411088	0.0303427	0.0225025	4007	tags=35%, list=18%, signal=29%	BCAR3/ID3/SLFN11/JUN/ZNF365/NBN/EGFR/GTPBP4/DSCC1/TNFAIP1/EREG/CCDC88A/RFC3/CCNA2/E2F7/TERF1/RFC4/CHTF18/DHX9/RFC2/ATF1/FBXO5/TIPIN/FGFR1/GMNN/PPP2CA/DONSON/CDK2/TSPYL2/CDC42/RAD17/FAF1/CDC7/DNA2
GO_NEGATIVE_REGULATION_OF_EPITHELIAL_CELL_PROLIFERATION	GO_NEGATIVE_REGULATION_OF_EPITHELIAL_CELL_PROLIFERATION	120	0.484098	1.53382	0.00411224	0.0303427	0.0225025	1883	tags=24%, list=9%, signal=22%	SULF1/THBS1/CAV1/SPARC/SNAI2/SFRP2/GJA1/CCL2/CAV2/APOE/TNF/SCG2/CDK6/EFNB2/SOX9/PTPRM/PTPRK/KLF9/WNT5A/VDR/SAV1/TGFB2/ATF2/STAT1/B2M/STRAP/CD109/EREG/PPARD
GO_NEGATIVE_REGULATION_OF_BLOOD_CIRCULATION	GO_NEGATIVE_REGULATION_OF_BLOOD_CIRCULATION	24	0.720659	1.72853	0.0041264	0.0304007	0.0225455	2327	tags=29%, list=11%, signal=26%	ADM/F2R/APLN/BIN1/DOCK5/SRI/ATP2A2
GO_REGULATION_OF_PLASMINOGEN_ACTIVATION	GO_REGULATION_OF_PLASMINOGEN_ACTIVATION	10	0.856886	1.70227	0.0041425	0.0304729	0.0225991	916	tags=50%, list=4%, signal=48%	SERPINE1/THBS1/SERPINE2/ENO1/CTSZ
GO_RESPONSE_TO_ENDOPLASMIC_RETICULUM_STRESS	GO_RESPONSE_TO_ENDOPLASMIC_RETICULUM_STRESS	251	0.401107	1.3845	0.00415717	0.0305343	0.0226446	2556	tags=22%, list=12%, signal=20%	THBS1/CAV1/STC2/CCL2/SRPX/RCN3/CEBPB/KDELR3/FKBP14/PPP1R15A/CCND1/PDIA5/HSP90B1/TNFRSF10B/SHC1/PDIA6/DDIT3/DERL1/BFAR/JUN/GRINA/HSPA5/TLN1/LMNA/EXTL2/ARFGAP1/HSPA1A/PTPN1/DNAJB11/HYOU1/EXTL3/UFM1/TMX1/YIF1A/MAN1B1/FLOT1/TPP1/CANX/SDF2L1/TRIB3/DNAJC10/TBL2/ERN1/USP14/NFE2L1/GSK3B/GOSR2/PARK7/NRBF2/EIF2S1/ATP2A2/CALR/TMEM67/COPS5/USP13/FAF2
GO_RESPONSE_TO_KETONE	GO_RESPONSE_TO_KETONE	175	0.436	1.4469	0.00419367	0.0307557	0.0228088	2394	tags=22%, list=11%, signal=20%	SPP1/THBS1/TNC/IGFBP7/DDIT4/CA9/CAV1/MSN/ERRFI1/TGFB3/CCND1/SMYD3/DSG2/FOSL1/FOS/NEFL/ICAM1/AKR1B1/DUSP1/KLF9/TH/EGFR/EDN1/GNAI1/TGFB2/CALM3/GLB1/HNRNPD/GNG2/PTGER4/EIF4EBP1/GNB1/CBL/DNMT3B/PARK7/MTAP/TYMS/ROCK2/CALR
GO_NEGATIVE_REGULATION_OF_WOUND_HEALING	GO_NEGATIVE_REGULATION_OF_WOUND_HEALING	65	0.567977	1.64327	0.00420455	0.0307832	0.0228292	464	tags=20%, list=2%, signal=20%	SERPINE1/PLAU/THBS1/FAP/SERPINE2/GJA1/PLAUR/APOE/TNF/SH2B3/PHLDB2/PDGFB/SERPING1
GO_VASCULAR_PROCESS_IN_CIRCULATORY_SYSTEM	GO_VASCULAR_PROCESS_IN_CIRCULATORY_SYSTEM	150	0.453196	1.47627	0.00421157	0.0307832	0.0228292	3162	tags=25%, list=14%, signal=22%	PTGS2/CAV1/ACTA2/ADM/PLOD3/GJA1/APOE/EDNRA/RGS2/ITGA1/PTPRM/F2R/ICAM1/APLN/F2RL1/GPR4/CDH5/EGFR/EDN2/EDN1/DOCK5/VEGFA/PPARD/KCNMB1/ADRA1B/AKAP12/ADORA2B/NOS3/ROCK2/YES1/CD36/ROCK1/HMOX1/TEK/ADORA2A/HRH1/RAP1GDS1/MIR21
GO_CELLULAR_RESPONSE_TO_VASCULAR_ENDOTHELIAL_GROWTH_FACTOR_STIMULUS	GO_CELLULAR_RESPONSE_TO_VASCULAR_ENDOTHELIAL_GROWTH_FACTOR_STIMULUS	56	0.588427	1.65501	0.00421652	0.0307832	0.0228292	2012	tags=27%, list=9%, signal=24%	GAS1/VEGFC/PDGFRB/PGF/NRP1/SPHK1/CD63/DLL1/DCN/PDGFRA/MYO1C/VEGFA/EGR3/ERN1/MT1G
GO_DNA_REPLICATION	GO_DNA_REPLICATION	223	0.414383	1.41296	0.0042328	0.0307911	0.0228351	4007	tags=30%, list=18%, signal=25%	BCAR3/ID3/MCM4/RBMS1/SLFN11/JUN/PTMS/CHEK1/RECQL/ZNF365/NBN/EGFR/GTPBP4/RRM2B/PRIM1/RPA3/EXO1/GINS2/DSCC1/TNFAIP1/EREG/MCM6/FEN1/CCDC88A/RFC3/NAP1L1/WRN/BAZ1A/CCNA2/E2F7/CDK2AP1/TERF1/TOP1MT/RFC4/CHTF18/MCM10/MCM5/DHX9/RFC2/ATF1/CHAF1B/FBXO5/DNAJC2/DTL/TIPIN/FGFR1/GMNN/MCM2/RRM2/PPP2CA/POLE2/SUPT16H/DONSON/MCM3/RECQL4/CDK2/EME1/RBBP8/TSPYL2/POLD1/CDC42/PIF1/SSRP1/RAD17/FAF1/CDC7/DNA2
GO_REGULATION_OF_PRODUCTION_OF_MOLECULAR_MEDIATOR_OF_IMMUNE_RESPONSE	GO_REGULATION_OF_PRODUCTION_OF_MOLECULAR_MEDIATOR_OF_IMMUNE_RESPONSE	120	0.483868	1.53309	0.00423319	0.0307911	0.0228351	2211	tags=28%, list=10%, signal=26%	IL1B/IL6/TNF/FCER1G/TGFB3/SMAD7/TNFRSF1B/IRAK3/F2RL1/HLA-F/DDX21/SPON2/MAD2L2/TFRC/HLA-A/GPI/MIF/IL1R1/IL13RA2/SLC7A5/WNT5A/RSAD2/PRKDC/TGFB2/CD81/HLA-G/B2M/EXOSC6/CLCF1/FFAR2/IL18R1/IL27RA/BST2/RIF1
GO_PROTEIN_MATURATION	GO_PROTEIN_MATURATION	237	0.404971	1.39016	0.00423673	0.0307911	0.0228351	2147	tags=19%, list=10%, signal=17%	SERPINE1/PLAU/THBS1/SERPINH1/GAS1/SRGN/SCG5/AEBP1/MME/SERPINE2/ADAM8/RIPK2/MYH9/F3/C1R/PRNP/ENPEP/PGK1/HSPD1/ENO1/ASPH/CTSZ/GLI3/NKD2/CPXM1/BIRC2/BCL2L12/DNAJB11/GLG1/FADD/FKBP1A/PRDX4/BAG2/CASP1/GCSH/BIRC3/APH1B/NGF/ADAMTS2/LHB/LGMN/ADAM10/METAP2/MMP14
GO_PEROXISOMAL_TRANSPORT	GO_PEROXISOMAL_TRANSPORT	63	-0.594445	-1.62984	0.00427769	0.0310422	0.0230213	3500	tags=43%, list=16%, signal=36%	UBE2D3/CRAT/PEX16/RPS27A/MLYCD/PEX7/USP9X/HMGCL/HACL1/PEX6/ECH1/PEX1/ACOT4/ACOX2/ABCD3/IDE/PAOX/NOS2/GSTK1/IDH1/SLC27A2/TYSND1/NUDT7/HSD17B4/CROT/ACOX3/EPHX2
GO_NEGATIVE_REGULATION_OF_LIPID_LOCALIZATION	GO_NEGATIVE_REGULATION_OF_LIPID_LOCALIZATION	38	0.6452	1.69625	0.00433767	0.0313937	0.0232819	2698	tags=32%, list=12%, signal=28%	IL6/THBS1/ITGAV/TNF/NFKBIA/APOC1/IRS2/PTPN11/PPARD/CRY1/OSBPL8/PCSK9
GO_DE_NOVO_PROTEIN_FOLDING	GO_DE_NOVO_PROTEIN_FOLDING	36	0.654492	1.69944	0.00433912	0.0313937	0.0232819	2832	tags=47%, list=13%, signal=41%	HSPH1/HSPA7/HSPA2/HSPA5/HSPD1/HSPA6/HSPA1A/CCT2/FKBP1A/DNAJB4/PTGES3/HSPE1/HSPA1B/HSPA8/ST13/DNAJB5/DNAJC2
GO_REACTIVE_OXYGEN_SPECIES_METABOLIC_PROCESS	GO_REACTIVE_OXYGEN_SPECIES_METABOLIC_PROCESS	234	0.407395	1.39777	0.0043484	0.0314138	0.0232968	1332	tags=16%, list=6%, signal=15%	MMP3/IL1B/THBS1/DDIT4/PTGS2/CAV1/PDGFRB/PXDN/HBA2/NOX4/NCF2/FPR2/HBA1/TNF/HBB/TYROBP/BNIP3/TGFBR2/SIRPA/PDGFB/HIF1A/HK2/GADD45A/ICAM1/F2RL1/RAC2/HSPD1/FYN/GNAI2/HSP90AB1/BIRC2/EGFR/CYP1B1/EDN1/PRDX4/SH3PXD2B/IFI6
GO_G_PROTEIN_COUPLED_RECEPTOR_INTERNALIZATION	GO_G_PROTEIN_COUPLED_RECEPTOR_INTERNALIZATION	12	0.82693	1.71163	0.00440945	0.0318073	0.0235886	645	tags=17%, list=3%, signal=16%	ADM/APLN
GO_REGULATION_OF_ENDOCRINE_PROCESS	GO_REGULATION_OF_ENDOCRINE_PROCESS	35	0.658957	1.70333	0.00443213	0.0319232	0.0236747	1998	tags=37%, list=9%, signal=34%	IL1B/GJA1/GAL/F2R/RAB8B/APLN/F2RL1/INHBB/PTPN11/RAB11FIP5/GNAS/C1QTNF1/CRY1
GO_REGULATION_OF_DENDRITIC_CELL_DIFFERENTIATION	GO_REGULATION_OF_DENDRITIC_CELL_DIFFERENTIATION	13	0.816012	1.71974	0.00444022	0.0319339	0.0236825	1515	tags=38%, list=7%, signal=36%	CEBPB/HLA-B/LILRB2/HLA-G/ZBTB46
GO_OUTFLOW_TRACT_MORPHOGENESIS	GO_OUTFLOW_TRACT_MORPHOGENESIS	71	0.548174	1.60986	0.00444952	0.0319532	0.0236969	1706	tags=28%, list=8%, signal=26%	SEMA3C/TWIST1/SFRP2/NRP1/HEYL/TGFBR2/HIF1A/RARA/JUN/ILK/ENG/SOX11/TBX2/WNT5A/SOX18/MSX2/TGFB2/ATF2/VEGFA/FZD2
GO_PRODUCTION_OF_MOLECULAR_MEDIATOR_OF_IMMUNE_RESPONSE	GO_PRODUCTION_OF_MOLECULAR_MEDIATOR_OF_IMMUNE_RESPONSE	179	0.433873	1.44439	0.00445746	0.0319628	0.023704	2376	tags=26%, list=11%, signal=23%	IL1B/IL6/SLC11A1/IL7R/TNF/FCER1G/TGFB3/SMAD7/TNFRSF1B/IRAK3/F2RL1/HLA-F/DDX21/HSPD1/SPON2/MAD2L2/TFRC/GALNT2/HLA-A/GPI/MIF/IL1R1/IL13RA2/SLC7A5/WNT5A/NBN/RSAD2/CTNNBL1/PRKDC/TNFSF13B/TGFB2/CD81/HLA-G/B2M/EXO1/EXOSC6/CLCF1/FFAR2/IL18RAP/SWAP70/IL18R1/IL27RA/BST2/RIF1/KDELR1/CD55
GO_NEGATIVE_REGULATION_OF_CELL_PROJECTION_ORGANIZATION	GO_NEGATIVE_REGULATION_OF_CELL_PROJECTION_ORGANIZATION	154	0.448777	1.46673	0.0044665	0.0319801	0.0237169	2880	tags=24%, list=13%, signal=21%	SPP1/LGALS1/VIM/SEMA3C/SPOCK1/THY1/APOE/NRP1/DKK1/EFNB2/DENND5A/PRNP/ASAP1/PTPRG/FYN/SEMA3A/CTSZ/ZNF365/GDI1/WNT5A/ITM2C/YWHAH/ARHGDIA/PLK2/B2M/SEMA3E/IFRD1/DNM3/CAPZB/TRPC6/MAP4/SEMA4F/RYK/PLXNA3/RTN4R/PFN2/EFNA1
GO_MUSCLE_CELL_DEVELOPMENT	GO_MUSCLE_CELL_DEVELOPMENT	152	0.449878	1.46735	0.00447316	0.0319805	0.0237171	2465	tags=23%, list=11%, signal=21%	PDGFRB/ITGB1/FHL2/ADM/ALPK2/CAV2/RGS2/RGS4/FHOD3/DYSF/LOX/SMYD3/MYH10/TNNT1/BVES/ACTG1/DNER/LMNA/FLNC/ENG/PDGFRA/EDN1/BIN1/MYOF/TPM1/VEGFA/CSRP1/WDR1/SIX4/MEF2A/ANKRD1/ATP2A2/HOMER1/ACTC1/CCNB1
GO_POSITIVE_REGULATION_OF_CELLULAR_PROTEIN_CATABOLIC_PROCESS	GO_POSITIVE_REGULATION_OF_CELLULAR_PROTEIN_CATABOLIC_PROCESS	132	0.470557	1.50988	0.00449138	0.0320633	0.0237785	3141	tags=29%, list=14%, signal=25%	CAV1/TNFAIP3/MSN/APOE/TRIB1/AURKA/DAB2/SMAD7/DACT1/CDC20/RNF19B/CSNK1E/NKD2/HSPA1A/BAG2/CD81/CSNK1D/PTTG1IP/PLK2/ZFAND2A/RNF217/LDLR/RNF144A/TRIB3/RDX/PLK1/CTSC/GSK3B/PRICKLE1/HSPA1B/USP13/PCSK9/MAPK9/SOCS5/CSNK1A1/HSP90AA1/PSMC1/TREM2
GO_LIVER_MORPHOGENESIS	GO_LIVER_MORPHOGENESIS	22	0.73051	1.72475	0.0045171	0.0321993	0.0238794	271	tags=18%, list=1%, signal=18%	IL6/TNFAIP3/CEBPB/SULF2
GO_REGULATION_OF_MUSCLE_CELL_DIFFERENTIATION	GO_REGULATION_OF_MUSCLE_CELL_DIFFERENTIATION	139	0.460817	1.48858	0.00453209	0.0322586	0.0239234	3411	tags=32%, list=16%, signal=27%	GREM1/BMP2/CDH2/NRG1/CYP26B1/RGS2/RGS4/DKK1/EFNB2/EHD2/PDGFB/MSX1/EHD1/CXCL10/SIK1/DLL1/MAPK12/YBX1/ENG/CXCL9/MORF4L2/EDN1/TMEM119/SPAG9/DNMT1/FLOT1/CDH15/EREG/TRIM32/MMP14/MEF2A/NFATC1/RBPMS2/CD53/PARP2/GDF15/MIR221/HDAC9/ID2/MIR21/RBM38/HAMP/SETD3/YY1
GO_CHAPERONE_MEDIATED_PROTEIN_FOLDING	GO_CHAPERONE_MEDIATED_PROTEIN_FOLDING	53	0.59631	1.66123	0.00454287	0.0322878	0.023945	2771	tags=40%, list=13%, signal=35%	HSPH1/HSPA7/HSPA2/CHORDC1/HSPA5/HSPA6/FKBP5/HSPA1A/CCT2/FKBP1A/CRTAP/PDCD5/DFFA/DNAJB4/PTGES3/HSPE1/HSPA1B/HSPA8/ST13/DNAJB5/PPIB
GO_REGULATION_OF_CYCLIN_DEPENDENT_PROTEIN_KINASE_ACTIVITY	GO_REGULATION_OF_CYCLIN_DEPENDENT_PROTEIN_KINASE_ACTIVITY	93	0.509958	1.56146	0.00457585	0.0324744	0.0240834	4313	tags=41%, list=20%, signal=33%	TNFAIP3/CAMK2N1/CCND1/PDGFB/CDKN3/ACTB/GADD45A/PKMYT1/HSP90AB1/CCNA1/EGFR/CKS1B/CKS2/SERTAD1/GTPBP4/MNAT1/PLK1/IPO7/CCNB2/CCNK/CCNF/IPO5/CCNA2/LATS2/CCNB1/CDKN1A/PSRC1/CDK4/CCND2/PKD2/CDKN2D/CDC25C/PKD1/CCNH/CDC37/FBXO7/CDC25A/BLM
GO_REGULATION_OF_CELL_CYCLE_G2_M_PHASE_TRANSITION	GO_REGULATION_OF_CELL_CYCLE_G2_M_PHASE_TRANSITION	185	0.433438	1.44832	0.00461598	0.0327112	0.024259	5288	tags=46%, list=24%, signal=36%	CCND1/AURKA/TPX2/HMMR/YWHAG/TUBA1A/KIF14/DYRK3/TUBB/HSPA2/APP/RAD21/CHEK1/NEDD1/CSNK1E/NBN/CSNK1D/CKAP5/PSMD2/PSMA3/MAPRE1/ODF2/CEP290/AURKB/DYNC1H1/PSMA6/CEP72/PLK4/PLK1/GPR132/PSMB2/PSMA1/CCNB1/NEK2/PSMD14/PSMD12/CEP135/PSMD3/PSMB7/NAE1/FBXO5/CDKN1A/PSMA4/BRSK1/DTL/HSP90AA1/PSMC1/MIR21/CENPJ/CDK4/PSMC6/DONSON/CDK2/ATF5/RINT1/PINX1/MIIP/CDC25C/YWHAE/AVEN/RAD17/CDC7/PSMA5/PSMD1/PSME4/CDC25A/PSMD9…
GO_REGULATION_OF_CELL_ADHESION_MEDIATED_BY_INTEGRIN	GO_REGULATION_OF_CELL_ADHESION_MEDIATED_BY_INTEGRIN	46	0.61698	1.67727	0.00462597	0.032734	0.0242759	3103	tags=41%, list=14%, signal=36%	SERPINE1/PLAU/SNAI2/SFRP2/ADAM9/JAM3/CXCL13/FERMT1/CYP1B1/TGFB2/PTPN11/ADA/LIF/SWAP70/DPP4/PODXL/EFNA1/LPXN/RET
GO_MULTI_ORGANISM_CELLULAR_PROCESS	GO_MULTI_ORGANISM_CELLULAR_PROCESS	13	0.814861	1.71731	0.00465165	0.0328676	0.024375	2155	tags=38%, list=10%, signal=35%	CAV1/CAV2/CXCR4/TPCN2/HYAL2
GO_ASTROCYTE_DEVELOPMENT	GO_ASTROCYTE_DEVELOPMENT	39	0.638901	1.68849	0.00466926	0.0329438	0.0244316	2120	tags=38%, list=10%, signal=35%	IL1B/IL6/VIM/FPR2/TNF/CDK6/C5AR1/APP/DLL1/LAMC3/EGFR/LDLR/ROR2/LAMB2/IFNGR1
GO_POSITIVE_REGULATION_OF_PEPTIDE_SECRETION	GO_POSITIVE_REGULATION_OF_PEPTIDE_SECRETION	182	0.432922	1.44237	0.00474481	0.0334281	0.0247906	2120	tags=23%, list=10%, signal=21%	IL6/VEGFC/ADAM8/GJA1/IL1A/ANO1/ACSL4/TNF/PANX1/TGFB3/HIF1A/CD14/GPR68/RAB8B/APLN/F2RL1/MYH10/ADAM9/HAVCR2/HSPD1/FERMT1/GAPDH/IRS2/FGR/GPI/MIF/WNT5A/EGFR/TGFB2/NLGN2/CLEC5A/LILRA2/DNM1L/LPL/PTGER4/PPARD/GRP/SRI/AIF1/AKAP12/IFNGR1
GO_LIPID_OXIDATION	GO_LIPID_OXIDATION	98	-0.534326	-1.5683	0.00479178	0.0336846	0.0249809	3154	tags=37%, list=14%, signal=32%	MLYCD/ALOX15B/DECR1/PEX7/CPT1B/HACL1/PPARGC1A/CPT1A/ECH1/POR/ETFB/ETFA/ACOX2/ABCD3/APPL2/CPT2/ACADM/ILVBL/CYP4V2/ACADVL/SLC27A2/TYSND1/HSD17B4/ETFDH/ACACB/ALDH3A2/ALOX12/CROT/PPARG/ECHS1/ACOX3/APOD/HADH/ALOX12B/ECHDC2/ADH7
GO_RESPONSE_TO_INTERLEUKIN_18	GO_RESPONSE_TO_INTERLEUKIN_18	11	0.837403	1.70127	0.00479516	0.0336846	0.0249809	1881	tags=45%, list=9%, signal=42%	RIPK2/PDGFB/TICAM2/IL18RAP/IL18R1
GO_MAINTENANCE_OF_PROTEIN_LOCATION	GO_MAINTENANCE_OF_PROTEIN_LOCATION	85	0.518498	1.57113	0.0048226	0.0338268	0.0250863	2358	tags=27%, list=11%, signal=24%	CAV1/SRGN/GJA1/FLNA/KDELR3/FBN2/KDELR2/HK2/NBL1/TMSB10/NFKBIA/HSPA5/INSIG2/DBN1/GPAA1/GOPC/CCDC88A/SRI/NFKBIE/FBN1/PARK7/G3BP2/KDELR1
GO_POSITIVE_REGULATION_OF_METANEPHROS_DEVELOPMENT	GO_POSITIVE_REGULATION_OF_METANEPHROS_DEVELOPMENT	12	0.82439	1.70637	0.0048294	0.0338268	0.0250863	1495	tags=42%, list=7%, signal=39%	BASP1/PDGFRB/PDGFB/MYC/LIF
GO_EPIDERMAL_GROWTH_FACTOR_RECEPTOR_SIGNALING_PATHWAY	GO_EPIDERMAL_GROWTH_FACTOR_RECEPTOR_SIGNALING_PATHWAY	108	0.490699	1.53347	0.00487457	0.0340688	0.0252658	3880	tags=37%, list=18%, signal=31%	MMP9/ERRFI1/PLAUR/CDH13/WDR54/ITGA1/PTPN12/SOX9/SHC1/APP/FAM83A/EFEMP1/BCAR1/EGFR/PTPN11/IFI6/SPRY1/TGFA/EREG/ARF4/DGKD/CCDC88A/CBLB/CBL/PLCG1/REPS2/SOCS5/FAM83B/HIP1/FER/MIR21/HBEGF/SOCS4/SHKBP1/ABL1/CDC42/ARHGEF7/MVP/NUP62/GPRC5A
GO_NEGATIVE_REGULATION_OF_GROWTH	GO_NEGATIVE_REGULATION_OF_GROWTH	218	0.412591	1.40313	0.00487805	0.0340688	0.0252658	3715	tags=31%, list=17%, signal=26%	SPP1/MT2A/GREM1/STC2/SEMA3C/SFRP2/SERPINE2/GJA1/MT1A/DCBLD2/NRP1/RGS2/RGS4/TGFBR2/HIF1A/CYP27B1/MSX1/STK3/DACT3/MT1F/OSGIN2/ENO1/SEMA3A/HSPA1A/WNT5A/SAV1/TGFB2/CAPRIN2/SEMA3E/IFRD1/PPARD/LGMN/MT1G/HYAL2/SOCS2/BST2/APBB2/HSPA1B/SEMA4F/NKD1/PPT1/RYK/SH3BP4/SERTAD3/CGRRF1/MEG3/PLXNA3/RTN4R/DUSP10/STK4/CCDC85B/CDKN1A/PSRC1/MUL1/GDF15/MT1E/PPP2CA/BTG1/FBP1/RAI1/YY1/SLIT3/TRIM46/CDKN2D/TSPYL2/RB1/SEMA3…
GO_NEGATIVE_REGULATION_OF_PROTEIN_MODIFICATION_BY_SMALL_PROTEIN_CONJUGATION_OR_REMOVAL	GO_NEGATIVE_REGULATION_OF_PROTEIN_MODIFICATION_BY_SMALL_PROTEIN_CONJUGATION_OR_REMOVAL	77	0.533467	1.59026	0.00493289	0.0344021	0.025513	3655	tags=35%, list=17%, signal=29%	CAV1/TNFAIP3/DYSF/SMAD7/ISG15/DNAJA1/FYN/MAD2L2/MAD2L1/UBR5/HSPA1A/IVNS1ABP/NXN/RASD2/BAG2/GTPBP4/CRY1/PRMT3/PARK7/HSPA1B/GLMN/FBXO5/RPS7/PRR7/PARP10/ABL1/PINX1
GO_POSITIVE_REGULATION_OF_CYTOKINE_BIOSYNTHETIC_PROCESS	GO_POSITIVE_REGULATION_OF_CYTOKINE_BIOSYNTHETIC_PROCESS	34	0.66071	1.69821	0.00497512	0.0346456	0.0256936	3128	tags=41%, list=14%, signal=35%	IL1B/IL6/THBS1/TNF/TYROBP/APP/WNT5A/EREG/AKAP12/LBP/CD80/TLR4/HMOX1/IFNG
GO_NEGATIVE_REGULATION_OF_CALCIUM_ION_TRANSPORT	GO_NEGATIVE_REGULATION_OF_CALCIUM_ION_TRANSPORT	49	0.60432	1.66134	0.00498697	0.0346456	0.0256936	3953	tags=41%, list=18%, signal=34%	PTGS2/STC1/DYSF/GEM/ICAM1/GSTO1/BIN1/CALM3/LILRB2/SESTD1/SLC30A1/SRI/NOS3/SPINK1/RRAD/NTSR1/PKD2/YWHAE/UBQLN1/CALM2
GO_DEFENSE_RESPONSE_TO_BACTERIUM	GO_DEFENSE_RESPONSE_TO_BACTERIUM	185	-0.459501	-1.45663	0.00499877	0.0346456	0.0256936	1585	tags=19%, list=7%, signal=18%	SELP/IL22RA1/PPP1R11/TNFRSF14/EPHA2/GSDMB/NOS2/PRB3/PYCARD/RNASE7/UNC13B/GBP2/SYK/LYZ/LTF/LCE3A/COCH/PLA2G2A/S100A14/CTSG/S100A8/TLR5/S100A12/S100A9/PI3/SLPI/IGLL1/TF/KLK7/PLAC8/DEFB1/S100A7/C10orf99/SPINK5/GBP6/LCN2
GO_REGULATION_OF_PROTEIN_LOCALIZATION_TO_NUCLEUS	GO_REGULATION_OF_PROTEIN_LOCALIZATION_TO_NUCLEUS	110	0.48781	1.52844	0.00500119	0.0346456	0.0256936	3174	tags=35%, list=14%, signal=30%	PTGS2/FLNA/CARD10/RAB23/CCT6A/FERMT1/FYN/LMNA/ECT2/TFRC/GLI3/NUTF2/HSP90AB1/UBR5/CCT2/NOLC1/TRIM28/TCP1/UFM1/LIF/CCT8/NMD3/DKC1/PLK1/LILRB4/TPR/CCT7/GSK3B/IPO5/HYAL2/PARK7/BYSL/MAGED1/NUP54/CD36/CCT4/PKIG/IFNG/CCT3
GO_TROPHOBLAST_CELL_MIGRATION	GO_TROPHOBLAST_CELL_MIGRATION	11	0.835914	1.69824	0.00500365	0.0346456	0.0256936	2394	tags=45%, list=11%, signal=41%	TIMP1/GJA1/SYDE1/VEGFA/CALR
GO_PLASMINOGEN_ACTIVATION	GO_PLASMINOGEN_ACTIVATION	18	0.758185	1.71737	0.0050219	0.0347223	0.0257504	916	tags=39%, list=4%, signal=37%	SERPINE1/PLAU/THBS1/SERPINE2/PGK1/ENO1/CTSZ
GO_REGULATION_OF_NEURON_PROJECTION_DEVELOPMENT	GO_REGULATION_OF_NEURON_PROJECTION_DEVELOPMENT	431	0.358203	1.29916	0.0050648	0.0349688	0.0259333	3777	tags=26%, list=17%, signal=22%	SPP1/LGALS1/TNFRSF12A/VIM/SEMA3C/SPOCK1/SFRP2/PRRX1/CDH2/THY1/CHN1/APOE/NRP1/RGS2/DKK1/EFNB2/ENC1/DENND5A/ZEB2/NEFL/SDC2/ASAP1/PTK7/CDC20/PTPRG/MACF1/HSPA5/ILK/FYN/TANC2/SEMA3A/CTSZ/PLXNA1/FEZ1/LRP8/ZNF365/GDI1/WNT5A/SF3A2/ITM2C/DPYSL2/YWHAH/CXCR4/DBN1/ARHGDIA/LPAR3/PLK2/CFL1/DNM1L/B2M/CAPRIN2/SNAP25/VEGFA/SETX/ABL2/SEMA3E/ROR2/NGF/SKIL/IFRD1/CCDC88A/L1CAM/ADAM10/GSK3B/NPTN/RRN3/DNM3/TRPC6/ANKRD1…
GO_MONOCYTE_CHEMOTAXIS	GO_MONOCYTE_CHEMOTAXIS	58	0.575346	1.63041	0.00510551	0.0351316	0.026054	874	tags=31%, list=4%, signal=30%	CCL3L3/SERPINE1/IL6/GREM1/CCL20/CCL3L1/CCL3/CCL2/ANO6/CCL8/FPR2/PLA2G7/PDGFB/CXCL10/NBL1/SLAMF8/CCL13/DUSP1
GO_CELL_ADHESION_MOLECULE_PRODUCTION	GO_CELL_ADHESION_MOLECULE_PRODUCTION	11	0.833367	1.69306	0.00510789	0.0351316	0.026054	1676	tags=36%, list=8%, signal=34%	IL1B/CAV1/COLEC12/FLOT1
GO_ESTABLISHMENT_OF_PROTEIN_LOCALIZATION_TO_TELOMERE	GO_ESTABLISHMENT_OF_PROTEIN_LOCALIZATION_TO_TELOMERE	15	0.782912	1.70217	0.00511019	0.0351316	0.026054	3174	tags=67%, list=14%, signal=57%	CCT6A/CCT2/TCP1/CCT8/DKC1/CCT7/ACD/TERF1/CCT4/CCT3
GO_CORTICAL_CYTOSKELETON_ORGANIZATION	GO_CORTICAL_CYTOSKELETON_ORGANIZATION	57	0.58316	1.64488	0.0051247	0.0351814	0.0260909	2394	tags=39%, list=11%, signal=34%	PLEK/FMNL2/TNF/FHOD3/ANLN/EHD2/RHOQ/FHOD1/RHOBTB3/RHOC/RAC2/RHOB/TLN1/ECT2/RAB13/RTKN/RHOBTB1/WDR1/PPP2R3C/RND3/ROCK2/CALR
GO_POSITIVE_REGULATION_OF_LEUKOCYTE_MEDIATED_IMMUNITY	GO_POSITIVE_REGULATION_OF_LEUKOCYTE_MEDIATED_IMMUNITY	113	0.486896	1.53021	0.005146	0.0352775	0.0261622	2211	tags=26%, list=10%, signal=23%	IL1B/IL6/TNF/FCER1G/TYROBP/HLA-B/F2RL1/HLA-F/DDX21/HSPD1/MAD2L2/TFRC/HLA-A/FGR/IL1R1/RSAD2/PVR/FADD/CD81/HLA-G/B2M/EXOSC6/CLCF1/ITGB2/IL18RAP/IL18R1/HLA-H/ADORA2B/RIF1
GO_NEGATIVE_REGULATION_OF_COAGULATION	GO_NEGATIVE_REGULATION_OF_COAGULATION	46	0.611328	1.6619	0.00519012	0.0355295	0.0263491	464	tags=26%, list=2%, signal=26%	SERPINE1/PLAU/THBS1/FAP/SERPINE2/ANXA5/PLAUR/APOE/SH2B3/PDGFB/PROCR/SERPING1
GO_RETINA_VASCULATURE_MORPHOGENESIS_IN_CAMERA_TYPE_EYE	GO_RETINA_VASCULATURE_MORPHOGENESIS_IN_CAMERA_TYPE_EYE	11	0.831513	1.6893	0.00521213	0.0356298	0.0264235	2777	tags=64%, list=13%, signal=56%	COL4A1/NRP1/CLIC4/CYP1B1/RHOJ/LRP5L/FZD4
GO_CD4_POSITIVE_ALPHA_BETA_T_CELL_CYTOKINE_PRODUCTION	GO_CD4_POSITIVE_ALPHA_BETA_T_CELL_CYTOKINE_PRODUCTION	19	0.7479	1.71375	0.005253	0.0358584	0.026593	2376	tags=42%, list=11%, signal=38%	IL1B/IL6/IL1R1/RSAD2/CD81/IL18RAP/IL18R1/CD55
GO_CELLULAR_RESPONSE_TO_PEPTIDE	GO_CELLULAR_RESPONSE_TO_PEPTIDE	335	0.37909	1.34843	0.00526827	0.0359119	0.0266327	2276	tags=19%, list=10%, signal=17%	IL1B/CAV1/VIM/SLC39A14/BCAR3/ERRFI1/GJA1/CA2/IRS1/RIPK2/CAV2/ANO1/FPR2/RHOQ/RAB31/PRNP/SOCS3/PXN/YWHAG/SHC1/NAMPT/ICAM1/RAB8B/RARRES2/APP/AKR1B1/PTPRE/FYN/GNAI2/IRS2/KLF10/SLC9A1/INSIG2/BCAR1/MYO5A/PRKDC/PTPN1/RAP1B/INHBB/EDN1/VCAM1/PTPN11/MYO1C/SOCS1/STAT1/PPAT/AP3S1/LPL/AGTRAP/PRLR/ATP6V1C1/BAIAP2L1/EIF4EBP1/RAB13/TRIB3/PID1/LGMN/ADCY7/SESN3/FBN1/GSK3B/SOCS2/ZFP36L1/CCNA2
GO_POSITIVE_REGULATION_OF_MAP_KINASE_ACTIVITY	GO_POSITIVE_REGULATION_OF_MAP_KINASE_ACTIVITY	232	0.404938	1.38709	0.00528541	0.035978	0.0266817	1978	tags=19%, list=9%, signal=18%	IL1B/THBS1/PROK2/PDGFC/PDGFRB/BMP2/CSPG4/ADAM8/RIPK2/NOX4/NRG1/IGFBP6/TNF/DKK1/DUSP6/FPR1/C5AR1/ITGA1/TGFB3/PDGFB/GADD45A/ZEB2/SHC1/F2R/ADAM9/GADD45B/ILK/MIF/WNT5A/EGFR/PTPN1/IRAK1/EDN1/SPAG9/PTPN11/CD81/CXCR4/LPAR3/TGFA/VEGFA/ROR2/NGF/PEA15/ERN1/GADD45G
GO_CELLULAR_RESPONSE_TO_VITAMIN	GO_CELLULAR_RESPONSE_TO_VITAMIN	30	0.675265	1.69108	0.00529509	0.0359816	0.0266844	1081	tags=20%, list=5%, signal=19%	COL1A1/POSTN/TNC/SNAI2/CYP27B1/VDR
GO_HOMEOSTASIS_OF_NUMBER_OF_CELLS	GO_HOMEOSTASIS_OF_NUMBER_OF_CELLS	224	0.408589	1.39355	0.00530082	0.0359816	0.0266844	2295	tags=20%, list=10%, signal=18%	IL6/CXCL6/TNFAIP3/CDH2/IL7R/ETS1/SH2B3/CDK6/FCER1G/AXL/PDE4B/HIF1A/SOX9/ISG15/DOCK11/F2R/DYRK3/JAM3/LYAR/SPI1/HSPA1A/MIF/PRKDC/TNFSF13B/FADD/PTPN11/ADA/STAT1/B2M/PRMT1/VEGFA/NCAPG2/SKIL/CCNB2/NFE2L1/KLF13/EPAS1/LIPA/RRN3/ZFP36L1/HSPA1B/PPP2R3C/NOS3/JMJD6
GO_REGULATION_OF_SYMBIOTIC_PROCESS	GO_REGULATION_OF_SYMBIOTIC_PROCESS	205	0.415489	1.40491	0.00531295	0.0360074	0.0267036	3413	tags=28%, list=16%, signal=24%	LGALS1/CXCL6/CAV1/CCL3/ITGAV/CCL8/CAV2/IFITM2/APOE/TNF/IFITM3/FCN1/ISG15/F2RL1/JUN/TRIML2/GAPDH/RSAD2/FCN3/TRIM28/ADARB1/GTF2F2/CXCR4/FUCA2/TOP2A/SRPK2/IFITM1/STAT1/CFL1/FBXL2/TRIM32/CCNK/KPNA2/IGF2R/POLR2F/BST2/STOM/ILF3/OAS3/CHD1/HSPA8/STAU1/MORC2/DHX9/PPIB/ANXA2/SNW1/MIR221/POLR2K/POLR2J/PLSCR1/CSF1R/POLR2D/TNIP1/RSF1/APOBEC3B/ZFP36/PARP10
GO_REGULATION_OF_THE_FORCE_OF_HEART_CONTRACTION	GO_REGULATION_OF_THE_FORCE_OF_HEART_CONTRACTION	24	0.711996	1.70775	0.00532088	0.0360074	0.0267036	2422	tags=33%, list=11%, signal=30%	CAV1/ADM/APLN/SLC9A1/EDN2/NOS3/ATP2A2/ATP2B4
GO_REGULATION_OF_SMOOTH_MUSCLE_CONTRACTION	GO_REGULATION_OF_SMOOTH_MUSCLE_CONTRACTION	49	0.599803	1.64892	0.00532699	0.0360074	0.0267036	2160	tags=29%, list=10%, signal=26%	PTGS2/CAV1/PROK2/RGS2/SPHK1/F2R/EDN2/EDN1/ADA/DAPK3/DOCK5/ITGA2/ADORA2B/CNN1
GO_REGULATION_OF_OSTEOCLAST_DIFFERENTIATION	GO_REGULATION_OF_OSTEOCLAST_DIFFERENTIATION	55	0.585497	1.64249	0.00534881	0.0361045	0.0267755	2082	tags=29%, list=9%, signal=26%	FSTL3/CCL3/LILRB3/CA2/CEBPB/TNF/TYROBP/GPR68/FOS/LRRC17/IL20/KLF10/CCR1/GNAS/LILRB4/FBN1
GO_ENDOTHELIAL_CELL_DEVELOPMENT	GO_ENDOTHELIAL_CELL_DEVELOPMENT	59	0.56985	1.61998	0.00546448	0.0368338	0.0273164	1594	tags=36%, list=7%, signal=33%	IL1B/STC1/MYADM/PLOD3/MSN/COL15A1/TNF/MET/S1PR3/COL18A1/VCL/ICAM1/F2RL1/CLIC4/CDH5/ENG/TNFRSF1A/RAP1B/SOX18/HEG1/VEGFA
GO_2_OXOGLUTARATE_METABOLIC_PROCESS	GO_2_OXOGLUTARATE_METABOLIC_PROCESS	14	-0.811394	-1.68367	0.00548049	0.0368526	0.0273303	2333	tags=57%, list=11%, signal=51%	MRPS36/GOT2/ADHFE1/IDH2/IDH1/D2HGDH/GOT1/GPT2
GO_BONE_GROWTH	GO_BONE_GROWTH	29	0.681498	1.69531	0.00548968	0.0368526	0.0273303	1957	tags=31%, list=9%, signal=28%	MMP13/STC1/TGFBR2/SOX9/RARA/MSX2/COL27A1/ANXA6/BNC2
GO_BEHAVIOR	GO_BEHAVIOR	479	0.349451	1.27756	0.00549199	0.0368526	0.0273303	3120	tags=19%, list=14%, signal=17%	ITGA5/THBS1/PTGS2/CSF2/ITGB1/CCL3/MME/GJA1/CEBPB/NRG1/APOE/GAL/DKK1/PRNP/HIF1A/HPRT1/FOSL1/PCDH17/HEXB/FOS/NPTX2/PICALM/APLN/APP/JUN/SGIP1/FYN/GMFB/GLI3/NPC1/TH/EGFR/MYO5A/ADARB1/FADD/RASD2/NLGN2/ADA/LILRB2/PLK2/SLC1A3/B2M/APH1B/SNAP25/EGR2/ABL2/LDLR/ZFHX3/NGF/RIC8A/ARF4/FEN1/GRP/ZDHHC8/LGMN/MAP1A/EIF4A3/UBA6/SYT11/NPTN/NPHP4/PARK7/SLITRK6/DPP4/HOMER1/DDHD2/NRGN/CIC/P2RX4/PPT1/GAD1/SCN2A/VDAC1/YT…
GO_RESPONSE_TO_EXTRACELLULAR_STIMULUS	GO_RESPONSE_TO_EXTRACELLULAR_STIMULUS	421	0.357503	1.29424	0.00549777	0.0368526	0.0273303	2332	tags=18%, list=11%, signal=16%	SPP1/COL1A1/POSTN/TNC/PTGS2/SPARC/STC2/STC1/FSTL1/ADM/SNAI2/SFRP2/MMP7/SLC2A1/CHSY1/FADS1/APOE/ACSL4/CYP26B1/LDHA/AXL/BNIP3/TGFBR2/CCND1/CYP27B1/NUAK1/FOSL1/FOS/NAMPT/SLC38A2/RARA/CXCL10/ICAM1/XPR1/SIK1/DDIT3/JUN/SGIP1/UCN2/HSPA5/CD68/LIPG/GNAI2/KLF10/VDR/TH/EGFR/INHBB/VCAM1/ADA/ADSL/STAT1/DNM1L/SLC39A4/LPL/LDLR/KYNU/DAP/ITGA2/LRAT/EIF4EBP1/PPARD/TBL2/AIF1/SESN3/CBL/KANK2/DNMT3B/WRN/ADORA2B/HAT1/…
GO_NEGATIVE_REGULATION_OF_STEROID_METABOLIC_PROCESS	GO_NEGATIVE_REGULATION_OF_STEROID_METABOLIC_PROCESS	24	0.710105	1.70321	0.00553806	0.0370713	0.0274925	977	tags=25%, list=4%, signal=24%	BMP2/SNAI2/DKK3/APOE/CYP27B1/INSIG2
GO_PHOSPHATIDYLCHOLINE_ACYL_CHAIN_REMODELING	GO_PHOSPHATIDYLCHOLINE_ACYL_CHAIN_REMODELING	23	-0.734387	-1.68461	0.00557465	0.0372646	0.0276359	1516	tags=30%, list=7%, signal=28%	MBOAT2/PLA2G4E/PLA2G2A/PLA2G3/PLA2G4F/PLA2G4B/DBI
GO_LEUKOCYTE_PROLIFERATION	GO_LEUKOCYTE_PROLIFERATION	267	0.389131	1.35384	0.00564744	0.037699	0.027958	1718	tags=18%, list=8%, signal=17%	IL1B/IL6/TNFAIP3/GREM1/SLC11A1/MSN/IL1A/IL7R/CCL8/RIPK2/CEBPB/GAL/PRNP/TYROBP/TGFBR2/CD70/MNDA/HPRT1/IMPDH1/EFNB1/LRRC32/TNFRSF1B/SLC39A10/F2RL1/SDC4/HAVCR2/RAC2/HSPD1/FYN/IRS2/TFRC/SOX11/HLA-A/MIF/CD300A/TNFSF13B/FADD/VCAM1/CD81/ADA/IRF1/ELF4/LILRB2/HLA-G/MAD1L1/TWSG1/IFNE/CLCF1
GO_REGULATION_OF_PROTEIN_LOCALIZATION_TO_CHROMOSOME_TELOMERIC_REGION	GO_REGULATION_OF_PROTEIN_LOCALIZATION_TO_CHROMOSOME_TELOMERIC_REGION	12	0.820177	1.69765	0.00566929	0.0377927	0.0280275	3174	tags=75%, list=14%, signal=64%	CCT6A/CCT2/TCP1/CCT8/DKC1/CCT7/TERF1/CCT4/CCT3
GO_NEGATIVE_REGULATION_OF_BONE_MINERALIZATION	GO_NEGATIVE_REGULATION_OF_BONE_MINERALIZATION	14	0.794734	1.70295	0.00573309	0.0381177	0.0282685	1202	tags=43%, list=5%, signal=41%	GREM1/SRGN/CCL3/HIF1A/SOX9/CCR1
GO_RESPONSE_TO_VITAMIN_D	GO_RESPONSE_TO_VITAMIN_D	33	0.662254	1.69141	0.00573382	0.0381177	0.0282685	1081	tags=27%, list=5%, signal=26%	SPP1/TNC/PTGS2/STC2/STC1/SNAI2/CYP27B1/CXCL10/VDR
GO_CHROMOSOME_SEGREGATION	GO_CHROMOSOME_SEGREGATION	256	0.393475	1.36201	0.00575867	0.0382303	0.028352	3917	tags=29%, list=18%, signal=24%	TRIP13/GEM/UBE2C/KIF14/BUB1/RRS1/DLGAP5/CDC20/NCAPD2/CDCA5/RAD21/MAD2L2/ECT2/DUSP1/MAD2L1/NEK6/CENPK/KIF4A/NCAPG/CENPN/HJURP/TOP2A/NUF2/KIF2C/CDCA8/DSN1/NSMCE2/MAD1L1/CENPE/NCAPG2/NUP37/AURKB/DYNC1H1/DSCC1/NDC80/PLK1/FEN1/CENPT/TPR/SMC2/KIF18A/TACC3/TTK/TERF1/CCNB1/NEK2/PRC1/SPC25/MUS81/CENPH/FBXO5/ERCC2/UVRAG/PSRC1/TTL/PDS5B/CSNK2A2/SKA2/SKA1/STAG2/KPNB1/XRCC3/EME1/TLK2/KIFC1/RB1/PINX1/RACGAP1/R…
GO_PHOSPHATIDYLCHOLINE_METABOLIC_PROCESS	GO_PHOSPHATIDYLCHOLINE_METABOLIC_PROCESS	71	-0.565259	-1.58002	0.00578446	0.0383255	0.0284227	3228	tags=30%, list=15%, signal=25%	CHPT1/PLA2G4A/MBOAT1/SLC44A4/ABHD4/PLA2G4C/RAB38/STARD10/MBOAT2/PNPLA7/PLA2G4E/SLC44A3/LPIN1/PLA2G2A/PLA2G3/CDS1/SLC44A2/PLA2G4F/PLA2G4B/DBI/GDPD3
GO_REGULATION_OF_GLUCOSE_TRANSMEMBRANE_TRANSPORT	GO_REGULATION_OF_GLUCOSE_TRANSMEMBRANE_TRANSPORT	61	0.565522	1.61859	0.00578888	0.0383255	0.0284227	2756	tags=30%, list=13%, signal=26%	IL1B/IRS1/SLC2A1/EDNRA/TNF/RHOQ/HK2/IRS2/EDN1/PTPN11/RTN2/TRIB3/PEA15/PID1/CLIP3/MEF2A/OSBPL8/YES1
GO_ROOF_OF_MOUTH_DEVELOPMENT	GO_ROOF_OF_MOUTH_DEVELOPMENT	81	0.519119	1.55841	0.00588575	0.0389136	0.0288588	1957	tags=28%, list=9%, signal=26%	TWIST1/SNAI2/PRRX1/MSC/TGFB3/TGFBR2/MSX1/LRRC32/IRF6/JAG2/ASPH/GLI3/FOXF2/SOX11/INSIG2/TBX2/WNT5A/PDGFRA/TGFB2/SATB2/FZD2/MMP25/BNC2
GO_COLLAGEN_ACTIVATED_SIGNALING_PATHWAY	GO_COLLAGEN_ACTIVATED_SIGNALING_PATHWAY	13	0.80754	1.70189	0.00592029	0.0390806	0.0289826	1771	tags=62%, list=8%, signal=57%	COL1A1/COL4A1/COL4A2/COL4A6/COL4A5/ITGA11/OSCAR/ITGA2
GO_POSITIVE_REGULATION_OF_INFLAMMATORY_RESPONSE	GO_POSITIVE_REGULATION_OF_INFLAMMATORY_RESPONSE	130	0.464189	1.4867	0.00592718	0.0390806	0.0289826	2705	tags=29%, list=12%, signal=26%	IL1B/SERPINE1/IL6/PTGS2/OSM/CCL3/ADAM8/CEBPB/ETS1/TNF/FCER1G/TGM2/PLA2G7/FABP4/NFKBIA/HSPD1/GPR4/TNFRSF1A/WNT5A/EGFR/OSMR/CD81/LPL/LDLR/FFAR2/ITGA2/PTGER4/CTSC/HYAL2/ADORA2B/GBP5/PARK7/GPSM3/LBP/IL1RL1/IL15/TLR4/DHX9
GO_NEGATIVE_REGULATION_OF_BINDING	GO_NEGATIVE_REGULATION_OF_BINDING	149	0.448436	1.45837	0.00595017	0.0391787	0.0290554	3400	tags=29%, list=15%, signal=25%	CAV1/IFIT2/DKK1/MET/PDGFB/AURKA/GPSM1/MSX1/ACTB/DAB2/DACT1/NES/DDIT3/JUN/NFKBIA/MAD2L2/CSNK1E/CTSZ/SOX11/CPNE1/MSX2/BAG2/GTPBP4/B2M/HABP4/AURKB/SRI/EIF4A3/GSK3B/PARK7/EIF2S1/ATP2A2/NEK2/LRPAP1/PCSK9/CDKN1A/ROCK1/RUVBL2/HMOX1/ID2/SORL1/RSF1/USP33
GO_EMBRYONIC_CRANIAL_SKELETON_MORPHOGENESIS	GO_EMBRYONIC_CRANIAL_SKELETON_MORPHOGENESIS	44	0.614902	1.65971	0.0059631	0.0392104	0.0290789	2245	tags=32%, list=10%, signal=29%	TWIST1/PRRX1/TGFB3/TGFBR2/MTHFD1L/RUNX2/GLI3/PDGFRA/SLC39A1/MTHFD1/GNAS/EIF4A3/MMP14/SIX4
GO_NEGATIVE_REGULATION_OF_NEURON_DEATH	GO_NEGATIVE_REGULATION_OF_NEURON_DEATH	180	0.427432	1.4231	0.00601793	0.039359	0.0291891	3340	tags=23%, list=15%, signal=19%	ADAM8/CCL2/CEBPB/APOE/NRP1/C5AR1/AXL/TGFB3/HIF1A/TNFRSF1B/NEFL/NES/KIF14/F2R/HLA-F/JUN/ILK/HSPD1/FYN/HSP90AB1/HYOU1/DLX1/CSF3/NRBP2/CLCF1/NGF/LGMN/CBL/GSK3B/PARK7/SIX4/PPT1/REL/ROCK1/PARP2/HMOX1/ADORA2A/PSMC1/SERPINF1/SORL1/FZD1
GO_NEGATIVE_REGULATION_OF_CYTOKINE_PRODUCTION	GO_NEGATIVE_REGULATION_OF_CYTOKINE_PRODUCTION	249	0.396576	1.36786	0.00601846	0.039359	0.0291891	3658	tags=28%, list=17%, signal=24%	IL6/THBS1/TNFAIP3/SRGN/TWIST1/SLC11A1/ERRFI1/CDH3/MIR302C/TNF/LAPTM4B/PRNP/TYROBP/AXL/TGFB3/SIRPA/SMAD7/ISG15/LRRC32/RARA/IRAK3/DDIT3/CD83/F2RL1/HLA-F/GBP1/CLEC4A/HAVCR2/DLL1/NUTF2/HSP90AB1/HOMER3/INHBB/RELB/TGFB2/TWSG1/PTGER4/ADCY7/RPS6KA4/SYT11/NPTN/IL27RA/BST2/LBP/IL1RL1/REL/TLR4/FN1/CD274/PCBP2/SOCS5/FURIN/MUL1/HMOX1/FGFR1/MIR221/HDAC9/IFNG/TREM2/MIR21/TLR8/ZFP36/YY1/PGLYRP1/NAV3/ACP5/TNFSF4/…
GO_CARDIAC_LEFT_VENTRICLE_MORPHOGENESIS	GO_CARDIAC_LEFT_VENTRICLE_MORPHOGENESIS	13	0.806828	1.70039	0.00602601	0.039359	0.0291891	402	tags=15%, list=2%, signal=15%	SFRP2/TGFBR2
GO_POSITIVE_REGULATION_OF_MEMBRANE_PROTEIN_ECTODOMAIN_PROTEOLYSIS	GO_POSITIVE_REGULATION_OF_MEMBRANE_PROTEIN_ECTODOMAIN_PROTEOLYSIS	13	0.806953	1.70065	0.00602601	0.039359	0.0291891	679	tags=46%, list=3%, signal=45%	IL1B/ADAM8/APOE/TNF/TNFRSF1B/ADAM9
GO_DOUBLE_STRAND_BREAK_REPAIR	GO_DOUBLE_STRAND_BREAK_REPAIR	185	0.425822	1.42287	0.00602641	0.039359	0.0291891	4482	tags=31%, list=20%, signal=25%	TWIST1/TRIP13/SPIRE1/MCM4/RAD51AP1/CDCA5/RAD21/MAD2L2/CHEK1/UBR5/RECQL/ZNF365/UBE2V2/NBN/PRKDC/MDC1/TNKS1BP1/NSMCE2/RPA3/GINS2/RAD54B/SETX/FOXM1/MCM6/FEN1/WRN/EYA3/RIF1/MUS81/PSMD14/MCM5/MTA1/XRCC6/PARP2/UVRAG/DEK/MCM2/MIR221/XRCC3/FIGNL1/YY1/MCM3/RECQL4/EME1/RBBP8/FANCB/MORF4L1/CDC7/DNA2/WAS/TP53BP1/XRCC4/BLM/RAD51C/ERCC6/ACTR2/RAD50
GO_POSITIVE_REGULATION_OF_PROTEIN_AUTOPHOSPHORYLATION	GO_POSITIVE_REGULATION_OF_PROTEIN_AUTOPHOSPHORYLATION	25	0.701949	1.69691	0.00609822	0.0397315	0.0294653	1594	tags=32%, list=7%, signal=30%	GREM1/PDGFC/VEGFC/PDGFB/NBN/TNKS1BP1/CALM3/VEGFA
GO_POSITIVE_REGULATION_OF_SUPRAMOLECULAR_FIBER_ORGANIZATION	GO_POSITIVE_REGULATION_OF_SUPRAMOLECULAR_FIBER_ORGANIZATION	175	0.430732	1.42942	0.00609989	0.0397315	0.0294653	2898	tags=27%, list=13%, signal=24%	PLEK/NOX4/APOE/NRP1/FLNA/MET/ARHGEF10/FHOD1/TGFB3/SPIRE1/PXN/PFN1/RHOC/ICAM1/F2RL1/SDC4/APP/ARPC1B/BAIAP2L2/GMFB/HSPA1A/EDN1/BIN1/CSF3/MYO1C/SH3PXD2B/S100A10/CKAP5/VASP/PDXP/TPM1/CFL1/MAPRE1/HCK/BAIAP2L1/SWAP70/CCDC88A/CDC42EP3/WDR1/HSPA1B/GPR65/CDC42EP2/ROCK2/TESK1/DRG1/NIN/PFN2/PSRC1
GO_COLLAGEN_ACTIVATED_TYROSINE_KINASE_RECEPTOR_SIGNALING_PATHWAY	GO_COLLAGEN_ACTIVATED_TYROSINE_KINASE_RECEPTOR_SIGNALING_PATHWAY	10	0.844583	1.67783	0.00611019	0.039745	0.0294754	629	tags=50%, list=3%, signal=49%	COL1A1/COL4A1/COL4A2/COL4A6/COL4A5
GO_RESPONSE_TO_INTERFERON_ALPHA	GO_RESPONSE_TO_INTERFERON_ALPHA	20	0.735906	1.70111	0.00614224	0.0398998	0.0295902	2200	tags=45%, list=10%, signal=41%	IFIT2/IFITM2/IFITM3/AXL/IFNAR2/IFITM1/IFIT3/TPR/BST2
GO_NUCLEOBASE_CONTAINING_COMPOUND_TRANSPORT	GO_NUCLEOBASE_CONTAINING_COMPOUND_TRANSPORT	215	0.410009	1.39358	0.0061599	0.0399608	0.0296354	4065	tags=34%, list=18%, signal=28%	SLC25A24/GJA1/ENY2/RFTN1/TGFBR2/SLC29A1/IGF2BP2/RRS1/NSUN2/EIF5A2/YBX1/NUTF2/SLC25A22/ZC3H3/SSB/IGF2BP3/NUP155/HNRNPA2B1/MYO1C/CKAP5/NUP93/CPSF1/NMD3/THOC6/NUP37/FLOT1/ABCE1/XPOT/DDX19A/SLC35B2/TPR/EIF5A/NUP160/AHCTF1/EIF4A3/RNPS1/ZFP36L1/MAGOH/SLC25A1/G3BP2/SLC33A1/NUP54/SLBP/DHX9/NUP153/QKI/ALKBH5/NXT1/SEC13/SLC25A36/NUP107/THOC5/XPO1/POLR2D/NUP35/AGFG1/PHAX/SLC25A17/SLC25A32/ZFP36/SLC25A13/ABC…
GO_NEGATIVE_REGULATION_OF_CELL_AGING	GO_NEGATIVE_REGULATION_OF_CELL_AGING	22	0.72047	1.70104	0.00634545	0.0411093	0.0304872	3613	tags=55%, list=16%, signal=46%	TWIST1/CDK6/NAMPT/YBX1/MIF/BCL2L12/PRKDC/PLK2/FOXM1/FBXO5/RBL1/ABL1
GO_SYNAPTIC_TRANSMISSION_GLUTAMATERGIC	GO_SYNAPTIC_TRANSMISSION_GLUTAMATERGIC	69	0.544853	1.59134	0.00638759	0.0413269	0.0306485	1729	tags=14%, list=8%, signal=13%	PTGS2/SERPINE2/CCL2/CDH2/TNF/TSHZ3/DKK1/EGFR/NLGN2/ROR2
GO_POSITIVE_REGULATION_OF_LIPID_LOCALIZATION	GO_POSITIVE_REGULATION_OF_LIPID_LOCALIZATION	77	0.523427	1.56033	0.00642423	0.0414581	0.0307458	1984	tags=21%, list=9%, signal=19%	SPP1/IL1B/CAV1/APOE/GAL/PLIN2/EHD1/SCARB1/NFKBIA/LIPG/MIF/EDN1/LPL/LRAT/C1QTNF1/ZDHHC8
GO_RESPONSE_TO_PURINE_CONTAINING_COMPOUND	GO_RESPONSE_TO_PURINE_CONTAINING_COMPOUND	129	0.4607	1.47291	0.00642502	0.0414581	0.0307458	1426	tags=18%, list=6%, signal=17%	COL1A1/IL1B/AQP9/PTGS2/SPARC/STC1/NOX4/PANX1/LDHA/HSP90B1/FOSL1/FOS/APP/HSPA5/HSPD1/BSG/SLC26A6/DUSP1/BIRC2/RAP1B/TMEM38B/PDXP/STAT1
GO_POSITIVE_REGULATION_OF_CELLULAR_EXTRAVASATION	GO_POSITIVE_REGULATION_OF_CELLULAR_EXTRAVASATION	20	0.732876	1.6941	0.00646552	0.0416638	0.0308984	1483	tags=35%, list=7%, signal=33%	ADAM8/THY1/ICAM1/IL1R1/FADD/PLVAP/FUT4
GO_NEPHRON_DEVELOPMENT	GO_NEPHRON_DEVELOPMENT	123	0.46769	1.48806	0.00652253	0.0419752	0.0311293	2441	tags=24%, list=11%, signal=22%	SULF1/BASP1/ACTA2/GREM1/PDGFRB/BMP2/ANGPT2/PGF/SULF2/HEYL/PDGFB/SOX9/FOXD1/ENPEP/DLL1/ILK/MYC/GPR4/GLI3/LAMA5/PDGFRA/STAT1/LIF/VEGFA/NID1/LAMB2/NUP160/SIX4/MAGED1/PODXL
GO_REGULATION_OF_NITRIC_OXIDE_BIOSYNTHETIC_PROCESS	GO_REGULATION_OF_NITRIC_OXIDE_BIOSYNTHETIC_PROCESS	52	0.584591	1.62468	0.00656629	0.042151	0.0312597	3495	tags=40%, list=16%, signal=34%	IL1B/PTGS2/CAV1/TNF/HBB/SIRPA/ICAM1/HSP90AB1/EDN1/GLA/ITGB2/AIF1/ROCK2/ATP2B4/P2RX4/TLR4/CD36/HSP90AA1/IFNG/ACP5/PKD2
GO_ENDOTHELIAL_CELL_MORPHOGENESIS	GO_ENDOTHELIAL_CELL_MORPHOGENESIS	11	0.826035	1.67817	0.00656729	0.042151	0.0312597	2256	tags=73%, list=10%, signal=65%	STC1/PLOD3/COL15A1/MET/COL18A1/CLIC4/HEG1/COL22A1
GO_POSITIVE_REGULATION_OF_INTERFERON_GAMMA_PRODUCTION	GO_POSITIVE_REGULATION_OF_INTERFERON_GAMMA_PRODUCTION	55	0.577504	1.62007	0.00660066	0.042309	0.0313769	1251	tags=24%, list=6%, signal=22%	IL1B/SLC11A1/RIPK2/TNF/PDE4B/CD14/HAVCR2/HSPD1/HLA-A/IL1R1/SLC7A5/WNT5A/FADD
GO_REGULATION_OF_SUBSTRATE_ADHESION_DEPENDENT_CELL_SPREADING	GO_REGULATION_OF_SUBSTRATE_ADHESION_DEPENDENT_CELL_SPREADING	46	0.603858	1.64159	0.00665689	0.0426129	0.0316022	2539	tags=28%, list=12%, signal=25%	POSTN/PDPN/MYADM/NRP1/FLNA/GBP1/LIMS1/CORO1C/S100A10/DOCK5/HAS2/CALR/ACTN4
GO_REGULATION_OF_HEART_MORPHOGENESIS	GO_REGULATION_OF_HEART_MORPHOGENESIS	38	0.63369	1.66599	0.00667334	0.0426617	0.0316384	1295	tags=29%, list=6%, signal=27%	SEMA3C/TWIST1/BMP2/DKK1/TGFBR2/SOX9/ACVR1/ENG/TBX2/WNT5A/TGFB2
GO_OUTFLOW_TRACT_SEPTUM_MORPHOGENESIS	GO_OUTFLOW_TRACT_SEPTUM_MORPHOGENESIS	23	0.709801	1.68848	0.00671068	0.0428438	0.0317734	1295	tags=35%, list=6%, signal=33%	SEMA3C/NRP1/TGFBR2/RARA/ENG/TBX2/MSX2/TGFB2
GO_REGULATION_OF_CELL_AGING	GO_REGULATION_OF_CELL_AGING	46	0.603671	1.64108	0.00676972	0.0431636	0.0320107	2126	tags=35%, list=10%, signal=31%	TWIST1/CDK6/NUAK1/NAMPT/LMNA/YBX1/RSL1D1/MIF/NEK6/BCL2L12/PRKDC/PLK2/HLA-G/B2M/FOXM1/PAWR
GO_POSITIVE_REGULATION_OF_PROTEIN_LOCALIZATION_TO_NUCLEUS	GO_POSITIVE_REGULATION_OF_PROTEIN_LOCALIZATION_TO_NUCLEUS	69	0.543214	1.58655	0.00684385	0.0435788	0.0323186	2184	tags=35%, list=10%, signal=31%	PTGS2/FLNA/CARD10/CCT6A/FYN/ECT2/TFRC/GLI3/NUTF2/HSP90AB1/UBR5/CCT2/TRIM28/TCP1/LIF/CCT8/NMD3/DKC1/PLK1/TPR/CCT7/IPO5/HYAL2/PARK7
GO_PHENOL_CONTAINING_COMPOUND_CATABOLIC_PROCESS	GO_PHENOL_CONTAINING_COMPOUND_CATABOLIC_PROCESS	10	-0.853379	-1.64949	0.00686256	0.0436223	0.0323508	900	tags=40%, list=4%, signal=38%	MAOB/MOXD1/DIO2/MAOA
GO_MATURATION_OF_LSU_RRNA	GO_MATURATION_OF_LSU_RRNA	26	0.693433	1.68932	0.00686873	0.0436223	0.0323508	4207	tags=58%, list=19%, signal=47%	BOP1/RSL1D1/GTPBP4/RPL7L1/NOP2/PES1/RRP15/RPF2/MRPL1/DDX18/WDR12/MAK16/RPL7/ZNHIT6/FTSJ3
GO_INFLAMMATORY_RESPONSE_TO_WOUNDING	GO_INFLAMMATORY_RESPONSE_TO_WOUNDING	12	0.816214	1.68945	0.00692913	0.0439482	0.0325925	3205	tags=58%, list=15%, signal=50%	TIMP1/IL1A/HIF1A/F2R/HMOX1/MIR21/SIGLEC10
GO_NEURON_PROJECTION_EXTENSION	GO_NEURON_PROJECTION_EXTENSION	154	0.442582	1.44648	0.00694789	0.0439526	0.0325958	2992	tags=23%, list=14%, signal=20%	POSTN/TNFRSF12A/SEMA3C/ITGB1/APOE/NRP1/AURKA/VCL/MACF1/ILK/SEMA3A/HSP90AB1/PLXNA1/GDI1/WNT5A/CPNE1/NDN/DPYSL2/CXCR4/DBN1/VEGFA/SEMA3E/IFRD1/L1CAM/LAMB2/GSK3B/SEMA4F/RYK/FN1/PLXNA3/RTN4R/MUL1/NRP2/RIMS2/HSP90AA1/TTL
GO_PROTEIN_PROCESSING	GO_PROTEIN_PROCESSING	186	0.42342	1.41566	0.00694802	0.0439526	0.0325958	2147	tags=20%, list=10%, signal=19%	SERPINE1/PLAU/THBS1/GAS1/SRGN/SCG5/AEBP1/MME/SERPINE2/ADAM8/RIPK2/MYH9/F3/C1R/PRNP/ENPEP/PGK1/ENO1/ASPH/CTSZ/GLI3/NKD2/CPXM1/BIRC2/BCL2L12/GLG1/FADD/BAG2/CASP1/BIRC3/APH1B/NGF/ADAMTS2/LHB/LGMN/ADAM10/METAP2/MMP14
GO_TUMOR_NECROSIS_FACTOR_MEDIATED_SIGNALING_PATHWAY	GO_TUMOR_NECROSIS_FACTOR_MEDIATED_SIGNALING_PATHWAY	157	0.439032	1.43678	0.00700088	0.0442291	0.0328008	4125	tags=36%, list=19%, signal=30%	TNFRSF12A/TNFAIP3/TNF/CD70/SPHK1/TNFRSF1B/F2RL1/NFKBIA/ILK/LIMS1/TNFRSF1A/HSPA1A/BIRC2/LTBR/CPNE1/TNFSF13B/PSMD2/STAT1/PSMA3/CASP1/PLVAP/BIRC3/PSMA6/TRIM32/PSMB2/CLIP3/HSPA1B/AIM2/PSMA1/TNFRSF11B/ACTN4/PSMD14/PSMD12/PSMD3/PSMB7/TRAF3/TNFRSF9/PSMA4/PSMC1/TRAF1/SHARPIN/TNFRSF6B/CCDC3/TRADD/PSMC6/TNFSF9/CD40/CASP4/TNFRSF8/TNFSF4/BAG4/PSMA5/SPPL2A/PSMD1/TNFSF14/PSME4/TMSB4X
GO_PURINE_NUCLEOBASE_METABOLIC_PROCESS	GO_PURINE_NUCLEOBASE_METABOLIC_PROCESS	16	0.766178	1.69046	0.00702576	0.0442543	0.0328195	1713	tags=50%, list=8%, signal=46%	HPRT1/PRPS1/PAICS/GMPS/ADA/PPAT/GART/SHMT2
GO_REGULATION_OF_MONONUCLEAR_CELL_MIGRATION	GO_REGULATION_OF_MONONUCLEAR_CELL_MIGRATION	47	0.600057	1.63544	0.00703107	0.0442543	0.0328195	1247	tags=32%, list=6%, signal=30%	SERPINE1/THBS1/GREM1/ANO6/FPR2/TNF/C5AR1/PLA2G7/CXCL10/RARRES2/NBL1/SLAMF8/DUSP1/CCR1/C3AR1
GO_INTERFERON_GAMMA_PRODUCTION	GO_INTERFERON_GAMMA_PRODUCTION	98	0.489366	1.51105	0.00703895	0.0442543	0.0328195	1251	tags=20%, list=6%, signal=19%	IL1B/SLC11A1/RIPK2/TNF/PRNP/AXL/PDE4B/SIRPA/CD14/ISG15/RARA/DDIT3/F2RL1/HAVCR2/HSPD1/HLA-A/IL1R1/SLC7A5/WNT5A/FADD
GO_REGULATION_OF_HORMONE_BIOSYNTHETIC_PROCESS	GO_REGULATION_OF_HORMONE_BIOSYNTHETIC_PROCESS	17	0.757843	1.69416	0.0070415	0.0442543	0.0328195	427	tags=29%, list=2%, signal=29%	STC2/BMP2/ADM/DKK3/HIF1A
GO_GLIAL_CELL_DEVELOPMENT	GO_GLIAL_CELL_DEVELOPMENT	102	0.484341	1.50263	0.00708048	0.0444415	0.0329584	3141	tags=31%, list=14%, signal=27%	IL1B/IL6/VIM/NDRG1/NRG1/FPR2/TNF/CDK6/C5AR1/ARHGEF10/PRDM8/APP/DLL1/ILK/SOX11/LAMC3/EGFR/CNTNAP1/LDLR/ROR2/MXRA8/LAMB2/IFNGR1/EIF2B3/EIF2B2/TLR4/ERCC2/ADORA2A/SKI/ID2/IFNG/TREM2
GO_OVULATION_CYCLE	GO_OVULATION_CYCLE	63	0.55502	1.59565	0.00717458	0.0449737	0.0333531	3654	tags=35%, list=17%, signal=29%	MMP7/PAM/ETS1/AXL/TGFB3/ADAMTS1/NCOR2/HSPA5/EGFR/PDGFRA/NRIP1/TGFB2/EREG/HAS2/NOS3/FZD4/HAS1/SERPINF1/PTPRN/OXTR/SLIT3/ZP3
GO_FIBROBLAST_PROLIFERATION	GO_FIBROBLAST_PROLIFERATION	74	0.528417	1.56251	0.00721815	0.0451882	0.0335121	3413	tags=41%, list=16%, signal=34%	PDGFC/PDGFRB/FTH1/CDK6/PDGFB/SPHK1/JUN/MYC/MIF/WNT2/WNT5A/EGFR/PDGFRA/PRKDC/CD300A/EREG/TRIM32/PAWR/CCNA2/CCNB1/ZMIZ1/FN1/DHX9/CDKN1A/ANXA2/SKI/B4GALT7/S100A6/CDK4/PARP10
GO_NEGATIVE_REGULATION_OF_PROTEIN_SERINE_THREONINE_KINASE_ACTIVITY	GO_NEGATIVE_REGULATION_OF_PROTEIN_SERINE_THREONINE_KINASE_ACTIVITY	123	0.464316	1.47732	0.00724725	0.0453117	0.0336037	3243	tags=31%, list=15%, signal=26%	IL1B/CAV1/TNFAIP3/SFRP2/APOE/RGS2/RGS4/SH2B3/DUSP6/GADD45A/YWHAG/IRAK3/CHORDC1/DNAJA1/SPRED1/DUSP1/DUSP14/PTPN1/CD300A/SPRY1/HEG1/MBIP/PLK1/IPO7/IPO5/HYAL2/DUSP2/LATS2/TESK1/AIDA/DUSP19/DUSP10/CDKN1A/PKIG/PRKAR1B/PPP2CA/DUSP7/SORL1
GO_EPITHELIAL_CELL_DEVELOPMENT	GO_EPITHELIAL_CELL_DEVELOPMENT	196	0.414971	1.39491	0.00737291	0.0460062	0.0341188	2857	tags=31%, list=13%, signal=27%	IL1B/VIM/ACTA2/STC1/MYADM/PLOD3/MSN/COL15A1/FLNA/TNF/CDK6/MET/S1PR3/PDGFB/HIF1A/SOX9/COL18A1/VCL/RARA/ICAM1/FAT1/F2RL1/AKR1B1/RILPL1/DLL1/CLIC4/GPR4/CDH5/ENG/TNFRSF1A/FLNB/ROS1/WNT5A/RAP1B/C1GALT1/SOX18/CXCR4/RHEB/PALLD/RILPL2/HEG1/VEGFA/RAB13/RDX/B4GALT1/LAMB2/GSK3B/SLITRK6/COL22A1/TYMS/ROCK2/FNDC3A/PODXL/SLC4A7/ROBO4/E2F4/WNT7A/CDKN1A/ROCK1/TP63
GO_REGULATION_OF_PEPTIDE_SECRETION	GO_REGULATION_OF_PEPTIDE_SECRETION	336	0.371199	1.32031	0.00738059	0.0460062	0.0341188	2163	tags=18%, list=10%, signal=17%	IL1B/IL6/SRGN/VEGFC/ADAM8/GJA1/IL1A/IRS1/SLC2A1/ANO1/PAM/APOE/ACSL4/TNF/ENY2/PANX1/TGFB3/HIF1A/STX1A/CD14/GPR68/LRRC32/F2R/RAB8B/APLN/F2RL1/MYH10/ADAM9/HAVCR2/HSPD1/FERMT1/GAPDH/IRS2/FGR/GPI/MIF/WNT5A/RSAD2/EGFR/INHBB/TGFB2/PTPN11/NLGN2/SOCS1/PRKCA/CLEC5A/LILRA2/RAB11FIP5/DNM1L/LPL/SNAP25/FFAR2/PTGER4/PPARD/GRP/SRI/NDUFAF2/AIF1/AKAP12/IFNGR1/SYT11/IL27RA
GO_NEGATIVE_REGULATION_OF_INTRINSIC_APOPTOTIC_SIGNALING_PATHWAY	GO_NEGATIVE_REGULATION_OF_INTRINSIC_APOPTOTIC_SIGNALING_PATHWAY	83	0.511355	1.5417	0.00738689	0.0460062	0.0341188	2198	tags=25%, list=10%, signal=23%	MMP9/PTGS2/SNAI2/SFRP2/PLAUR/HIF1A/GRINA/CD44/DNAJA1/ENO1/HSPA1A/IVNS1ABP/MIF/BCL2L12/PTPN1/HYOU1/PTTG1IP/RRM2B/TRIM32/PARK7/RRN3
GO_REGULATION_OF_ACTIVIN_RECEPTOR_SIGNALING_PATHWAY	GO_REGULATION_OF_ACTIVIN_RECEPTOR_SIGNALING_PATHWAY	21	0.720065	1.68163	0.00742175	0.0461639	0.0342357	1266	tags=29%, list=6%, signal=27%	FST/FSTL3/SMAD7/ACVR1/ZC3H3/FKBP1A
GO_POSITIVE_REGULATION_OF_INTERLEUKIN_1_PRODUCTION	GO_POSITIVE_REGULATION_OF_INTERLEUKIN_1_PRODUCTION	53	0.578453	1.61149	0.00749574	0.0465642	0.0345325	1510	tags=25%, list=7%, signal=23%	IL6/CCL3/RIPK2/TNF/PANX1/TYROBP/MNDA/APP/HAVCR2/WNT5A/LILRA2/CASP1/LPL
GO_REGULATION_OF_CELLULAR_COMPONENT_SIZE	GO_REGULATION_OF_CELLULAR_COMPONENT_SIZE	325	0.371157	1.31507	0.0075167	0.0466344	0.0345847	3277	tags=25%, list=15%, signal=21%	SPP1/TNFRSF12A/SEMA3C/MYADM/PLEK/MSN/IL7R/LIMA1/ANO6/APOE/NRP1/FHOD3/PPP1R15A/KANK4/SPIRE1/PFN1/NEFL/ICAM1/PICALM/F2RL1/MACF1/TMSB10/ILK/SEMA3A/ARPC1B/COTL1/BAIAP2L2/GMFB/HSP90AB1/GDI1/WNT5A/TMEM123/DPYSL2/PRR16/EDN1/SLC12A4/VAV2/BIN1/CSF3/MYO1C/DBN1/VASP/PDXP/LPAR3/CFL1/HCK/VEGFA/SEMA3E/SSH1/NGF/BAIAP2L1/SWAP70/RDX/IFRD1/L1CAM/GSK3B/CDC42EP3/WDR1/PLEKHG2/CAPZB/CDC42EP2/SEMA4F/RYK/FN1/RAB22A/SSH2…
GO_RIBOSOMAL_LARGE_SUBUNIT_BIOGENESIS	GO_RIBOSOMAL_LARGE_SUBUNIT_BIOGENESIS	66	0.544359	1.57707	0.00753339	0.046678	0.034617	5263	tags=45%, list=24%, signal=35%	BOP1/RRS1/EBNA1BP2/BRIX1/RSL1D1/GTPBP4/NIP7/RPL7L1/NOP2/MRTO4/PES1/RRP15/WDR74/RPF2/MRPL1/ZNF622/DDX18/WDR12/MAK16/RPL7/RPL26L1/ZNHIT6/PPAN/FTSJ3/NOC2L/RPL6/PAK1IP1/SURF6/MRPL11/NOP16
GO_REGULATION_OF_LEUKOCYTE_MEDIATED_IMMUNITY	GO_REGULATION_OF_LEUKOCYTE_MEDIATED_IMMUNITY	181	0.424154	1.41275	0.00754765	0.0467065	0.0346381	2211	tags=22%, list=10%, signal=20%	IL1B/IL6/CXCL6/IL7R/TNF/FCER1G/TYROBP/SMAD7/HLA-B/TNFRSF1B/ICAM1/F2RL1/HLA-F/DDX21/HAVCR2/RAC2/HSPD1/MAD2L2/TFRC/HLA-A/FGR/IL1R1/IL13RA2/RSAD2/PVR/CD300A/FADD/CD81/HLA-G/B2M/EXOSC6/CLCF1/ITGB2/IL18RAP/IL18R1/HLA-H/ADORA2B/IL27RA/BST2/RIF1
GO_REGULATION_OF_MUSCLE_HYPERTROPHY	GO_REGULATION_OF_MUSCLE_HYPERTROPHY	54	0.575302	1.61007	0.00759982	0.0469259	0.0348008	3430	tags=37%, list=16%, signal=31%	ERRFI1/RGS2/RGS4/TNFRSF1B/LMNA/SLC9A1/TNFRSF1A/LMCD1/EDN1/PRKCA/MEF2A/ROCK2/ATP2B4/P2RX4/ROCK1/PARP2/MIR21/HAMP/YY1/FOXO1
GO_BRANCHING_INVOLVED_IN_SALIVARY_GLAND_MORPHOGENESIS	GO_BRANCHING_INVOLVED_IN_SALIVARY_GLAND_MORPHOGENESIS	19	0.734659	1.68341	0.00761149	0.0469259	0.0348008	1057	tags=42%, list=5%, signal=40%	SEMA3C/SNAI2/NRP1/TNF/TGM2/SEMA3A/PLXNA1/LAMA5
GO_CELLULAR_RESPONSE_TO_AMYLOID_BETA	GO_CELLULAR_RESPONSE_TO_AMYLOID_BETA	41	0.615405	1.64098	0.00761222	0.0469259	0.0348008	4492	tags=46%, list=20%, signal=37%	GJA1/FPR2/PRNP/NAMPT/ICAM1/APP/FYN/VCAM1/LGMN/GSK3B/TLR4/CD36/TREM2/CASP4/ADRB2/PSEN1/TLR6/IGF1R/LRP1
GO_MATERNAL_PLACENTA_DEVELOPMENT	GO_MATERNAL_PLACENTA_DEVELOPMENT	34	0.645074	1.65802	0.00762852	0.0469664	0.0348309	1883	tags=35%, list=9%, signal=32%	SPP1/PTGS2/STC2/STC1/GJA1/CYP27B1/BSG/EPOR/VDR/CTSB/LIF/PPARD
GO_REGULATION_OF_CHONDROCYTE_DIFFERENTIATION	GO_REGULATION_OF_CHONDROCYTE_DIFFERENTIATION	39	0.622953	1.64634	0.00767093	0.0471674	0.0349799	1301	tags=26%, list=6%, signal=24%	PTHLH/GREM1/SNAI2/SOX9/SMAD7/RUNX2/GLI3/EFEMP1/GLG1/PTPN11
GO_SPINDLE_ASSEMBLY	GO_SPINDLE_ASSEMBLY	92	0.493759	1.50894	0.00774557	0.0475659	0.0352754	3986	tags=36%, list=18%, signal=29%	FLNA/ARHGEF10/AURKA/TPX2/CDC20/TUBB/HSPA1A/NEK6/ASPM/KIF4A/CSNK1D/MAPRE1/MAPRE2/AURKB/DYNC1H1/KIF2A/PLK1/TPR/NEK7/HSPA1B/GOLGA8A/NEK2/PRC1/DRG1/FBXO5/KIF3B/STAG2/KPNB1/KIFC1/RACGAP1/KIF23/SPAG5/GPSM2
GO_POSITIVE_REGULATION_OF_CYTOSKELETON_ORGANIZATION	GO_POSITIVE_REGULATION_OF_CYTOSKELETON_ORGANIZATION	196	0.41431	1.39269	0.00776096	0.0475999	0.0353007	3213	tags=28%, list=15%, signal=24%	PLEK/NOX4/NRP1/FLNA/MET/ARHGEF10/FHOD1/TGFB3/SPIRE1/PXN/PFN1/NES/RHOC/ICAM1/F2RL1/SDC4/RANBP1/ARPC1B/BAIAP2L2/GMFB/HSPA1A/EDN1/BIN1/CSF3/MYO1C/SH3PXD2B/S100A10/CKAP5/VASP/PDXP/TPM1/CFL1/MAPRE1/HCK/BAIAP2L1/DYNC1H1/SWAP70/PLK4/CCDC88A/CDC42EP3/WDR1/HSPA1B/GPR65/CDC42EP2/ROCK2/TESK1/DRG1/NIN/PLXNA3/PFN2/PSRC1/TEK/FER/CENPJ/CCL11
GO_REGULATION_OF_NEURON_MIGRATION	GO_REGULATION_OF_NEURON_MIGRATION	32	0.654175	1.66061	0.00782887	0.0479555	0.0355644	2319	tags=22%, list=11%, signal=20%	COL3A1/NRG1/FLNA/FLRT2/SEMA3A/PHACTR1/KIF20B
GO_ENDOTHELIAL_CELL_CHEMOTAXIS	GO_ENDOTHELIAL_CELL_CHEMOTAXIS	26	0.690318	1.68173	0.00784998	0.0479756	0.0355793	2987	tags=38%, list=14%, signal=33%	THBS1/NRP1/MET/CXCL13/VEGFA/EGR3/RAB13/LGMN/P2RX4/FGFR1
GO_NEGATIVE_REGULATION_OF_BIOMINERALIZATION	GO_NEGATIVE_REGULATION_OF_BIOMINERALIZATION	21	0.717722	1.67616	0.007852	0.0479756	0.0355793	2845	tags=43%, list=13%, signal=37%	GREM1/SRGN/CCL3/HIF1A/SOX9/CCR1/NOS3/ROCK2/ROCK1
GO_POSITIVE_REGULATION_OF_PROTEIN_DEPOLYMERIZATION	GO_POSITIVE_REGULATION_OF_PROTEIN_DEPOLYMERIZATION	15	0.77214	1.67875	0.00787821	0.0480339	0.0356225	2212	tags=40%, list=10%, signal=36%	PLEK/NES/F2RL1/PDXP/CFL1/WDR1
GO_NEGATIVE_REGULATION_OF_MAP_KINASE_ACTIVITY	GO_NEGATIVE_REGULATION_OF_MAP_KINASE_ACTIVITY	70	0.534606	1.56469	0.00788662	0.0480339	0.0356225	3243	tags=36%, list=15%, signal=31%	IL1B/CAV1/SFRP2/APOE/RGS2/RGS4/SH2B3/DUSP6/IRAK3/DNAJA1/SPRED1/DUSP1/DUSP14/PTPN1/CD300A/SPRY1/MBIP/HYAL2/DUSP2/AIDA/DUSP19/DUSP10/PPP2CA/DUSP7/SORL1
GO_RESPONSE_TO_OXIDATIVE_STRESS	GO_RESPONSE_TO_OXIDATIVE_STRESS	391	0.359395	1.29309	0.0078982	0.0480339	0.0356225	2343	tags=21%, list=11%, signal=19%	MMP3/COL1A1/IL6/SLC25A24/MMP9/PTGS2/TNFAIP3/STC2/PDGFRB/PXDN/HBA2/NOX4/NCF2/APOE/HBA1/ETS1/TNF/HBB/LDHA/MSRB3/CYGB/MET/PRNP/AXL/BNIP3/SIRPA/PXN/HIF1A/MMP2/GPX7/SPHK1/FOSL1/FOS/PTPRK/MELK/ADAM9/GPX8/APP/JUN/HSPD1/RHOB/FYN/ECT2/DUSP1/HSPA1A/MICB/VKORC1L1/EGFR/PDGFRA/CYP1B1/MCTP1/EDN1/PRDX4/ADA/TPM1/STAT1/RRM2B/HNRNPD/SETX/EGLN1/IL18RAP/AGAP3/BRF2/KPNA4/NFE2L1/AIF1/SESN3/FUT8/GPX4/PAWR/EPAS1/MMP14/W…
GO_POSITIVE_REGULATION_OF_MESENCHYMAL_CELL_PROLIFERATION	GO_POSITIVE_REGULATION_OF_MESENCHYMAL_CELL_PROLIFERATION	23	0.705196	1.67753	0.00790129	0.0480339	0.0356225	1594	tags=39%, list=7%, signal=36%	PRRX1/TGFBR2/SOX9/MYC/IRS2/WNT2/WNT5A/STAT1/VEGFA
GO_PLATELET_DERIVED_GROWTH_FACTOR_RECEPTOR_BETA_SIGNALING_PATHWAY	GO_PLATELET_DERIVED_GROWTH_FACTOR_RECEPTOR_BETA_SIGNALING_PATHWAY	13	0.799902	1.68579	0.00792896	0.0481415	0.0357023	1131	tags=46%, list=5%, signal=44%	PDGFRB/LOX/PDGFB/PTPN12/PDGFRL/PTPN1
GO_MRNA_EXPORT_FROM_NUCLEUS	GO_MRNA_EXPORT_FROM_NUCLEUS	91	0.495256	1.51173	0.00806829	0.048926	0.0362841	4065	tags=36%, list=18%, signal=30%	ENY2/NSUN2/NUP155/HNRNPA2B1/NUP93/CPSF1/THOC6/NUP37/DDX19A/TPR/EIF5A/NUP160/EIF4A3/RNPS1/MAGOH/NUP54/SLBP/NUP153/ALKBH5/NXT1/SEC13/NUP107/THOC5/POLR2D/NUP35/AGFG1/RAE1/NUP62/SYMPK/DHX38/NUP205/POM121C/ZC3H11A
GO_POSITIVE_REGULATION_OF_MYELOID_CELL_DIFFERENTIATION	GO_POSITIVE_REGULATION_OF_MYELOID_CELL_DIFFERENTIATION	82	0.510253	1.53522	0.00820904	0.0497172	0.0368708	1729	tags=28%, list=8%, signal=26%	CA2/ETS1/TNF/TRIB1/TYROBP/HIF1A/GPR68/ISG15/FOS/IL20/JUN/KLF10/HSPA1A/PRKDC/CCR1/FADD/CSF3/PRKCA/STAT1/LIF/PRMT1/GNAS/ROR2
GO_NEGATIVE_REGULATION_OF_EXTRACELLULAR_MATRIX_ORGANIZATION	GO_NEGATIVE_REGULATION_OF_EXTRACELLULAR_MATRIX_ORGANIZATION	11	0.818295	1.66244	0.00823517	0.049813	0.0369419	957	tags=45%, list=4%, signal=43%	FAP/ANTXR1/EMILIN1/TNFRSF1B/TNFRSF1A
