# Supplementary material for: Construction of a combined hypoxia and EMT index for head and neck squamous cell carcinoma
Source: Front Cell Dev Biol. 2022 Aug 15;10:961858. doi: 10.3389/fcell.2022.961858 (PMC9420946; doi:10.3389/fcell.2022.961858)
Supplement: Supplementary file 2 [file Table3.XLSX]

## Sheet: supplementaty table GSEA result
ID	Description	setSize	enrichmentScore	NES	pvalue	p.adjust	qvalues	rank	leading_edge	core_enrichment
GO_CD4_POSITIVE_ALPHA_BETA_T_CELL_CYTOKINE_PRODUCTION	GO_CD4_POSITIVE_ALPHA_BETA_T_CELL_CYTOKINE_PRODUCTION	19	0.7479	1.71375	0.005253	0.0358584	0.026593	2376	tags=42%, list=11%, signal=38%	IL1B/IL6/IL1R1/RSAD2/CD81/IL18RAP/IL18R1/CD55
GO_POSITIVE_REGULATION_OF_T_CELL_CYTOKINE_PRODUCTION	GO_POSITIVE_REGULATION_OF_T_CELL_CYTOKINE_PRODUCTION	20	0.787281	1.81986	0.000969828	0.0108499	0.00804645	1881	tags=40%, list=9%, signal=37%	IL1B/IL6/HLA-A/IL1R1/RSAD2/CD81/B2M/IL18R1
GO_T_CELL_ACTIVATION	GO_T_CELL_ACTIVATION	429	0.38141	1.3824	0.000746157	0.00899296	0.00666929	2780	tags=22%, list=13%, signal=19%	IL1B/LGALS1/IL6/CAV1/SLC11A1/MSN/ADAM8/CCL2/IL1A/IL7R/RIPK2/THY1/CEBPB/CYP26B1/MYH9/CDK6/HSPH1/EFNB2/FCER1G/PRNP/TGFBR2/SIRPA/CD70/SMAD7/EFNB1/LRRC32/TNFRSF1B/RARA/ICAM1/CD83/F2RL1/RUNX2/SDC4/CD44/CLEC4A/HAVCR2/RAC2/HSPD1/JAG2/FYN/LCP1/PAG1/TFRC/GLI3/DDOST/HLA-A/MICB/RSAD2/PRKDC/CD300A/RELB/TNFSF13B/FADD/FKBP1A/VCAM1/PTPN11/CD81/ADA/SOCS1/IRF1/ELF4/LILRB2/ZFP36L2/HLA-G/B2M/MAD1L1/TWSG1/IFNE/EGR3/…
GO_T_CELL_CYTOKINE_PRODUCTION	GO_T_CELL_CYTOKINE_PRODUCTION	39	0.723225	1.91134	0.000222346	0.00452236	0.00335384	2376	tags=38%, list=11%, signal=34%	IL1B/IL6/SLC11A1/SMAD7/TNFRSF1B/HLA-F/HLA-A/IL1R1/RSAD2/CD81/B2M/IL18RAP/IL18R1/KDELR1/CD55
GO_T_CELL_MEDIATED_IMMUNITY	GO_T_CELL_MEDIATED_IMMUNITY	94	0.577652	1.77243	0.000351741	0.00514489	0.00381551	2376	tags=29%, list=11%, signal=26%	IL1B/IL6/SLC11A1/IL7R/RFTN1/CD70/HPRT1/SMAD7/HLA-B/TNFRSF1B/ICAM1/HLA-F/HSPD1/HLA-A/IL1R1/RSAD2/PVR/FADD/CD81/HLA-G/B2M/IL18RAP/IL18R1/CTSC/HLA-H/KDELR1/CD55
