# Supplementary material for: Construction of a combined hypoxia and EMT index for head and neck squamous cell carcinoma
Source: Front Cell Dev Biol. 2022 Aug 15;10:961858. doi: 10.3389/fcell.2022.961858 (PMC9420946; doi:10.3389/fcell.2022.961858)
Supplement: Supplementary file 4 [file Table1.XLSX]

## Sheet: supplementaty table GSEA result
ID	Description	setSize	enrichmentScore	NES	pvalue	p.adjust	qvalues	rank	leading_edge	core_enrichment
GO_DIVALENT_INORGANIC_CATION_HOMEOSTASIS	GO_DIVALENT_INORGANIC_CATION_HOMEOSTASIS	474	0.49116	1.41128	4.99975e-05	0.00272146	0.00230321	5302	tags=45%, list=26%, signal=34%	CSRP3/HAP1/GSTM2/JSRP1/CACNA1D/ATP1A2/CASQ1/PTGER3/RYR1/CALB1/SYPL2/SV2A/F2RL2/ADCY5/PLCE1/HRC/MS4A1/JPH1/TMEM38A/ATP2A1/CCR10/EPO/CCR4/CASQ2/PLN/ATP13A5/RIC3/CCL21/AGTR1/S1PR4/CNR1/CACNA2D1/MT3/CAV3/ANK2/CCKBR/SLC8A3/PTGER1/CALB2/CCL19/CHRNA7/AGT/CD38/CCL11/TRDN/TRPV6/XCR1/PKHD1/ADRA1B/DRD2/GNG3/LCK/MCHR1/AVPR1A/TRPM8/DMD/PDGFRA/CACNA1C/SLC30A8/CX3CL1/GPR55/P2RX5/SLC24A4/ADORA1/TRPV3/CXCR5/SLC39…
GO_DIVALENT_INORGANIC_CATION_TRANSPORT	GO_DIVALENT_INORGANIC_CATION_TRANSPORT	440	0.5103	1.46454	4.99975e-05	0.00272146	0.00230321	4607	tags=40%, list=22%, signal=32%	HAP1/GSTM2/CALHM1/JSRP1/SLN/CAMK2B/CACNA1D/ATP1A2/CACNA1S/CASQ1/RYR1/CACNG1/KCNE3/CACNA2D3/HRC/MS4A1/JPH1/TMEM38A/ATP2A1/EPO/CASQ2/GEM/PLN/CCL21/S100A1/GCK/CACNA2D1/MT3/CACNG6/CAV3/ANXA9/ANK2/SLC8A3/RRAD/CCL19/NOS3/CHRNA7/AGT/TRDN/WNK3/TRPV6/XCR1/CACNA1H/DRD2/CACNB1/LCK/MCHR1/TRPM8/DMD/CACNA1C/TLR9/CACHD1/SLC30A8/CX3CL1/P2RX5/SLC24A4/FCRL3/SPINK1/TRPV3/SLC39A14/BHLHA15/SLC30A2/STAC/EGF/RASA3/THY1…
GO_EMBRYONIC_ORGAN_DEVELOPMENT	GO_EMBRYONIC_ORGAN_DEVELOPMENT	441	0.486678	1.39679	4.99975e-05	0.00272146	0.00230321	3740	tags=31%, list=18%, signal=26%	USH1C/HOXA9/TCAP/HOXB4/FBN2/RARB/KRT19/GLI2/NKX3-2/HOXB3/MFAP5/HMX2/STRA6/NRK/MESP1/NTN1/DLX6/GBX2/SLC44A4/FOXE1/TBX4/PROX1/HOXB2/KCNQ4/LEF1/VASH2/HEY1/SIX4/OSR1/HOXB5/HOXB9/ALDH1A2/WNT9A/HEY2/BMP5/PAX5/FOXH1/BMP4/COL2A1/MYO3A/FGF9/HOXB8/SOBP/SHH/FOXF1/STOX1/LRIG1/FRZB/TUBB2B/ITGA8/INSIG1/FOLR1/SHOX2/PDGFRA/FBN1/KIT/PCSK5/SOX18/TBX3/TBX2/COL11A1/WNT2/WNT16/MYF5/ZFPM2/MYO7A/SCT/NODAL/RBPMS2/SALL1/…
GO_MONOVALENT_INORGANIC_CATION_TRANSPORT	GO_MONOVALENT_INORGANIC_CATION_TRANSPORT	492	0.489628	1.40782	4.99975e-05	0.00272146	0.00230321	4167	tags=34%, list=20%, signal=28%	KCNJ11/SCN5A/ACTN2/KCNK2/WNK2/FGF13/SCN9A/CACNA1D/ATP1A2/SCN4A/KCNS1/KCNE3/KCNA6/KCNH8/PCSK9/TMEM38A/ATP2A1/SLC4A8/SLC38A11/COX6A2/ATP4A/CASQ2/ATP6V0E2/KCNH2/KCNQ4/CLCN4/KCND2/KCNA7/KCNT1/SCN3A/OSR1/SCN2A/KCNQ3/FXYD6/ATP6V0A4/GCK/KCNN3/LRRC26/CAV3/ANK2/SLC9A2/SLC8A3/TESC/UCP2/KCNK13/NOS3/SCNN1A/SLC12A7/SLC36A2/NKAIN2/ATP6V1G2/WNK3/CACNA1H/KCNQ5/SLC2A10/SCN1B/DRD2/ATP1A3/UCP1/DMD/KCNJ12/DPP10/KCNJ…
GO_MUSCLE_SYSTEM_PROCESS	GO_MUSCLE_SYSTEM_PROCESS	420	0.632617	1.81398	4.99975e-05	0.00272146	0.00230321	3222	tags=42%, list=16%, signal=36%	TNNT3/TRIM72/MYBPC1/TNNC2/ACTC1/DES/MYLPF/MYH2/CKMT2/MYBPH/SCN5A/CSRP3/MYH1/TNNC1/ACTN2/MYOD1/MYL2/MB/NEB/MYBPC2/GSTM2/CHRNG/MYOZ1/FGF13/TRIM63/MYOT/TCAP/JSRP1/CHRND/SMPX/LMOD3/SLN/CAMK2B/CACNA1D/ATP1A2/LMOD2/ACTA1/CHRNA1/MYL1/MYH6/CACNA1S/CASQ1/MYH7/TTN/PRKAG3/PTGER3/MYOG/RYR1/MYH3/SCN4A/HSPB6/TNNI1/TMOD4/MYOZ2/SGCA/KCNE3/PLCE1/HRC/MYOM1/PI16/TMEM38A/ATP2A1/TNNI2/CASQ2/KLF15/MYH8/PLN/KCNH2/IGF1/…
GO_REGULATION_OF_ION_TRANSMEMBRANE_TRANSPORT	GO_REGULATION_OF_ION_TRANSMEMBRANE_TRANSPORT	452	0.561668	1.61264	4.99975e-05	0.00272146	0.00230321	3962	tags=39%, list=19%, signal=32%	KCNJ11/SCN5A/HAP1/ACTN2/GSTM2/CALHM1/WNK2/FGF13/SCN9A/JSRP1/SLN/CACNA1D/ATP1A2/CACNA1S/CASQ1/SCN4A/KCNS1/HTR3A/CACNG1/KCNE3/KCNA6/KCNH8/CACNA2D3/HRC/PCSK9/JPH1/TMEM38A/ATP2A1/EPO/CASQ2/GEM/PLN/KCNH2/KCNQ4/KCND2/KCNA7/S100A1/NEFL/SCN3A/MMP9/OSR1/SCN2A/KCNQ3/FXYD6/PDZK1/CACNA2D1/LRRC26/CACNG6/CAV3/ANK2/RRAD/TESC/KCNK13/CLIC5/AGT/TRDN/WNK3/CACNA1H/KCNQ5/SCN1B/DRD2/CACNB1/SHANK1/DMD/SLC43A2/CACNA1C/T…
GO_REGULATION_OF_MEMBRANE_POTENTIAL	GO_REGULATION_OF_MEMBRANE_POTENTIAL	414	0.527473	1.51209	4.99975e-05	0.00272146	0.00230321	4584	tags=41%, list=22%, signal=33%	KCNJ11/NTRK2/SCN5A/IGSF11/ACTN2/PPP1R9A/CHRNG/KCNK2/FGF13/SCN9A/CHRND/CACNA1D/ATP1A2/CHRNA1/SCN4A/HTR3A/MPP2/KCNE3/KCNH8/CLDN19/SLC4A8/CASQ2/GABRP/PLN/KCNH2/KCND2/SCN3A/TMEM108/MLLT11/SCN2A/KCNQ3/CNR1/CACNA2D1/DGKI/CAV3/MAPT/GABRG3/ANK2/SLC8A3/KCNK13/CHRNA7/MYOC/TRDN/IGSF9B/CACNA1H/SCN1B/DRD2/STOX1/ATP1A3/SHANK1/CNTNAP1/CTNNA3/DMD/CACNA1C/PYCR1/KCNJ10/KCNAB2/SLC26A5/GRIK4/KCNJ8/CNIH3/P2RX5/RIMS4/…
GO_REGULATION_OF_NEURON_PROJECTION_DEVELOPMENT	GO_REGULATION_OF_NEURON_PROJECTION_DEVELOPMENT	478	0.472831	1.35888	4.99975e-05	0.00272146	0.00230321	3888	tags=30%, list=19%, signal=25%	NTRK2/PPP1R9A/SEMA3D/FGF13/CAMK2B/SERPINI1/ANKRD1/STMN2/SLIT2/PLXNA4/EPO/NTN1/SFRP2/ISLR2/LTK/CHODL/ZDHHC15/NEFL/SEMA3G/SEMA6C/SEMA5B/EPHA7/TNIK/ARHGAP4/CDH2/BRSK2/CNR1/MCF2/MT3/BMP5/FN1/CPNE5/APBB1/MAPT/TOX/ITPKA/RND2/PRKD1/KIF1A/AGT/CD38/SERPINF1/SPOCK1/CPNE6/DAB1/DPYSL3/ITM2C/SCN1B/SEMA6D/NR2F1/TUBB2B/CDH4/SHANK1/SHOX2/PLXNC1/OLFM1/ALK/LRRC7/CX3CL1/SDK1/LRP4/SARM1/RGMA/SKIL/PACSIN1/DNM3/THY1/C…
GO_REGULATION_OF_TRANS_SYNAPTIC_SIGNALING	GO_REGULATION_OF_TRANS_SYNAPTIC_SIGNALING	439	0.480994	1.38039	4.99975e-05	0.00272146	0.00230321	4757	tags=37%, list=23%, signal=29%	DLGAP1/NTRK2/HAP1/IGSF11/PPP1R9A/CAMK2B/CACNA1D/RAPSN/ATP1A2/ADIPOQ/ZDHHC2/CLSTN2/CALB1/MPP2/SYBU/SLC4A8/CPLX3/LAMA2/STAR/DNM1/LRRC4/TMEM108/RAB3B/ACHE/NEUROD2/CDH2/CNR1/PLCB4/DGKI/MAPT/ITPKA/EGR2/SLC8A3/CNTN4/CALB2/CHRNA7/AGT/SORCS2/CD38/IGSF9B/NPTX2/DRD2/CDH11/TUBB2B/NTF3/SHANK1/MAP1A/KIT/KCNJ10/CX3CL1/GRIK4/SYN1/RIMS4/ADORA1/CPLX2/SCT/GRM8/ABAT/SHISA9/SNCA/HRH2/ADORA2A/LZTS1/DCC/APOE/CHRNA3/RE…
GO_SECOND_MESSENGER_MEDIATED_SIGNALING	GO_SECOND_MESSENGER_MEDIATED_SIGNALING	411	0.50345	1.44311	4.99975e-05	0.00272146	0.00230321	4776	tags=42%, list=23%, signal=33%	ADCY2/NR5A1/HAP1/LGR5/PPP1R9A/GSTM2/MYOZ1/JSRP1/NOS2/ATP1A2/CASQ1/PTGER3/C10orf71/MYOZ2/PCLO/ADCY5/PLCE1/HRC/JPH1/TMEM38A/CCR10/CCR4/CASQ2/PLN/IGF1/AGTR1/LMCD1/CD22/NEUROD2/S1PR4/MRAP2/CNR1/PRKG1/MAPT/CALML5/ANK2/NPPC/PTGER1/NOS3/AGT/TSHR/TRDN/ADRA2B/XCR1/NFATC2/PDE3B/DGKD/ADRA1B/DRD2/CHGA/AVPR1A/DMD/OR51E2/CACNA1C/MAFA/ADRA2C/P2RX5/NPR1/SPINK1/SCT/CXCR5/VCAM1/SELP/BHLHA15/ZAP70/PTGIR/SGCD/TBC1D1…
GO_SKELETAL_SYSTEM_DEVELOPMENT	GO_SKELETAL_SYSTEM_DEVELOPMENT	492	0.483497	1.39019	4.99975e-05	0.00272146	0.00230321	4163	tags=34%, list=20%, signal=28%	HOXA9/HOXB4/FBN2/RARB/WFIKKN2/RYR1/GLI2/NKX3-2/HOXB3/MUSTN1/EPYC/LTF/SFRP2/DLX6/FREM1/TBX4/SOX5/COL9A2/HOXB2/IGF1/SIX4/ADAMTS12/HAPLN1/MMP9/OSR1/HOXB5/ZBTB16/HOXB9/WNT9A/VCAN/TMEM119/BMP5/SFRP4/PAX5/WNT10B/NPPC/BMP4/COL2A1/MYOC/AXIN2/SULF1/FGF9/COL10A1/COL3A1/HOXB8/SLC2A10/SHH/LUM/CDH11/FRZB/SMPD3/CDX1/INSIG1/WNT2B/HAPLN4/SHOX2/COL1A1/PDGFRA/FBN1/KIT/ECM1/MMP13/CLDN18/PCSK5/MMP2/TBX3/BMP8A/GDF5/C…
GO_CALCIUM_ION_TRANSMEMBRANE_TRANSPORT	GO_CALCIUM_ION_TRANSMEMBRANE_TRANSPORT	285	0.542747	1.5454	5e-05	0.00272146	0.00230321	4596	tags=42%, list=22%, signal=33%	HAP1/GSTM2/CALHM1/JSRP1/SLN/CACNA1D/ATP1A2/CACNA1S/CASQ1/RYR1/CACNG1/KCNE3/CACNA2D3/HRC/JPH1/TMEM38A/ATP2A1/CASQ2/GEM/PLN/CCL21/S100A1/CACNA2D1/CACNG6/CAV3/ANXA9/ANK2/SLC8A3/RRAD/CCL19/CHRNA7/TRDN/TRPV6/XCR1/CACNA1H/DRD2/CACNB1/LCK/TRPM8/DMD/CACNA1C/TLR9/CACHD1/CX3CL1/SLC24A4/TRPV3/BHLHA15/STAC/RASA3/THY1/SNCA/CXCL9/ATP1B1/CCR7/CD19/GAS6/TRPM3/CACNB4/STAC3/LIME1/DHRS7C/CACNA1I/HPCA/CYBA/SLC8A2/FA…
GO_EMBRYONIC_ORGAN_MORPHOGENESIS	GO_EMBRYONIC_ORGAN_MORPHOGENESIS	296	0.52764	1.5036	5e-05	0.00272146	0.00230321	3597	tags=34%, list=18%, signal=29%	USH1C/HOXA9/TCAP/HOXB4/FBN2/RARB/GLI2/NKX3-2/HOXB3/MFAP5/HMX2/STRA6/MESP1/NTN1/DLX6/GBX2/SLC44A4/FOXE1/PROX1/HOXB2/KCNQ4/SIX4/OSR1/HOXB5/HOXB9/WNT9A/PAX5/FOXH1/BMP4/COL2A1/MYO3A/FGF9/HOXB8/SOBP/SHH/FOXF1/STOX1/LRIG1/FRZB/ITGA8/INSIG1/FOLR1/SHOX2/PDGFRA/FBN1/SOX18/TBX3/TBX2/COL11A1/WNT16/MYF5/MYO7A/NODAL/RBPMS2/SALL1/MFAP2/MYO3B/TIFAB/GSC/PAX6/NDRG4/CTHRC1/HOXB6/FUZ/MEF2C/WNT11/TBX21/ATP8A2/PRRX1/…
GO_EXTRACELLULAR_STRUCTURE_ORGANIZATION	GO_EXTRACELLULAR_STRUCTURE_ORGANIZATION	374	0.541035	1.5486	5e-05	0.00272146	0.00230321	4525	tags=46%, list=22%, signal=36%	FBN2/MMP7/COL4A3/MFAP5/ICAM4/COL4A4/MMP1/COL22A1/TPSAB1/ADAMTS16/SFRP2/LAMA2/COL9A2/VIT/IBSP/DPT/MMP23B/ADAMTS12/HAPLN1/MMP9/ICAM5/MMP11/LOXL4/PTX3/VCAN/POSTN/ADAM12/CYP1B1/ELN/FN1/DPP4/KLK5/ITGA2B/SCUBE1/COL9A3/CTSG/AGT/COL2A1/WDR72/OLFML2A/ADAMTS2/MYH11/SULF1/COL10A1/COL3A1/EMILIN1/SLC2A10/MMP12/LUM/ITGA7/FOXF1/COL6A3/SMPD3/MMP20/ITGA8/DDR2/ADAMTS17/COL1A1/PDGFRA/EGFLAM/FBN1/COL24A1/TLL2/MMP13/…
GO_MUSCLE_CELL_DIFFERENTIATION	GO_MUSCLE_CELL_DIFFERENTIATION	333	0.600102	1.71446	5e-05	0.00272146	0.00230321	2694	tags=35%, list=13%, signal=31%	TNNT3/TRIM72/MYO18B/ACTC1/UCHL1/NRAP/CSRP3/SYNPO2L/ACTN2/MYOD1/RBM24/MEGF10/MYL2/MYF6/NEB/MYOZ1/TCAP/LMOD3/RARB/KRT19/MYPN/LMOD2/ACTA1/MYH6/CASQ1/WFIKKN2/TTN/MYOG/RYR1/MYH3/ANKRD1/SYPL2/SMYD1/TMOD4/MYOZ2/GDF15/PI16/ALPK3/MESP1/CASQ2/PROX1/IGF1/FLNC/HEY1/SIX4/ANKRD2/TMEM204/LDB3/FZD7/CDH2/HEY2/ADAM12/TMEM119/CAV3/ANK2/WNT10B/RBM38/BMP4/AGT/MYH11/FGF9/CACNA1H/NFATC2/FBXO40/SHH/FOXF1/IGFBP5/ITGA8/AV…
GO_MUSCLE_CONTRACTION	GO_MUSCLE_CONTRACTION	339	0.638911	1.82591	5e-05	0.00272146	0.00230321	3145	tags=44%, list=15%, signal=38%	TNNT3/TRIM72/MYBPC1/TNNC2/ACTC1/DES/MYLPF/MYH2/CKMT2/MYBPH/SCN5A/CSRP3/MYH1/TNNC1/ACTN2/MYL2/MB/NEB/MYBPC2/GSTM2/CHRNG/FGF13/TRIM63/MYOT/TCAP/JSRP1/CHRND/SMPX/LMOD3/CACNA1D/ATP1A2/LMOD2/ACTA1/CHRNA1/MYL1/MYH6/CACNA1S/CASQ1/MYH7/TTN/PTGER3/RYR1/MYH3/SCN4A/HSPB6/TNNI1/TMOD4/SGCA/KCNE3/PLCE1/HRC/MYOM1/TMEM38A/ATP2A1/TNNI2/CASQ2/MYH8/PLN/KCNH2/DTNA/MYL4/ANKRD2/GRIP2/SORBS1/MYH4/CACNA2D1/PRKG1/MYOM2/C…
GO_MUSCLE_ORGAN_DEVELOPMENT	GO_MUSCLE_ORGAN_DEVELOPMENT	357	0.579497	1.65768	5e-05	0.00272146	0.00230321	3238	tags=36%, list=16%, signal=31%	TRIM72/UNC45B/ACTC1/MYLPF/CSRP3/TNNC1/MYOD1/RBM24/MEGF10/MYL2/MYF6/NEB/MYOZ1/KCNK2/TCAP/XIRP2/CHRND/LMOD3/ACTA1/CHRNA1/MYH6/CASQ1/MYH7/SGCG/SGCE/TTN/MYOG/RYR1/MYH3/PAX3/ANKRD1/SMYD1/TNNI1/MYOZ2/ERBB4/SGCA/STRA6/MYOM1/PI16/JPH1/LAMA2/PROX1/CHODL/IGF1/LEF1/SIX4/ANKRD2/SRPK3/FZD7/HEY2/DMRTA2/ELN/MYOM2/CAV3/PAX5/EGR2/WNT10B/FOXH1/BMP4/VGLL2/FGF9/COL3A1/CACNA1H/MYL3/SHH/ITGB1BP2/ITGA7/COL6A3/SHOX2/DMD…
GO_MUSCLE_TISSUE_DEVELOPMENT	GO_MUSCLE_TISSUE_DEVELOPMENT	364	0.579089	1.65693	5e-05	0.00272146	0.00230321	2805	tags=34%, list=14%, signal=30%	MYO18B/ACTC1/MYLPF/NRAP/CSRP3/TNNC1/ACTN2/MYOD1/RBM24/MEGF10/MYL2/MYF6/NEB/MYOZ1/KCNK2/TCAP/XIRP2/CHRND/LMOD3/RARB/ACTA1/CHRNA1/MYH6/CASQ1/MYH7/SGCG/TTN/MYOG/RYR1/ANKRD1/SMYD1/TNNI1/MYOZ2/ERBB4/STRA6/MYOM1/PI16/ALPK3/MESP1/PROX1/PLN/IGF1/LEF1/SIX4/ANKRD2/SRPK3/OSR1/FZD7/ALDH1A2/HEY2/DMRTA2/ELN/BMP5/MYOM2/CAV3/PAX5/EGR2/WNT10B/FOXH1/BMP4/VGLL2/AGT/MYH11/FGF9/COL3A1/MYL3/SHH/IGFBP5/ITGA8/SHOX2/PDGF…
GO_POSITIVE_REGULATION_OF_NEURON_DIFFERENTIATION	GO_POSITIVE_REGULATION_OF_NEURON_DIFFERENTIATION	352	0.5059	1.44671	5e-05	0.00272146	0.00230321	3771	tags=33%, list=18%, signal=27%	NTRK2/PPP1R9A/RARB/CAMK2B/GLI2/SERPINI1/ANKRD1/STMN2/SLIT2/PLXNA4/GPRC5B/EPO/NTN1/ISLR2/PROX1/LTK/CHODL/ZDHHC15/NEFL/NEUROD2/CNR1/BMP5/FN1/CPNE5/APBB1/MAPT/TOX/ITPKA/RND2/PRKD1/BMP4/AGT/SERPINF1/ADRA2B/CPNE6/DAB1/DPYSL3/SCN1B/TUBB2B/CDH4/SHANK1/SHOX2/PLXNC1/ALK/LRRC7/CX3CL1/ADRA2C/GDF5/FEZF1/SKIL/BCL6/PACSIN1/CXCL12/NKX2-2/FES/NDRG4/PAK3/SH3GL3/CXCR4/APOE/MEF2C/SEMA7A/ATP8A2/CDON/GDF6/SOX11/AVIL/…
GO_REGULATION_OF_BLOOD_CIRCULATION	GO_REGULATION_OF_BLOOD_CIRCULATION	281	0.553234	1.57486	5e-05	0.00272146	0.00230321	3962	tags=41%, list=19%, signal=34%	KCNJ11/DES/SCN5A/CSRP3/MYL2/GSTM2/FGF13/CACNA1D/ATP1A2/HSPB7/MYH6/CACNA1S/CASQ1/MYH7/RYR1/CACNG1/KCNE3/CACNA2D3/HRC/TMEM38A/ATP2A1/CASQ2/PLN/KCNH2/KCND2/S100A1/AGTR1/MYL4/FXYD6/HEY2/CACNA2D1/CACNG6/CAV3/ANK2/SMTNL2/SLC8A3/NPPC/NOS3/AGT/CD38/TRDN/ADRA2B/CACNA1H/MYL3/ADRA1B/SCN1B/DRD2/ATP1A3/CHGA/CACNB1/CTNNA3/AVPR1A/DMD/OR51E2/CACNA1C/KCNJ12/ADRA2C/TBX2/NPR1/AVPR2/ADORA1/GNAO1/GJC1/TNNT2/FXYD2/ATP…
GO_REGULATION_OF_CATION_TRANSMEMBRANE_TRANSPORT	GO_REGULATION_OF_CATION_TRANSMEMBRANE_TRANSPORT	316	0.567815	1.6206	5e-05	0.00272146	0.00230321	3962	tags=41%, list=19%, signal=33%	KCNJ11/SCN5A/HAP1/ACTN2/GSTM2/WNK2/FGF13/JSRP1/SLN/CACNA1D/ATP1A2/CASQ1/KCNS1/CACNG1/KCNE3/HRC/PCSK9/JPH1/TMEM38A/ATP2A1/EPO/CASQ2/GEM/PLN/KCNH2/S100A1/NEFL/MMP9/OSR1/FXYD6/PDZK1/CACNA2D1/LRRC26/CACNG6/CAV3/ANK2/RRAD/TESC/AGT/TRDN/WNK3/SCN1B/DRD2/CACNB1/SHANK1/DMD/SLC43A2/CACNA1C/TLR9/DPP10/LRRC7/KCNAB2/CX3CL1/CNIH3/STAC/SHISA9/THY1/FXYD2/SNCA/CXCL9/ATP1B1/FGF11/FXYD1/CD19/MEF2C/PPARGC1A/KCNN2/CA…
GO_REGULATION_OF_CYTOSOLIC_CALCIUM_ION_CONCENTRATION	GO_REGULATION_OF_CYTOSOLIC_CALCIUM_ION_CONCENTRATION	333	0.512453	1.46405	5e-05	0.00272146	0.00230321	4779	tags=45%, list=23%, signal=35%	HAP1/GSTM2/JSRP1/CACNA1D/ATP1A2/CASQ1/PTGER3/RYR1/CALB1/F2RL2/ADCY5/PLCE1/HRC/MS4A1/JPH1/TMEM38A/CCR10/EPO/CCR4/CASQ2/PLN/RIC3/CCL21/AGTR1/S1PR4/CNR1/CACNA2D1/CAV3/ANK2/CCKBR/SLC8A3/PTGER1/CALB2/CCL19/AGT/CD38/TRDN/TRPV6/XCR1/ADRA1B/DRD2/GNG3/LCK/MCHR1/AVPR1A/DMD/PDGFRA/CACNA1C/CX3CL1/GPR55/P2RX5/ADORA1/TRPV3/CXCR5/RASA3/THY1/PTGIR/SNCA/CXCL9/CD52/CCR7/CXCR4/CD19/GPR174/NMB/P2RX3/P2RX1/HTR1B/GALR…
GO_REGULATION_OF_METAL_ION_TRANSPORT	GO_REGULATION_OF_METAL_ION_TRANSPORT	360	0.540758	1.547	5e-05	0.00272146	0.00230321	3962	tags=40%, list=19%, signal=33%	SCN5A/HAP1/ACTN2/GSTM2/WNK2/FGF13/JSRP1/SLN/CAMK2B/CACNA1D/ATP1A2/CASQ1/KCNS1/TF/CACNG1/KCNE3/HRC/PCSK9/JPH1/TMEM38A/ATP2A1/EPO/CASQ2/GEM/PLN/KCNH2/S100A1/OSR1/FXYD6/GCK/CACNA2D1/LRRC26/CACNG6/CAV3/ANK2/RRAD/TESC/NOS3/AGT/NKAIN2/TRDN/WNK3/SCN1B/DRD2/CACNB1/MCHR1/DMD/CACNA1C/TLR9/DPP10/KCNAB2/CX3CL1/P2RX5/FCRL3/SPINK1/ADORA1/TRPV3/STAC/EGF/THY1/FXYD2/SNCA/CXCL12/CXCL9/ATP1B1/MYLK/FGF11/ADORA2A/CXC…
GO_CELL_FATE_COMMITMENT	GO_CELL_FATE_COMMITMENT	265	0.55197	1.56947	5.00025e-05	0.00272146	0.00230321	4596	tags=44%, list=22%, signal=35%	ELF5/MYOD1/MYL2/MYF6/FGF13/MNX1/MYOG/GLI2/SOX2/ERBB4/MIAT/ARX/MESP1/SFRP2/TBX4/PROX1/SOX5/WNT6/FZD7/WNT9A/HEY2/DMRTA2/GLIS1/TOX/WNT10B/SOSTDC1/BMP4/SHH/WNT2B/SOX18/MITF/TBX3/ONECUT1/TBX2/WNT2/WNT16/MYF5/NODAL/TLX3/AR/LY9/TBX5/LHX3/GSC/NKX2-2/PAX6/WNT5B/EBF2/MEF2C/ISL1/WNT11/PTCH2/SOX6/TBX21/IL23R/CDON/PRRX1/LBX1/WNT1/HES5/IL23A/FOXN1/SOX8/TBX15/NOTCH1/FGFR2/DLL4/GATA2/DHH/FOXC2/SLAMF6/SLAMF8/TP53…
GO_HEART_PROCESS	GO_HEART_PROCESS	277	0.576042	1.63929	5.00025e-05	0.00272146	0.00230321	3587	tags=40%, list=17%, signal=34%	KCNJ11/ACTC1/DES/SCN5A/CSRP3/TNNC1/MYL2/GSTM2/FGF13/TCAP/CACNA1D/ATP1A2/HSPB7/MYL1/MYH6/CACNA1S/CASQ1/MYH7/SGCG/TTN/RYR1/TNNI1/CACNG1/KCNE3/CACNA2D3/HRC/TMEM38A/ATP2A1/TNNI2/CASQ2/PLN/KCNH2/KCND2/S100A1/MYL4/FXYD6/HEY2/CACNA2D1/CACNG6/CAV3/ANK2/SLC8A3/NPPC/NOS3/AGT/TRDN/CACNA1H/MYL3/ADRA1B/SCN1B/DRD2/ATP1A3/CHGA/CACNB1/CTNNA3/AVPR1A/DMD/CACNA1C/KCNJ12/TBX2/KCNJ8/NPR1/MYBPC3/ADORA1/GNAO1/GJC1/TNNT…
GO_POSITIVE_REGULATION_OF_NEURON_PROJECTION_DEVELOPMENT	GO_POSITIVE_REGULATION_OF_NEURON_PROJECTION_DEVELOPMENT	268	0.50071	1.42424	5.00025e-05	0.00272146	0.00230321	3771	tags=31%, list=18%, signal=26%	NTRK2/PPP1R9A/CAMK2B/SERPINI1/ANKRD1/STMN2/SLIT2/PLXNA4/EPO/NTN1/ISLR2/LTK/CHODL/ZDHHC15/NEFL/CNR1/BMP5/FN1/CPNE5/APBB1/MAPT/TOX/ITPKA/RND2/PRKD1/AGT/SERPINF1/CPNE6/DPYSL3/SCN1B/TUBB2B/CDH4/SHANK1/SHOX2/PLXNC1/ALK/LRRC7/CX3CL1/SKIL/PACSIN1/CXCL12/FES/NDRG4/PAK3/CXCR4/APOE/SEMA7A/ATP8A2/AVIL/FZD1/RELN/ROR1/BMP7/ATP1B2/EPHA4/TIAM2/LPAR1/WNT5A/RIMS1/SHANK2/PLXNA1/TRPV2/AMIGO1/GPC2/FKBP1B/NTRK1/FYN/C…
GO_SENSORY_ORGAN_MORPHOGENESIS	GO_SENSORY_ORGAN_MORPHOGENESIS	262	0.530375	1.50771	5.00025e-05	0.00272146	0.00230321	3749	tags=36%, list=18%, signal=30%	NTRK2/USH1C/TCAP/FBN2/RARB/PROM1/GLI2/NKX3-2/CALB1/MFAP5/HMX2/STRA6/NTN1/DLX6/GBX2/SLC44A4/PROX1/KCNQ4/SIX4/OSR1/WNT9A/BMP4/COL2A1/MYO3A/TSPAN12/FGF9/SOBP/STOX1/LRIG1/FRZB/ITGA8/INSIG1/WNT2B/FBN1/TBX2/SDK1/COL11A1/WNT2/WNT16/MYO7A/ZHX2/SALL1/FSCN2/COL5A1/MFAP2/LCTL/THY1/MYO3B/TIFAB/GSC/PAX6/CTHRC1/COL8A1/COL5A2/PITX3/ATP8A2/CDON/PRRX1/WNT1/SOX11/GDF11/SOX8/EPHB1/FGFR2/GATA2/ZEB1/NKD1/IGFN1/BMP7/F…
GO_REGULATION_OF_TRANSPORTER_ACTIVITY	GO_REGULATION_OF_TRANSPORTER_ACTIVITY	259	0.564508	1.60444	5.0005e-05	0.00272146	0.00230321	3898	tags=40%, list=19%, signal=33%	KCNJ11/HAP1/ACTN2/GSTM2/WNK2/FGF13/JSRP1/SLN/CACNA1D/ATP1A2/CASQ1/KCNS1/HTR3A/KCNE3/HRC/PCSK9/JPH1/ATP2A1/EPO/CASQ2/GEM/PLN/S100A1/NEFL/MMP9/OSR1/FXYD6/PDZK1/CACNA2D1/LRRC26/CAV3/ANK2/RRAD/TESC/TRDN/WNK3/SCN1B/DRD2/CACNB1/SHANK1/DMD/TLR9/LRRC7/CNIH3/STAC/SHISA9/FXYD2/SNCA/KCTD7/ATP1B1/FGF11/FXYD1/MEF2C/PPARGC1A/CACNB4/STAC3/GALR2/KLHL24/HPCA/NETO1/RELN/SCN4B/KCNE4/TREM2/GPD1L/NOS1/ATP1B2/OPRL1/AN…
GO_STRIATED_MUSCLE_CELL_DIFFERENTIATION	GO_STRIATED_MUSCLE_CELL_DIFFERENTIATION	257	0.627637	1.78377	5.0005e-05	0.00272146	0.00230321	2694	tags=38%, list=13%, signal=33%	TNNT3/TRIM72/MYO18B/ACTC1/UCHL1/NRAP/CSRP3/SYNPO2L/ACTN2/MYOD1/RBM24/MYL2/MYF6/NEB/MYOZ1/TCAP/LMOD3/RARB/KRT19/MYPN/LMOD2/ACTA1/MYH6/CASQ1/WFIKKN2/TTN/MYOG/RYR1/MYH3/ANKRD1/SMYD1/TMOD4/MYOZ2/GDF15/PI16/ALPK3/MESP1/CASQ2/PROX1/IGF1/FLNC/SIX4/ANKRD2/LDB3/FZD7/CDH2/HEY2/ADAM12/TMEM119/CAV3/WNT10B/RBM38/BMP4/AGT/MYH11/CACNA1H/NFATC2/SHH/IGFBP5/AVPR1A/SHOX2/DMD/PDGFRA/TBX3/MYF5/ALPK2/FHOD3/BHLHA15/CHR…
GO_POTASSIUM_ION_TRANSPORT	GO_POTASSIUM_ION_TRANSPORT	225	0.556984	1.57836	5.00075e-05	0.00272146	0.00230321	3813	tags=40%, list=19%, signal=33%	KCNJ11/ACTN2/KCNK2/WNK2/CACNA1D/ATP1A2/KCNS1/KCNE3/KCNA6/KCNH8/TMEM38A/ATP4A/CASQ2/KCNH2/KCNQ4/KCND2/KCNA7/KCNT1/KCNQ3/GCK/KCNN3/LRRC26/CAV3/ANK2/SLC9A2/KCNK13/NOS3/SLC12A7/WNK3/KCNQ5/DRD2/ATP1A3/KCNJ12/DPP10/KCNJ10/KCNAB2/KCNJ8/SLC24A4/KCNMA1/ADORA1/KCNA2/FXYD2/ATP1B1/ABCC9/KCNJ4/FXYD1/ABCC8/SLC12A3/KCNN2/KEL/KCNMB3/KCNC3/GALR2/KLHL24/SLC9A4/NETO1/RGS4/KCNE4/TREM2/KCNB2/KCNH1/KCNMB2/NOS1/ATP1B2/…
GO_REGULATION_OF_CALCIUM_ION_TRANSPORT	GO_REGULATION_OF_CALCIUM_ION_TRANSPORT	229	0.578274	1.63954	5.00075e-05	0.00272146	0.00230321	4584	tags=48%, list=22%, signal=38%	HAP1/GSTM2/JSRP1/SLN/CAMK2B/CACNA1D/ATP1A2/CASQ1/CACNG1/KCNE3/HRC/JPH1/TMEM38A/ATP2A1/EPO/CASQ2/GEM/PLN/S100A1/CACNA2D1/CACNG6/CAV3/ANK2/RRAD/NOS3/AGT/TRDN/WNK3/DRD2/CACNB1/MCHR1/DMD/CACNA1C/TLR9/CX3CL1/P2RX5/FCRL3/SPINK1/TRPV3/STAC/EGF/THY1/SNCA/CXCL12/CXCL9/ATP1B1/MYLK/ADORA2A/CXCR4/CD19/P2RX3/CACNB4/P2RX1/WFS1/STAC3/CD33/LIME1/DHRS7C/PDGFB/HPCA/CYBA/PIK3CG/RGS4/NOS1/OPRL1/BCL2/TMEM38B/IL16/PDG…
GO_HEART_MORPHOGENESIS	GO_HEART_MORPHOGENESIS	245	0.544958	1.54692	5.001e-05	0.00272146	0.00230321	3268	tags=33%, list=16%, signal=28%	ACTC1/SYNPO2L/TNNC1/MYL2/TCAP/XIRP2/RARB/MYH6/MYH7/TTN/RYR1/ANKRD1/SLIT2/TNNI1/MESP1/SFRP2/MESP2/PROX1/NPY1R/HEY1/ALDH1A2/HEY2/ELN/BMP5/CAV3/FOXH1/LEFTY1/BMP4/NOS3/COL2A1/SLIT3/AXIN2/MYL3/SHH/FOXF1/FOLR1/SHOX2/OLFM1/CLDN5/SOX18/TBX3/TBX2/COL11A1/WNT2/MYBPC3/WNT16/ALPK2/ZFPM2/NODAL/COL5A1/TBX5/TNNT2/SMAD6/NDRG4/MYLK2/TGFBR3/MEF2C/ISL1/WNT11/TBX21/LBX1/SMARCD3/SOX11/NPY5R/FZD1/NOTCH1/FGFR2/DLL4/FOX…
GO_REGULATION_OF_MUSCLE_SYSTEM_PROCESS	GO_REGULATION_OF_MUSCLE_SYSTEM_PROCESS	218	0.566544	1.60408	5.00125e-05	0.00272146	0.00230321	3472	tags=38%, list=17%, signal=32%	TNNT3/TNNC2/MYBPH/SCN5A/TNNC1/MYL2/GSTM2/FGF13/TRIM63/SLN/CAMK2B/ATP1A2/CASQ1/MYH7/PRKAG3/MYOG/SCN4A/HSPB6/TNNI1/SGCA/KCNE3/PLCE1/HRC/PI16/TMEM38A/ATP2A1/TNNI2/CASQ2/PLN/IGF1/LMCD1/PRKG1/CAV3/ANK2/SLC8A3/NOS3/AGT/CNN1/ADRA2B/MYL3/ADRA1B/IGFBP5/CHGA/CTNNA3/DMD/KIT/CACNA1C/ADRA2C/MYBPC3/KCNMA1/ADORA1/ABAT/TNNT2/TIFAB/ATP1B1/MYLK2/CHRNA3/PPARGC1A/ACTN3/NPNT/P2RX1/NOTCH1/PIK3CG/RGS4/KCNB2/NOS1/HAND2/…
GO_EAR_DEVELOPMENT	GO_EAR_DEVELOPMENT	214	0.562976	1.59312	5.0015e-05	0.00272146	0.00230321	3301	tags=36%, list=16%, signal=30%	FREM2/LGR5/USH1C/KCNK2/TCAP/GLI2/NKX3-2/CALB1/SOX2/HMX2/STRA6/NTN1/DLX6/GBX2/SLC44A4/PROX1/KCNQ4/PVALB/SIX4/OSR1/HEY2/BMP5/BMP4/COL2A1/MYO3A/FGF9/SOBP/SHH/STOX1/LRIG1/FRZB/ITGA8/INSIG1/SLC26A5/COL11A1/MYO7A/LIN7A/GABRB2/CXCL14/SALL1/LHX3/MYO3B/TIFAB/GSC/CTHRC1/ATP8A2/PRRX1/WNT1/HES5/SPARC/NOTCH1/HPCA/FGFR2/MCM2/GATA2/CDH23/ZEB1/TGFB3/ROR1/EPHA4/DLX5/SIX2/BCL2/WNT5A/EYA1/ZIC1/PDGFRB/TCF15/PAX2/FGF…
GO_SKELETAL_SYSTEM_MORPHOGENESIS	GO_SKELETAL_SYSTEM_MORPHOGENESIS	220	0.523195	1.48154	5.0015e-05	0.00272146	0.00230321	4163	tags=38%, list=20%, signal=31%	HOXA9/HOXB4/FBN2/RARB/NKX3-2/HOXB3/LTF/SFRP2/FREM1/TBX4/SOX5/HOXB2/SIX4/OSR1/HOXB5/HOXB9/WNT9A/TMEM119/SFRP4/PAX5/WNT10B/NPPC/BMP4/COL2A1/AXIN2/HOXB8/SMPD3/CDX1/INSIG1/SHOX2/COL1A1/PDGFRA/MMP13/MMP2/COL11A1/MYF5/NODAL/SP5/TIFAB/GSC/MGP/HOXB6/SPEF2/FUZ/MEF2C/PHOSPHO1/SOX6/PRRX1/SOX11/HHIP/TBX15/FGFR2/ZEB1/FOXC2/TGFB3/LRP5L/BMP7/DLX5/SIX2/COMP/FGF18/LTBP3/EYA1/PDGFRB/BMP6/TCF15/ALPL/GREM1/HOXA2/FGF…
GO_CALCIUM_MEDIATED_SIGNALING	GO_CALCIUM_MEDIATED_SIGNALING	203	0.536103	1.51496	5.00175e-05	0.00272146	0.00230321	3979	tags=41%, list=19%, signal=34%	NR5A1/HAP1/PPP1R9A/GSTM2/MYOZ1/JSRP1/ATP1A2/CASQ1/C10orf71/MYOZ2/PLCE1/HRC/JPH1/TMEM38A/CCR10/CCR4/CASQ2/PLN/IGF1/AGTR1/LMCD1/CD22/NEUROD2/MAPT/CALML5/ANK2/TRDN/XCR1/NFATC2/AVPR1A/DMD/CACNA1C/P2RX5/CXCR5/VCAM1/SELP/BHLHA15/ZAP70/SGCD/TBC1D10C/ATP1B1/CCR7/CXCR4/ACTN3/SAMD14/P2RX3/TRAT1/HPCA/SLA2/SLC8A2/RCAN2/EIF2AK3/GRIN2C/TREM2/NCALD/NOS1/LAT/BTK/TMEM38B/GRIN2A/ITPR1/GPR143/CXCR6/HTR2B/DMPK/EFHB/…
GO_CARDIAC_MUSCLE_TISSUE_DEVELOPMENT	GO_CARDIAC_MUSCLE_TISSUE_DEVELOPMENT	203	0.576375	1.62877	5.00175e-05	0.00272146	0.00230321	3148	tags=34%, list=15%, signal=29%	MYO18B/ACTC1/NRAP/CSRP3/TNNC1/ACTN2/MYL2/NEB/KCNK2/TCAP/XIRP2/RARB/MYH6/MYH7/SGCG/TTN/ANKRD1/TNNI1/ERBB4/PI16/ALPK3/MESP1/PROX1/PLN/IGF1/FZD7/ALDH1A2/HEY2/BMP5/CAV3/FOXH1/BMP4/AGT/MYH11/FGF9/MYL3/PDGFRA/TBX3/TBX2/COL11A1/WNT2/MYBPC3/ALPK2/ZFPM2/FHOD3/TBX5/GJC1/TNNT2/SGCD/NDRG4/MYLK2/TGFBR3/MEF2C/ISL1/MYLK3/SORBS2/SOX6/NOTCH1/FGFR2/DLL4/RGS4/FOXC2/BMP7/WNT5A/PDGFRB/GJA5/BVES/GREM1/RBP4
GO_NEGATIVE_REGULATION_OF_NEURON_DIFFERENTIATION	GO_NEGATIVE_REGULATION_OF_NEURON_DIFFERENTIATION	211	0.515247	1.45753	5.00175e-05	0.00272146	0.00230321	4399	tags=37%, list=21%, signal=30%	SEMA3D/FGF13/STMN2/SLIT2/SOX2/NTN1/HEY1/SEMA3G/SEMA6C/SEMA5B/EPHA7/ARHGAP4/MCF2/MT3/CNTN4/CD38/SPOCK1/DAB1/SHH/DPYSL3/ITM2C/SEMA6D/NR2F1/LRP4/RGMA/ZHX2/TLX3/DNM3/THY1/NKX2-2/PAX6/FSTL4/LINGO1/DCC/APOE/ISL1/SEMA7A/CRMP1/LBX1/HES5/GDF11/INPP5J/PTPRO/MYLIP/TRAK2/SOX8/NOTCH1/LMX1A/SEMA3B/BMP7/EPHA4/LPAR1/WNT5A/KREMEN1/TRIM46/TRPC6/DTX1/NGEF/DIO3/HOXA2/TBX6/DLX2/GFI1/GPR37L1/NLGN1/ASCL1/TLX2/ISL2/KIAA…
GO_MULTICELLULAR_ORGANISMAL_SIGNALING	GO_MULTICELLULAR_ORGANISMAL_SIGNALING	198	0.593523	1.67573	5.00225e-05	0.00272146	0.00230321	3215	tags=39%, list=16%, signal=34%	KCNJ11/NTRK2/SCN5A/SCN9A/CACNA1D/ATP1A2/CHRNA1/CACNA1S/CASQ1/RYR1/SCN4A/CACNG1/KCNE3/CACNA2D3/CLDN19/HRC/ATP2A1/CASQ2/PLN/KCNH2/CNTNAP2/KCND2/SCN3A/SCN2A/FXYD6/CACNA2D1/CACNG6/ANK2/SLC8A3/NPPC/AGT/TRDN/CACNA1H/SCN1B/ATP1A3/CACNB1/CHRM5/CNTNAP1/CTNNA3/AVPR1A/CACNA1C/KCNJ12/NPR1/MYH14/KCNA2/GJC1/FXYD2/ATP1B1/ABCC9/KCNJ4/FXYD1/P2RX3/KCNN2/CACNB4/KCNMB3/P2RX1/NPR2/CACNA1I/NRCAM/SLC8A2/SCN4B/GJD3/KCNE…
GO_ACTOMYOSIN_STRUCTURE_ORGANIZATION	GO_ACTOMYOSIN_STRUCTURE_ORGANIZATION	187	0.579935	1.63502	5.00375e-05	0.00272146	0.00230321	2055	tags=25%, list=10%, signal=23%	TNNT3/ACTC1/NRAP/CSRP3/SYNPO2L/ACTN2/MYL2/NEB/PPP1R9A/MYOZ1/TCAP/LMOD3/KRT19/MYPN/LMOD2/ACTA1/MYH6/CASQ1/TTN/MYH3/ANKRD1/TMOD4/MYOZ2/CASQ2/PROX1/SIX4/LDB3/LIMCH1/SORBS1/ELN/CAV3/MYOC/CNN1/MYH11/FRMD5/PDGFRA/FAM171A1/FHOD3/MYH14/TNNT2/MEF2C/MYLK3/WNT11/PGM5/SERPINF2/OBSCN/TMOD1
GO_REGULATION_OF_SYNAPTIC_PLASTICITY	GO_REGULATION_OF_SYNAPTIC_PLASTICITY	184	0.552071	1.55568	5.00501e-05	0.00272146	0.00230321	4004	tags=36%, list=20%, signal=30%	NTRK2/IGSF11/PPP1R9A/CAMK2B/ZDHHC2/CALB1/MPP2/STAR/NEUROD2/DGKI/MAPT/ITPKA/EGR2/SLC8A3/CNTN4/CALB2/CHRNA7/AGT/SORCS2/CD38/DRD2/SHANK1/MAP1A/KIT/KCNJ10/CX3CL1/ADORA1/CPLX2/SCT/SHISA9/HRH2/ADORA2A/LZTS1/APOE/MEF2C/P2RX3/BRSK1/CYP46A1/NETO1/SLC8A2/RELN/CRHR2/ADCY1/GRIN2C/EPHA4/GRIN2A/RIMS1/TSHZ3/GIP/SHANK2/CBLN1/RAB3A/SLC4A10/CRTC1/JPH4/FGF14/SQSTM1/GRIN1/NLGN1/PTGS2/LRRTM2/SYP/SLC24A2/BDNF/JPH3/S10…
GO_STRIATED_MUSCLE_CONTRACTION	GO_STRIATED_MUSCLE_CONTRACTION	165	0.67999	1.90973	5.00601e-05	0.00272146	0.00230321	3145	tags=48%, list=15%, signal=41%	TNNT3/TNNC2/ACTC1/MYBPH/SCN5A/CSRP3/TNNC1/MYL2/MB/GSTM2/FGF13/TCAP/JSRP1/CHRND/SMPX/LMOD3/CACNA1D/ATP1A2/CHRNA1/MYL1/MYH6/CASQ1/MYH7/TTN/MYH3/SCN4A/TNNI1/KCNE3/HRC/TMEM38A/ATP2A1/TNNI2/CASQ2/MYH8/PLN/KCNH2/DTNA/MYL4/CACNA2D1/CAV3/ANK2/SLC8A3/MYL3/ADRA1B/SCN1B/CHGA/CTNNA3/DMD/CACNA1C/KCNJ8/MYBPC3/ADORA1/MYH14/CHRNB1/STAC/GJC1/TNNT2/SGCD/ATP1B1/CXCR4/MYLK2/ACTN3/KCNN2/ATP8A2/STAC3/SCN4B/PIK3CG/KCNE…
GO_CARDIAC_CHAMBER_DEVELOPMENT	GO_CARDIAC_CHAMBER_DEVELOPMENT	166	0.569403	1.59935	5.00651e-05	0.00272146	0.00230321	3268	tags=36%, list=16%, signal=31%	SCN5A/TNNC1/MYL2/KCNK2/XIRP2/RARB/MYH6/MYH7/SLIT2/TNNI1/STRA6/MESP1/SFRP2/PROX1/HEY1/HEY2/BMP5/CAV3/ANK2/FOXH1/BMP4/NOS3/SLIT3/MYL3/FOXF1/SHOX2/PCSK5/TBX3/TBX2/COL11A1/WNT2/MYBPC3/ZFPM2/SALL1/TBX5/TNNT2/SALL4/SMAD6/TGFBR3/MEF2C/ISL1/WNT11/SMARCD3/SOX11/NPY5R/FZD1/NOTCH1/FGFR2/DLL4/FOXC2/HEYL/BMP7/TP53/HAND2/WNT5A/GJA5/NRP2/RBP4/FZD2/TBX6
GO_REGULATION_OF_CATION_CHANNEL_ACTIVITY	GO_REGULATION_OF_CATION_CHANNEL_ACTIVITY	164	0.599451	1.68298	5.00651e-05	0.00272146	0.00230321	3898	tags=45%, list=19%, signal=37%	KCNJ11/HAP1/ACTN2/GSTM2/FGF13/JSRP1/CASQ1/KCNS1/KCNE3/HRC/JPH1/EPO/CASQ2/GEM/PLN/S100A1/NEFL/MMP9/CACNA2D1/LRRC26/ANK2/RRAD/TRDN/SCN1B/DRD2/CACNB1/SHANK1/DMD/LRRC7/CNIH3/STAC/SHISA9/FGF11/MEF2C/PPARGC1A/CACNB4/STAC3/GALR2/KLHL24/HPCA/NETO1/RELN/KCNE4/TREM2/NOS1/OPRL1/ANK3/GRIN2A/KCNAB1/EHD3/SHANK2/STAC2/PLCG2/AMIGO1/CNIH2/KCNE1/FGF12/FKBP1B/NTSR1/DAPK1/LRRC55/JPH4/GRIA3/FGF14/GRIN1/NLGN1/KCNC1/KC…
GO_MUSCLE_CELL_DEVELOPMENT	GO_MUSCLE_CELL_DEVELOPMENT	163	0.688455	1.93249	5.00676e-05	0.00272146	0.00230321	2784	tags=44%, list=14%, signal=38%	TNNT3/MYO18B/ACTC1/UCHL1/NRAP/CSRP3/SYNPO2L/ACTN2/MYOD1/MEGF10/MYL2/MYF6/NEB/MYOZ1/TCAP/LMOD3/KRT19/MYPN/LMOD2/ACTA1/MYH6/CASQ1/WFIKKN2/TTN/MYOG/RYR1/MYH3/ANKRD1/SYPL2/TMOD4/MYOZ2/PI16/ALPK3/CASQ2/PROX1/IGF1/FLNC/SIX4/LDB3/HEY2/CAV3/ANK2/WNT10B/BMP4/AGT/MYH11/NFATC2/SHOX2/DMD/PDGFRA/TBX3/MYF5/ALPK2/FHOD3/CHRNB1/TNNT2/SGCD/MEF2C/MYLK3/SORBS2/PGM5/OBSCN/TMOD1/KEL/STAC3/NOTCH1/RGS4/CACNA2D2/COMP/BCL…
GO_CYTOSOLIC_CALCIUM_ION_TRANSPORT	GO_CYTOSOLIC_CALCIUM_ION_TRANSPORT	158	0.584606	1.63924	5.00776e-05	0.00272146	0.00230321	4596	tags=47%, list=22%, signal=37%	HAP1/GSTM2/JSRP1/ATP1A2/CASQ1/RYR1/HRC/MS4A1/JPH1/TMEM38A/EPO/CASQ2/PLN/CCL21/CACNA2D1/ANK2/SLC8A3/CCL19/TRDN/TRPV6/XCR1/DRD2/LCK/DMD/CACNA1C/CX3CL1/P2RX5/TRPV3/RASA3/THY1/SNCA/CXCL9/CCR7/CD19/P2RX3/LIME1/DHRS7C/CYBA/SLC8A2/FAM155A/DDIT3/GRIN2C/NOS1/FASLG/BCL2/TMEM38B/GRIN2A/ITPR1/F2/HTR2B/TRPV2/PLCG2/FKBP1B/CXCL10/NTSR1/FYN/JPH4/GRIN1/CCR5/P2RX7/CORO1A/SLC24A2/RAMP3/ADCYAP1R1/JPH3/F2R/P2RX2/PTPR…
GO_REGULATION_OF_MUSCLE_CONTRACTION	GO_REGULATION_OF_MUSCLE_CONTRACTION	155	0.5616	1.57324	5.00826e-05	0.00272146	0.00230321	4395	tags=48%, list=21%, signal=38%	TNNT3/TNNC2/MYBPH/SCN5A/TNNC1/MYL2/GSTM2/FGF13/ATP1A2/CASQ1/MYH7/SCN4A/HSPB6/TNNI1/KCNE3/PLCE1/HRC/TMEM38A/ATP2A1/TNNI2/CASQ2/PLN/PRKG1/CAV3/ANK2/SLC8A3/CNN1/ADRA2B/MYL3/ADRA1B/CHGA/CTNNA3/DMD/KIT/CACNA1C/ADRA2C/MYBPC3/KCNMA1/ADORA1/ABAT/TNNT2/ATP1B1/MYLK2/CHRNA3/ACTN3/NPNT/P2RX1/PIK3CG/KCNB2/NOS1/TMEM38B/EHD3/DMPK/GJA5/ADRA2A/GHRL/FKBP1B/SSTR2/CALCA/PDE5A/TACR1/PTGS2/ADA/NMUR2/ACE2/TPM1/F2R/OXT/…
GO_SKELETAL_MUSCLE_ORGAN_DEVELOPMENT	GO_SKELETAL_MUSCLE_ORGAN_DEVELOPMENT	152	0.587032	1.64341	5.00902e-05	0.00272146	0.00230321	4701	tags=51%, list=23%, signal=39%	MYLPF/CSRP3/MYOD1/RBM24/MEGF10/MYF6/MYOZ1/CHRND/LMOD3/ACTA1/CHRNA1/CASQ1/MYOG/RYR1/ANKRD1/SMYD1/MYOZ2/STRA6/MYOM1/SIX4/ANKRD2/SRPK3/DMRTA2/ELN/MYOM2/PAX5/EGR2/WNT10B/VGLL2/SHH/SHOX2/CNTFR/TLL2/MYF5/MSC/MYH14/MYLK2/MEF2C/ACTN3/COL19A1/HLF/MEOX2/CDON/KEL/POPDC2/SOX11/GPC1/STAC3/SOX8/EPHB1/NOTCH1/NPHS1/HEYL/BCL2/KCNAB1/ZNF689/BVES/MYH15/SVIL/NUPR1/FOXP2/TBX1/TCF21/EOMES/BTG2/P2RX2/S100B/TWIST1/NR2F2…
GO_REGULATION_OF_MUSCLE_CELL_DIFFERENTIATION	GO_REGULATION_OF_MUSCLE_CELL_DIFFERENTIATION	147	0.558596	1.56275	5.00977e-05	0.00272146	0.00230321	3165	tags=35%, list=15%, signal=30%	TRIM72/MYOD1/RBM24/MEGF10/MYF6/LMOD3/MYOG/SMYD1/GDF15/PI16/MESP1/PROX1/IGF1/ANKRD2/FZD7/CDH2/HEY2/TMEM119/CAV3/RBM38/BMP4/FGF9/NFATC2/SHH/SHOX2/KIT/OLFM2/MYF5/CTH/BHLHA15/RBPMS2/CXCL9/MEF2C/SCGB3A1/MYLK3/SOX6/CDON/SMARCD3/PDGFB/CEACAM5/NOTCH1/FGFR2/CDH15/RGS4/ZEB1/MAMSTR/XBP1/BCL2/DMPK/CD53/GREM1/CXCL10
GO_ACTIN_FILAMENT_BASED_MOVEMENT	GO_ACTIN_FILAMENT_BASED_MOVEMENT	145	0.678382	1.89675	5.01027e-05	0.00272146	0.00230321	2055	tags=39%, list=10%, signal=36%	TNNT3/MYBPC1/TNNC2/ACTC1/DES/MYH2/SCN5A/TNNC1/ACTN2/MYL2/NEB/MYBPC2/FGF13/TCAP/CACNA1D/ATP1A2/ACTA1/MYL1/MYH6/MYH7/TTN/MYH3/TNNI1/KCNE3/ATP2A1/TNNI2/MYH8/WIPF3/PLN/KCNH2/MYL4/MYO7B/LIMCH1/MYH4/CACNA2D1/CAV3/ANK2/MYL3/SCN1B/CTNNA3/DMD/CACNA1C/KCNJ8/MYO1H/MYO5C/MYBPC3/MYO7A/ADORA1/MYH14/GJC1/TNNT2/SGCD/MYLK2/VIL1/ACTN3/KCNN2/TMOD1
GO_CARDIAC_CONDUCTION	GO_CARDIAC_CONDUCTION	141	0.579224	1.61768	5.01278e-05	0.00272146	0.00230321	3145	tags=38%, list=15%, signal=33%	KCNJ11/SCN5A/CACNA1D/ATP1A2/CACNA1S/CASQ1/RYR1/CACNG1/KCNE3/CACNA2D3/HRC/ATP2A1/CASQ2/PLN/KCNH2/KCND2/FXYD6/CACNA2D1/CACNG6/ANK2/SLC8A3/NPPC/AGT/TRDN/SCN1B/ATP1A3/CACNB1/CTNNA3/CACNA1C/KCNJ12/NPR1/GJC1/FXYD2/ATP1B1/ABCC9/KCNJ4/FXYD1/KCNN2/CACNB4/NPR2/SLC8A2/SCN4B/GJD3/KCNE4/NOS1/CACNA2D2/ATP1B2/KCNK15/ITPR1/EHD3/DMPK/GJA5/KCNE1/FKBP1B
GO_NEGATIVE_REGULATION_OF_ION_TRANSPORT	GO_NEGATIVE_REGULATION_OF_ION_TRANSPORT	137	0.582497	1.62498	5.01429e-05	0.00272146	0.00230321	3172	tags=38%, list=15%, signal=32%	ACTN2/GSTM2/WNK2/SLN/ATP1A2/KCNE3/PCSK9/EPO/CASQ2/GEM/PLN/KCNH2/BEST3/MMP9/OSR1/CNR1/CAV3/SFRP4/RRAD/NOS3/TRDN/WNK3/DRD2/SLC43A2/TLR9/CYP4F2/SLC26A5/SPINK1/ADORA1/ABAT/MAOB/SNCA/KEL/HTR1B/TRH/NPY5R/CD33/PRKG2/SLC43A1/RGS4/KCNE4/NOS1/OPRL1/ANK3/BCL2/KCNAB1/ADRA2A/KCNE1/FGF12/SYT11/FKBP1B/NTSR1
GO_REGULATION_OF_CALCIUM_ION_TRANSMEMBRANE_TRANSPORT	GO_REGULATION_OF_CALCIUM_ION_TRANSMEMBRANE_TRANSPORT	137	0.605778	1.68992	5.01429e-05	0.00272146	0.00230321	4584	tags=49%, list=22%, signal=38%	HAP1/GSTM2/JSRP1/SLN/ATP1A2/CASQ1/CACNG1/KCNE3/HRC/JPH1/TMEM38A/ATP2A1/CASQ2/GEM/PLN/S100A1/CACNA2D1/CACNG6/CAV3/ANK2/RRAD/TRDN/DRD2/CACNB1/DMD/CACNA1C/TLR9/CX3CL1/STAC/THY1/SNCA/CXCL9/ATP1B1/CD19/CACNB4/STAC3/LIME1/DHRS7C/HPCA/CYBA/PIK3CG/NOS1/OPRL1/TMEM38B/EHD3/F2/STAC2/ADRA2A/PLCG2/FKBP1B/CXCL10/NTSR1/FYN/JPH4/FGF14/CORO1A/DRD4/RAMP3/GPR35/JPH3/F2R/TMC2/BIN1/PDE4D/RGS9/PRKCE/PTK2B
GO_CARDIOCYTE_DIFFERENTIATION	GO_CARDIOCYTE_DIFFERENTIATION	131	0.573949	1.59797	5.01907e-05	0.00272146	0.00230321	3115	tags=34%, list=15%, signal=29%	MYO18B/ACTC1/NRAP/CSRP3/ACTN2/MYL2/NEB/TCAP/RARB/MYH6/TTN/PI16/ALPK3/MESP1/PROX1/IGF1/FZD7/HEY2/CAV3/BMP4/AGT/MYH11/FOLR1/PDGFRA/SOX18/TBX3/TBX2/ALPK2/FHOD3/TBX5/SGCD/TGFBR3/MEF2C/ISL1/MYLK3/SORBS2/SOX6/NOTCH1/RGS4/BMP7/HAND2/PDGFRB/SOX17/BVES/GREM1
GO_ACTION_POTENTIAL	GO_ACTION_POTENTIAL	129	0.571511	1.58995	5.01958e-05	0.00272146	0.00230321	3215	tags=38%, list=16%, signal=32%	NTRK2/SCN5A/FGF13/SCN9A/CACNA1D/ATP1A2/CHRNA1/SCN4A/KCNE3/CLDN19/KCNH2/KCND2/SCN3A/SCN2A/CNR1/CACNA2D1/CAV3/ANK2/CACNA1H/SCN1B/CNTNAP1/CTNNA3/DMD/CACNA1C/KCNAB2/KCNJ8/MYH14/KCNA2/GJC1/ATP1B1/P2RX3/KCNN2/KCNMB3/P2RX1/CACNA1I/NRCAM/SLC8A2/SCN4B/KCNE4/KCNMB2/GPD1L/ANK3/CNR2/GJA5/KCNE1/FGF12/FKBP1B/NTSR1/SCN11A
GO_CALCIUM_ION_TRANSMEMBRANE_IMPORT_INTO_CYTOSOL	GO_CALCIUM_ION_TRANSMEMBRANE_IMPORT_INTO_CYTOSOL	130	0.613603	1.70763	5.01983e-05	0.00272146	0.00230321	4596	tags=51%, list=22%, signal=40%	HAP1/GSTM2/JSRP1/ATP1A2/CASQ1/RYR1/HRC/JPH1/TMEM38A/CASQ2/PLN/CCL21/CACNA2D1/ANK2/SLC8A3/CCL19/TRDN/TRPV6/XCR1/DRD2/LCK/DMD/CACNA1C/CX3CL1/TRPV3/RASA3/THY1/SNCA/CXCL9/CCR7/CD19/LIME1/DHRS7C/CYBA/SLC8A2/FAM155A/DDIT3/GRIN2C/NOS1/FASLG/TMEM38B/GRIN2A/ITPR1/F2/HTR2B/TRPV2/PLCG2/FKBP1B/CXCL10/NTSR1/FYN/JPH4/GRIN1/CCR5/P2RX7/CORO1A/SLC24A2/RAMP3/JPH3/F2R/PTPRC/PDE4D/TRPV4/PRKCE/PTK2B/FGF2
GO_CARDIAC_MUSCLE_CONTRACTION	GO_CARDIAC_MUSCLE_CONTRACTION	130	0.634166	1.76485	5.01983e-05	0.00272146	0.00230321	3145	tags=42%, list=15%, signal=36%	ACTC1/SCN5A/CSRP3/TNNC1/MYL2/GSTM2/FGF13/TCAP/CACNA1D/ATP1A2/MYL1/MYH6/MYH7/TTN/TNNI1/KCNE3/HRC/TMEM38A/ATP2A1/TNNI2/CASQ2/PLN/KCNH2/MYL4/CACNA2D1/CAV3/ANK2/MYL3/ADRA1B/SCN1B/CHGA/CTNNA3/DMD/CACNA1C/KCNJ8/MYBPC3/ADORA1/GJC1/TNNT2/SGCD/ATP1B1/CXCR4/MYLK2/KCNN2/SCN4B/PIK3CG/KCNE4/GPD1L/NOS1/TMEM38B/EHD3/GJA5/KCNE1/FGF12/FKBP1B
GO_EMBRYONIC_SKELETAL_SYSTEM_DEVELOPMENT	GO_EMBRYONIC_SKELETAL_SYSTEM_DEVELOPMENT	128	0.562001	1.56288	5.02134e-05	0.00272146	0.00230321	3839	tags=40%, list=19%, signal=33%	HOXA9/HOXB4/NKX3-2/HOXB3/HOXB2/SIX4/OSR1/HOXB5/HOXB9/WNT9A/PAX5/BMP4/COL2A1/SULF1/FGF9/HOXB8/SLC2A10/SHH/SHOX2/COL1A1/PDGFRA/PCSK5/COL11A1/MYF5/NODAL/GSC/HOXB6/FUZ/MEF2C/WNT11/PRRX1/SOX11/DMRT2/TBX15/FGFR2/ZEB1/FOXC2/TGFB3/BMP7/SIX2/WNT5A/EYA1/RBP4/HOXD1/HOXA2/DLX2/HOXD3/TBX1/DSCAML1/HOXD4/WNT9B
GO_CARDIAC_CHAMBER_MORPHOGENESIS	GO_CARDIAC_CHAMBER_MORPHOGENESIS	125	0.598721	1.6626	5.02462e-05	0.00272146	0.00230321	3193	tags=41%, list=16%, signal=35%	TNNC1/MYL2/RARB/MYH6/MYH7/SLIT2/TNNI1/MESP1/SFRP2/PROX1/HEY1/HEY2/BMP5/CAV3/FOXH1/BMP4/NOS3/SLIT3/MYL3/FOXF1/SHOX2/TBX3/TBX2/COL11A1/WNT2/MYBPC3/ZFPM2/TBX5/TNNT2/SMAD6/TGFBR3/MEF2C/ISL1/WNT11/SMARCD3/SOX11/NPY5R/FZD1/NOTCH1/FGFR2/DLL4/FOXC2/HEYL/BMP7/TP53/HAND2/WNT5A/GJA5/NRP2/RBP4/FZD2
GO_CARDIAC_VENTRICLE_DEVELOPMENT	GO_CARDIAC_VENTRICLE_DEVELOPMENT	125	0.592082	1.64416	5.02462e-05	0.00272146	0.00230321	2715	tags=36%, list=13%, signal=31%	SCN5A/TNNC1/MYL2/KCNK2/XIRP2/MYH6/MYH7/SLIT2/TNNI1/STRA6/MESP1/SFRP2/PROX1/HEY1/HEY2/FOXH1/BMP4/NOS3/SLIT3/MYL3/FOXF1/TBX3/COL11A1/MYBPC3/ZFPM2/SALL1/TBX5/TNNT2/SALL4/SMAD6/TGFBR3/MEF2C/ISL1/WNT11/SMARCD3/SOX11/NPY5R/FZD1/NOTCH1/FGFR2/DLL4/FOXC2/HEYL/HAND2/WNT5A
GO_EMBRYONIC_APPENDAGE_MORPHOGENESIS	GO_EMBRYONIC_APPENDAGE_MORPHOGENESIS	121	0.564943	1.56737	5.02689e-05	0.00272146	0.00230321	3301	tags=33%, list=16%, signal=28%	FREM2/HOXA9/GPC3/FBN2/RARB/MYH3/GLI2/FRAS1/SFRP2/DLX6/TBX4/LEF1/OSR1/ZBTB16/ALDH1A2/WNT9A/BMP4/FGF9/SHH/SHOX2/CACNA1C/TBX3/TBX2/LRP4/GDF5/SALL1/TBX5/SALL4/PRRX1/NOTCH1/BMP7/B9D1/DLX5/HAND2/WNT5A/AFF3/GJA5/GREM1/ECE1/FGFR1
GO_EAR_MORPHOGENESIS	GO_EAR_MORPHOGENESIS	119	0.580493	1.60994	5.0274e-05	0.00272146	0.00230321	3581	tags=41%, list=17%, signal=34%	USH1C/TCAP/GLI2/NKX3-2/HMX2/NTN1/DLX6/GBX2/SLC44A4/PROX1/KCNQ4/SIX4/OSR1/COL2A1/MYO3A/FGF9/SOBP/STOX1/LRIG1/FRZB/ITGA8/INSIG1/COL11A1/MYO7A/SALL1/MYO3B/TIFAB/GSC/CTHRC1/ATP8A2/PRRX1/WNT1/FGFR2/GATA2/ZEB1/DLX5/SIX2/WNT5A/EYA1/ZIC1/PAX2/FGF10/MYO15A/FZD2/HOXA2/OTX1/FGFR1/TBX1/POU4F3
GO_ACTIN_MEDIATED_CELL_CONTRACTION	GO_ACTIN_MEDIATED_CELL_CONTRACTION	115	0.697015	1.92974	5.02942e-05	0.00272146	0.00230321	2055	tags=44%, list=10%, signal=40%	TNNT3/MYBPC1/TNNC2/ACTC1/DES/MYH2/SCN5A/TNNC1/ACTN2/MYL2/NEB/MYBPC2/FGF13/TCAP/CACNA1D/ATP1A2/ACTA1/MYL1/MYH6/MYH7/TTN/MYH3/TNNI1/KCNE3/ATP2A1/TNNI2/MYH8/PLN/KCNH2/MYL4/LIMCH1/MYH4/CACNA2D1/CAV3/ANK2/MYL3/SCN1B/CTNNA3/DMD/CACNA1C/KCNJ8/MYBPC3/ADORA1/GJC1/TNNT2/SGCD/MYLK2/VIL1/ACTN3/KCNN2/TMOD1
GO_SEQUESTERING_OF_CALCIUM_ION	GO_SEQUESTERING_OF_CALCIUM_ION	113	0.592888	1.63978	5.03221e-05	0.00272146	0.00230321	4842	tags=49%, list=24%, signal=37%	HAP1/GSTM2/JSRP1/ATP1A2/CASQ1/RYR1/HRC/JPH1/TMEM38A/CASQ2/PLN/CCL21/ANK2/CCL19/TRDN/XCR1/DRD2/LCK/DMD/CACNA1C/CX3CL1/RASA3/THY1/SNCA/CXCL9/CCR7/CD19/LIME1/DHRS7C/CYBA/DDIT3/NOS1/FASLG/TMEM38B/ITPR1/F2/HTR2B/PLCG2/FKBP1B/CXCL10/NTSR1/JPH4/CCR5/P2RX7/CORO1A/JPH3/F2R/PTPRC/ANXA6/PDE4D/PRKCE/PTK2B/FGF2/P2RY6/TRPA1
GO_CHEMICAL_SYNAPTIC_TRANSMISSION_POSTSYNAPTIC	GO_CHEMICAL_SYNAPTIC_TRANSMISSION_POSTSYNAPTIC	109	0.5886	1.62514	5.03931e-05	0.00272146	0.00230321	4584	tags=46%, list=22%, signal=36%	IGSF11/PPP1R9A/CHRNG/CHRND/CHRNA1/MPP2/TMEM108/DGKI/SLC8A3/CHRNA7/IGSF9B/DRD2/SHANK1/P2RX5/ADORA1/ABAT/CHRNB1/ADORA2A/CHRNA3/MEF2C/P2RX3/P2RX1/NLGN4X/NETO1/SLC8A2/RELN/RGS4/GRIN2C/GRIN2A/RIMS1/SHANK2/DMPK/P2RX6/CBLN1/GHRL/NTSR1/CUX2/GRIN1/NLGN1/P2RX7/DRD4/BDNF/NRXN1/P2RX2/SLC17A7/ARRB2/TMEM25/GLRB/GLRA3/PTK2B
GO_CARDIAC_MUSCLE_CELL_DIFFERENTIATION	GO_CARDIAC_MUSCLE_CELL_DIFFERENTIATION	107	0.612857	1.69079	5.04032e-05	0.00272146	0.00230321	2009	tags=30%, list=10%, signal=27%	MYO18B/ACTC1/NRAP/CSRP3/ACTN2/MYL2/NEB/TCAP/RARB/MYH6/TTN/PI16/ALPK3/MESP1/PROX1/IGF1/FZD7/HEY2/CAV3/BMP4/AGT/MYH11/PDGFRA/TBX3/ALPK2/FHOD3/TBX5/SGCD/MEF2C/MYLK3/SORBS2/SOX6
GO_CELLULAR_COMPONENT_ASSEMBLY_INVOLVED_IN_MORPHOGENESIS	GO_CELLULAR_COMPONENT_ASSEMBLY_INVOLVED_IN_MORPHOGENESIS	104	0.712498	1.96355	5.04236e-05	0.00272146	0.00230321	2159	tags=40%, list=11%, signal=36%	TNNT3/ACTC1/NRAP/CSRP3/SYNPO2L/ACTN2/MYL2/NEB/MYOZ1/TCAP/LMOD3/KRT19/MYPN/LMOD2/ACTA1/MYH6/CASQ1/TTN/MYH3/ANKRD1/TMOD4/MYOZ2/UGT8/CASQ2/PROX1/CCDC136/SIX4/LDB3/CAV3/ANK2/TPPP/MYH11/CNTNAP1/PDGFRA/FHOD3/TNNT2/MEF2C/MYLK3/PGM5/OBSCN/TMOD1/GPC1
GO_MUSCLE_ADAPTATION	GO_MUSCLE_ADAPTATION	100	0.657536	1.80785	5.04694e-05	0.00272146	0.00230321	2435	tags=35%, list=12%, signal=31%	SCN5A/TNNC1/MYOD1/MYOZ1/TRIM63/TCAP/CAMK2B/ACTA1/MYH6/CASQ1/MYH7/PRKAG3/MYOG/TNNI1/MYOZ2/SGCA/PI16/KLF15/IGF1/LMCD1/HEY2/GATM/CAV3/NOS3/AGT/MYOC/IGFBP5/HMOX1/MEF2C/PPARGC1A/ACTN3/GSN/NOTCH1/CYBA/RGS4
GO_CELL_FATE_SPECIFICATION	GO_CELL_FATE_SPECIFICATION	99	0.60832	1.67116	5.05051e-05	0.00272146	0.00230321	3771	tags=46%, list=18%, signal=38%	MYL2/MNX1/GLI2/SOX2/MIAT/MESP1/SFRP2/TBX4/FZD7/DMRTA2/SHH/SOX18/TBX3/TBX2/NODAL/TLX3/AR/TBX5/LHX3/GSC/NKX2-2/PAX6/ISL1/WNT11/PTCH2/SOX6/TBX21/CDON/LBX1/TBX15/NOTCH1/DHH/SIX2/WNT5A/EYA1/PAX2/SOX17/TBX6/FGFR1/ASCL1/TBX1/TBX18/EOMES/ISL2/POU5F1/NTRK3
GO_INNER_EAR_MORPHOGENESIS	GO_INNER_EAR_MORPHOGENESIS	99	0.605115	1.66236	5.05051e-05	0.00272146	0.00230321	3581	tags=43%, list=17%, signal=36%	USH1C/TCAP/GLI2/HMX2/NTN1/DLX6/GBX2/SLC44A4/PROX1/KCNQ4/SIX4/COL2A1/MYO3A/FGF9/SOBP/STOX1/LRIG1/FRZB/ITGA8/INSIG1/COL11A1/MYO7A/MYO3B/TIFAB/CTHRC1/ATP8A2/PRRX1/WNT1/FGFR2/GATA2/ZEB1/DLX5/WNT5A/EYA1/ZIC1/PAX2/FGF10/MYO15A/FZD2/OTX1/FGFR1/TBX1/POU4F3
GO_MYOTUBE_DIFFERENTIATION	GO_MYOTUBE_DIFFERENTIATION	96	0.636372	1.74539	5.0551e-05	0.00272146	0.00230321	3746	tags=53%, list=18%, signal=44%	TRIM72/MYOD1/RBM24/MYF6/LMOD3/ACTA1/MYOG/RYR1/SMYD1/GDF15/IGF1/SIX4/ANKRD2/ADAM12/TMEM119/CAV3/WNT10B/RBM38/CACNA1H/NFATC2/SHH/AVPR1A/SHOX2/MYF5/BHLHA15/CXCL9/MEF2C/SCGB3A1/CDON/KEL/WNT1/STAC3/CEACAM5/NOTCH1/NPHS1/MAMSTR/KCNH1/NOS1/XBP1/BCL2/DMPK/CD53/CXCL10/PLD3/JAM2/PLEKHO1/MYEF2/TNFSF14/TBX1/SORT1/BDNF
GO_REGULATION_OF_STRIATED_MUSCLE_CELL_DIFFERENTIATION	GO_REGULATION_OF_STRIATED_MUSCLE_CELL_DIFFERENTIATION	95	0.604505	1.65737	5.05536e-05	0.00272146	0.00230321	3165	tags=40%, list=15%, signal=34%	TRIM72/MYOD1/RBM24/MYF6/LMOD3/MYOG/SMYD1/GDF15/PI16/MESP1/PROX1/IGF1/ANKRD2/FZD7/TMEM119/CAV3/RBM38/BMP4/NFATC2/SHH/SHOX2/MYF5/BHLHA15/CXCL9/MEF2C/SCGB3A1/MYLK3/SOX6/CEACAM5/NOTCH1/RGS4/MAMSTR/XBP1/BCL2/DMPK/CD53/GREM1/CXCL10
GO_REGULATION_OF_CALCIUM_MEDIATED_SIGNALING	GO_REGULATION_OF_CALCIUM_MEDIATED_SIGNALING	94	0.608357	1.66739	5.05561e-05	0.00272146	0.00230321	3979	tags=44%, list=19%, signal=35%	HAP1/GSTM2/MYOZ1/JSRP1/C10orf71/MYOZ2/HRC/JPH1/CASQ2/PLN/IGF1/LMCD1/CD22/NEUROD2/MAPT/TRDN/DMD/P2RX5/ZAP70/TBC1D10C/ACTN3/P2RX3/TRAT1/SLA2/SLC8A2/RCAN2/TREM2/NOS1/ITPR1/GPR143/EFHB/CD3E/FKBP1B/JPH4/CDH13/CHP2/TMEM100/ADA/JPH3/P2RX2/CMKLR1
GO_REGULATION_OF_CALCIUM_ION_TRANSPORT_INTO_CYTOSOL	GO_REGULATION_OF_CALCIUM_ION_TRANSPORT_INTO_CYTOSOL	93	0.612725	1.67816	5.05842e-05	0.00272146	0.00230321	3948	tags=45%, list=19%, signal=37%	HAP1/GSTM2/JSRP1/ATP1A2/CASQ1/HRC/JPH1/TMEM38A/EPO/CASQ2/PLN/ANK2/TRDN/DMD/CACNA1C/CX3CL1/P2RX5/THY1/SNCA/CXCL9/CD19/P2RX3/LIME1/DHRS7C/CYBA/NOS1/BCL2/TMEM38B/F2/FKBP1B/CXCL10/NTSR1/FYN/JPH4/GRIN1/P2RX7/CORO1A/RAMP3/ADCYAP1R1/JPH3/F2R/P2RX2
GO_COLLAGEN_METABOLIC_PROCESS	GO_COLLAGEN_METABOLIC_PROCESS	89	0.612914	1.67467	5.06534e-05	0.00272146	0.00230321	4151	tags=53%, list=20%, signal=42%	MMP7/MMP1/ARG1/MMP23B/MMP9/MYB/MMP11/NPPC/BMP4/ADAMTS2/EMILIN1/MMP12/SMPD3/MMP20/COL1A1/CYGB/MMP13/MMP2/FAP/COL5A1/RCN3/CTSK/COL19A1/SERPINF2/COL1A2/MMP8/PEPD/MMP3/MMP17/TGFB3/TNXB/COL15A1/MMP27/PDGFRB/MMP10/F2/MFAP4/CREB3L1/CBX8/P2RX7/SERPINB7/MRC2/ADAMTS14/ADAMTS3/F2R/TRAM2/ARRB2
GO_NEGATIVE_REGULATION_OF_ION_TRANSMEMBRANE_TRANSPORT	GO_NEGATIVE_REGULATION_OF_ION_TRANSMEMBRANE_TRANSPORT	89	0.608949	1.66384	5.06534e-05	0.00272146	0.00230321	3172	tags=36%, list=15%, signal=31%	ACTN2/GSTM2/SLN/ATP1A2/KCNE3/PCSK9/EPO/CASQ2/GEM/PLN/KCNH2/MMP9/OSR1/CAV3/RRAD/TRDN/DRD2/SLC43A2/TLR9/SLC26A5/KEL/SLC43A1/RGS4/KCNE4/OPRL1/ANK3/KCNAB1/ADRA2A/KCNE1/FGF12/FKBP1B/NTSR1
GO_REGULATION_OF_STRIATED_MUSCLE_CONTRACTION	GO_REGULATION_OF_STRIATED_MUSCLE_CONTRACTION	89	0.633692	1.73145	5.06534e-05	0.00272146	0.00230321	2961	tags=40%, list=14%, signal=35%	TNNT3/MYBPH/SCN5A/MYL2/GSTM2/FGF13/ATP1A2/CASQ1/MYH7/SCN4A/TNNI1/KCNE3/HRC/TMEM38A/ATP2A1/CASQ2/PLN/CAV3/ANK2/SLC8A3/MYL3/ADRA1B/CHGA/CTNNA3/DMD/CACNA1C/MYBPC3/ADORA1/ATP1B1/ACTN3/PIK3CG/NOS1/TMEM38B/EHD3/DMPK/GJA5
GO_REGULATION_OF_CALCIUM_ION_TRANSMEMBRANE_TRANSPORTER_ACTIVITY	GO_REGULATION_OF_CALCIUM_ION_TRANSMEMBRANE_TRANSPORTER_ACTIVITY	81	0.653221	1.77487	5.07975e-05	0.00272146	0.00230321	3322	tags=46%, list=16%, signal=38%	HAP1/GSTM2/JSRP1/SLN/ATP1A2/CASQ1/KCNE3/HRC/JPH1/ATP2A1/CASQ2/GEM/PLN/S100A1/CACNA2D1/CAV3/ANK2/RRAD/TRDN/DRD2/CACNB1/DMD/TLR9/STAC/ATP1B1/CACNB4/STAC3/HPCA/NOS1/OPRL1/EHD3/STAC2/ADRA2A/PLCG2/FKBP1B/JPH4/FGF14
GO_MUSCLE_ORGAN_MORPHOGENESIS	GO_MUSCLE_ORGAN_MORPHOGENESIS	79	0.641769	1.74007	5.08802e-05	0.00272146	0.00230321	2877	tags=44%, list=14%, signal=38%	ACTC1/TNNC1/MYL2/MYF6/TCAP/XIRP2/MYH6/MYH7/TTN/ANKRD1/TNNI1/PROX1/HEY2/FOXH1/COL3A1/MYL3/SHOX2/COL11A1/WNT2/MYBPC3/MYF5/ZFPM2/TNNT2/GSC/MYLK/MYLK2/TGFBR3/ISL1/FZD1/NOTCH1/FGFR2/DLL4/FOXC2/WNT5A/TCF15
GO_CARDIAC_CELL_DEVELOPMENT	GO_CARDIAC_CELL_DEVELOPMENT	76	0.675826	1.8279	5.09658e-05	0.00272146	0.00230321	2435	tags=38%, list=12%, signal=34%	MYO18B/ACTC1/NRAP/CSRP3/ACTN2/MYL2/NEB/TCAP/MYH6/TTN/PI16/ALPK3/PROX1/IGF1/HEY2/CAV3/BMP4/AGT/MYH11/PDGFRA/TBX3/ALPK2/FHOD3/SGCD/TGFBR3/MYLK3/SORBS2/NOTCH1/RGS4
GO_REGULATION_OF_RELEASE_OF_SEQUESTERED_CALCIUM_ION_INTO_CYTOSOL	GO_REGULATION_OF_RELEASE_OF_SEQUESTERED_CALCIUM_ION_INTO_CYTOSOL	73	0.628168	1.69379	5.10673e-05	0.00272146	0.00230321	3930	tags=44%, list=19%, signal=36%	HAP1/GSTM2/JSRP1/ATP1A2/CASQ1/HRC/JPH1/TMEM38A/CASQ2/PLN/ANK2/TRDN/DMD/CACNA1C/CX3CL1/THY1/SNCA/CXCL9/CD19/LIME1/DHRS7C/CYBA/NOS1/TMEM38B/F2/FKBP1B/CXCL10/NTSR1/JPH4/CORO1A/JPH3/F2R
GO_CARDIAC_VENTRICLE_MORPHOGENESIS	GO_CARDIAC_VENTRICLE_MORPHOGENESIS	72	0.63377	1.70682	5.11038e-05	0.00272146	0.00230321	2690	tags=42%, list=13%, signal=36%	TNNC1/MYL2/MYH6/MYH7/TNNI1/MESP1/SFRP2/PROX1/HEY1/HEY2/FOXH1/MYL3/FOXF1/COL11A1/MYBPC3/ZFPM2/TBX5/TNNT2/TGFBR3/MEF2C/ISL1/SMARCD3/SOX11/NPY5R/NOTCH1/FGFR2/DLL4/FOXC2/HEYL/HAND2
GO_NEGATIVE_REGULATION_OF_TRANSPORTER_ACTIVITY	GO_NEGATIVE_REGULATION_OF_TRANSPORTER_ACTIVITY	72	0.622442	1.67631	5.11038e-05	0.00272146	0.00230321	3145	tags=36%, list=15%, signal=31%	ACTN2/GSTM2/SLN/ATP1A2/KCNE3/PCSK9/EPO/CASQ2/GEM/PLN/MMP9/OSR1/CAV3/RRAD/TRDN/DRD2/TLR9/SNCA/KCNE4/OPRL1/ANK3/KCNAB1/ADRA2A/KCNE1/FGF12/FKBP1B
GO_TRANSMISSION_OF_NERVE_IMPULSE	GO_TRANSMISSION_OF_NERVE_IMPULSE	71	0.656143	1.76536	5.11352e-05	0.00272146	0.00230321	4087	tags=49%, list=20%, signal=40%	NTRK2/SCN5A/SCN9A/CHRNA1/SCN4A/CLDN19/CNTNAP2/KCND2/SCN3A/SCN2A/AGT/CACNA1H/SCN1B/CHRM5/CNTNAP1/AVPR1A/MYH14/KCNA2/P2RX3/KCNMB3/P2RX1/CACNA1I/NRCAM/KCNMB2/ANK3/GHRL/FGF12/FKBP1B/SCN11A/CACNG4/NTRK3/CLCN1/GPR35/SPTBN4/MAG
GO_MYOFIBRIL_ASSEMBLY	GO_MYOFIBRIL_ASSEMBLY	64	0.792251	2.11534	5.14245e-05	0.00272146	0.00230321	2055	tags=56%, list=10%, signal=51%	TNNT3/ACTC1/NRAP/CSRP3/SYNPO2L/ACTN2/MYL2/NEB/MYOZ1/TCAP/LMOD3/KRT19/MYPN/LMOD2/ACTA1/MYH6/CASQ1/TTN/MYH3/ANKRD1/TMOD4/MYOZ2/CASQ2/PROX1/SIX4/LDB3/CAV3/MYH11/PDGFRA/FHOD3/TNNT2/MEF2C/MYLK3/PGM5/OBSCN/TMOD1
GO_CARDIAC_MUSCLE_TISSUE_MORPHOGENESIS	GO_CARDIAC_MUSCLE_TISSUE_MORPHOGENESIS	61	0.661733	1.75962	5.16022e-05	0.00272146	0.00230321	2715	tags=44%, list=13%, signal=39%	ACTC1/TNNC1/MYL2/TCAP/XIRP2/MYH6/MYH7/TTN/ANKRD1/TNNI1/PROX1/HEY2/FOXH1/MYL3/COL11A1/WNT2/MYBPC3/ZFPM2/TNNT2/MYLK2/TGFBR3/ISL1/NOTCH1/FGFR2/DLL4/FOXC2/WNT5A
GO_SENSORY_PERCEPTION_OF_TASTE	GO_SENSORY_PERCEPTION_OF_TASTE	59	0.657572	1.74327	5.1725e-05	0.00272146	0.00230321	3083	tags=34%, list=15%, signal=29%	CST1/CST4/CALHM1/TAS1R1/LEF1/TAS1R3/REEP2/CALHM3/WNT10B/SCNN1A/PIGR/AZGP1/SCNN1B/SCNN1G/LCN1/P2RX3/CA6/CST2/PKD2L1/PLCB2
GO_B_CELL_RECEPTOR_SIGNALING_PATHWAY	GO_B_CELL_RECEPTOR_SIGNALING_PATHWAY	57	0.655388	1.7326	5.18699e-05	0.00272146	0.00230321	5145	tags=58%, list=25%, signal=44%	BLK/MS4A1/CD79A/CD22/PAX5/CD38/NFATC2/LCK/STAP1/FCRL3/KLHL6/ITK/CD19/MEF2C/LIME1/BMX/BTK/BCL2/PLCL2/CD79B/PLCG2/PRKCB/FCGR2B/PTPRC/LAT2/CMTM3/PRKCH/CTLA4/GPS2/CD300A/NCKAP1L/PTPN22/SH2B2
GO_MUSCLE_FIBER_DEVELOPMENT	GO_MUSCLE_FIBER_DEVELOPMENT	54	0.737679	1.93911	5.2086e-05	0.00272146	0.00230321	2694	tags=54%, list=13%, signal=47%	MYO18B/UCHL1/NRAP/MYOD1/MYL2/MYF6/NEB/TCAP/LMOD3/ACTA1/MYH6/WFIKKN2/TTN/MYOG/RYR1/FLNC/WNT10B/BMP4/MYH11/SHOX2/DMD/MYF5/CHRNB1/SGCD/KEL/STAC3/CACNA2D2/COMP/BCL2
GO_MULTICELLULAR_ORGANISMAL_MOVEMENT	GO_MULTICELLULAR_ORGANISMAL_MOVEMENT	53	0.756542	1.98504	5.21404e-05	0.00272146	0.00230321	3090	tags=62%, list=15%, signal=53%	TNNT3/TNNC2/TNNC1/MB/GSTM2/TCAP/JSRP1/CHRND/CHRNA1/CASQ1/MYH7/MYH3/SCN4A/TNNI1/ATP2A1/TNNI2/MYH8/CAV3/SLC8A3/DMD/MAP1A/MYH14/CHRNB1/STAC/ACTN3/ATP8A2/STAC3/SYNM/COMP/ITPR1/DMPK/STAC2/CCDC78
GO_REGULATION_OF_MYOTUBE_DIFFERENTIATION	GO_REGULATION_OF_MYOTUBE_DIFFERENTIATION	51	0.710242	1.85721	5.23013e-05	0.00272146	0.00230321	3746	tags=57%, list=18%, signal=47%	TRIM72/MYOD1/RBM24/MYF6/LMOD3/MYOG/SMYD1/GDF15/ANKRD2/TMEM119/CAV3/RBM38/NFATC2/SHOX2/MYF5/BHLHA15/CXCL9/SCGB3A1/CEACAM5/NOTCH1/MAMSTR/XBP1/BCL2/DMPK/CD53/CXCL10/TNFSF14/TBX1/BDNF
GO_SARCOMERE_ORGANIZATION	GO_SARCOMERE_ORGANIZATION	42	0.786593	2.01865	5.31124e-05	0.00272146	0.00230321	2040	tags=60%, list=10%, signal=54%	TNNT3/CSRP3/SYNPO2L/ACTN2/MYOZ1/TCAP/KRT19/MYPN/LMOD2/MYH6/CASQ1/TTN/MYH3/ANKRD1/MYOZ2/CASQ2/PROX1/SIX4/LDB3/CAV3/FHOD3/TNNT2/MEF2C/MYLK3/OBSCN
GO_STRIATED_MUSCLE_ADAPTATION	GO_STRIATED_MUSCLE_ADAPTATION	42	0.739365	1.89745	5.31124e-05	0.00272146	0.00230321	2161	tags=48%, list=11%, signal=43%	TNNC1/MYOD1/MYOZ1/TRIM63/TCAP/CAMK2B/ACTA1/MYH6/MYH7/MYOG/TNNI1/MYOZ2/KLF15/HEY2/MYOC/IGFBP5/MEF2C/PPARGC1A/ACTN3/GSN
GO_SKELETAL_MUSCLE_CONTRACTION	GO_SKELETAL_MUSCLE_CONTRACTION	41	0.783245	2.00344	5.3285e-05	0.00272146	0.00230321	3090	tags=73%, list=15%, signal=62%	TNNT3/TNNC2/TNNC1/MB/GSTM2/TCAP/JSRP1/CHRND/CHRNA1/CASQ1/MYH7/MYH3/SCN4A/TNNI1/ATP2A1/TNNI2/MYH8/CAV3/SLC8A3/DMD/MYH14/CHRNB1/STAC/ACTN3/ATP8A2/STAC3/SYNM/DMPK/STAC2/CCDC78
GO_MUSCLE_FILAMENT_SLIDING	GO_MUSCLE_FILAMENT_SLIDING	39	0.844088	2.14733	5.35189e-05	0.00272146	0.00230321	2055	tags=77%, list=10%, signal=69%	TNNT3/MYBPC1/TNNC2/ACTC1/DES/MYH2/TNNC1/ACTN2/MYL2/NEB/MYBPC2/TCAP/ACTA1/MYL1/MYH6/MYH7/TTN/MYH3/TNNI1/TNNI2/MYH8/MYL4/MYH4/MYL3/DMD/MYBPC3/TNNT2/MYLK2/ACTN3/TMOD1
GO_MEMBRANE_DEPOLARIZATION_DURING_ACTION_POTENTIAL	GO_MEMBRANE_DEPOLARIZATION_DURING_ACTION_POTENTIAL	36	0.723169	1.82228	5.39171e-05	0.00272146	0.00230321	3215	tags=53%, list=16%, signal=45%	SCN5A/SCN9A/CACNA1D/ATP1A2/SCN4A/KCNH2/SCN3A/SCN2A/CACNA2D1/CAV3/ANK2/CACNA1H/SCN1B/CACNA1C/CACNA1I/SCN4B/ANK3/GJA5/SCN11A
GO_SARCOPLASMIC_RETICULUM_CALCIUM_ION_TRANSPORT	GO_SARCOPLASMIC_RETICULUM_CALCIUM_ION_TRANSPORT	36	0.74557	1.87873	5.39171e-05	0.00272146	0.00230321	1254	tags=42%, list=6%, signal=39%	GSTM2/SLN/ATP1A2/CASQ1/RYR1/CACNG1/HRC/TMEM38A/ATP2A1/CASQ2/PLN/ANK2/TRDN/DMD/CACNA1C
GO_SKELETAL_MUSCLE_TISSUE_REGENERATION	GO_SKELETAL_MUSCLE_TISSUE_REGENERATION	34	0.722721	1.80895	5.428e-05	0.00272146	0.00230321	830	tags=26%, list=4%, signal=25%	MYOD1/MYF6/MYOZ1/MYOG/SGCA/IGF1/FZD7/ENO3/WNT10B
GO_EMBRYONIC_DIGESTIVE_TRACT_DEVELOPMENT	GO_EMBRYONIC_DIGESTIVE_TRACT_DEVELOPMENT	33	0.704462	1.75631	5.45227e-05	0.00272146	0.00230321	4138	tags=70%, list=20%, signal=56%	RARB/GLI2/STRA6/ALDH1A2/FGF9/SHH/FOXF1/SHOX2/PDGFRA/PCSK5/SCT/RBPMS2/SALL1/PKDCC/SOX11/FGFR2/SIX2/FGF10/RARRES2/ADA/TCF21/ID2/TCF7
GO_NEURONAL_ACTION_POTENTIAL	GO_NEURONAL_ACTION_POTENTIAL	33	0.744354	1.85576	5.45227e-05	0.00272146	0.00230321	3215	tags=55%, list=16%, signal=46%	SCN5A/SCN9A/CHRNA1/SCN4A/KCND2/SCN3A/SCN2A/CACNA1H/MYH14/KCNA2/P2RX3/KCNMB3/P2RX1/CACNA1I/KCNMB2/ANK3/FGF12/SCN11A
GO_RELEASE_OF_SEQUESTERED_CALCIUM_ION_INTO_CYTOSOL_BY_ENDOPLASMIC_RETICULUM	GO_RELEASE_OF_SEQUESTERED_CALCIUM_ION_INTO_CYTOSOL_BY_ENDOPLASMIC_RETICULUM	32	0.713043	1.77021	5.46747e-05	0.00272146	0.00230321	3461	tags=53%, list=17%, signal=44%	GSTM2/ATP1A2/CASQ1/RYR1/HRC/TMEM38A/CASQ2/PLN/ANK2/TRDN/DMD/CACNA1C/DHRS7C/FASLG/TMEM38B/FKBP1B/CCR5
GO_POSITIVE_REGULATION_OF_MYOTUBE_DIFFERENTIATION	GO_POSITIVE_REGULATION_OF_MYOTUBE_DIFFERENTIATION	30	0.73891	1.81844	5.49571e-05	0.00272146	0.00230321	3548	tags=60%, list=17%, signal=50%	MYOD1/RBM24/MYF6/LMOD3/MYOG/SMYD1/GDF15/CAV3/NFATC2/SHOX2/MYF5/CXCL9/SCGB3A1/MAMSTR/BCL2/CD53/TNFSF14/TBX1
GO_SKELETAL_MUSCLE_ADAPTATION	GO_SKELETAL_MUSCLE_ADAPTATION	23	0.827681	1.96793	5.65355e-05	0.00276863	0.00234314	1922	tags=61%, list=9%, signal=55%	TNNC1/MYOD1/MYOZ1/TRIM63/CAMK2B/ACTA1/MYH7/MYOG/TNNI1/MYOZ2/MYOC/IGFBP5/PPARGC1A/ACTN3
GO_REGULATION_OF_CARDIAC_MUSCLE_CONTRACTION_BY_REGULATION_OF_THE_RELEASE_OF_SEQUESTERED_CALCIUM_ION	GO_REGULATION_OF_CARDIAC_MUSCLE_CONTRACTION_BY_REGULATION_OF_THE_RELEASE_OF_SEQUESTERED_CALCIUM_ION	20	0.779767	1.80504	5.77067e-05	0.00276863	0.00234314	1254	tags=45%, list=6%, signal=42%	GSTM2/ATP1A2/HRC/TMEM38A/CASQ2/PLN/ANK2/DMD/CACNA1C
GO_CARDIAC_MYOFIBRIL_ASSEMBLY	GO_CARDIAC_MYOFIBRIL_ASSEMBLY	19	0.83584	1.9179	5.81024e-05	0.00276863	0.00234314	1935	tags=58%, list=9%, signal=52%	ACTC1/NRAP/CSRP3/MYL2/NEB/TCAP/TTN/PROX1/PDGFRA/FHOD3/MYLK3
GO_RETROGRADE_AXONAL_TRANSPORT	GO_RETROGRADE_AXONAL_TRANSPORT	19	0.810167	1.85899	5.81024e-05	0.00276863	0.00234314	1247	tags=32%, list=6%, signal=30%	HAP1/KIF5A/NEFL/TMEM108/KIF1A/MAP1A
GO_REGULATION_OF_ANATOMICAL_STRUCTURE_SIZE	GO_REGULATION_OF_ANATOMICAL_STRUCTURE_SIZE	480	0.454718	1.30686	9.9995e-05	0.00428719	0.00362832	4817	tags=35%, list=23%, signal=27%	ACTN2/NEB/PPP1R9A/USH1C/SEMA3D/FGF13/LMOD3/ATP1A2/LMOD2/SLIT2/TMOD4/CPS1/PLXNA4/NTN1/ISLR2/TMSB15A/CCL21/NEFL/AGTR1/SEMA3G/SEMA6C/SEMA5B/RAB3B/EPHA7/GRIP2/ARHGAP4/TMSB15B/PRKG1/SPTB/MT3/ELN/FN1/CAV3/MAPT/RND2/SMTNL2/NPPC/UTS2/ACTR3C/WASF3/EPS8/NOS3/AGT/SLC12A7/CD38/CCL11/WNK3/ADRA2B/ADRA1B/SEMA6D/CHGA/CDH4/UTS2R/AVPR1A/OLFM1/SLC26A5/ADRA2C/NPR1/HMOX1/KCNMA1/AVPR2/ADORA1/SCT/FHOD3/GNB3/CDHR2/CXCL1…
GO_NEGATIVE_REGULATION_OF_CELL_DEVELOPMENT	GO_NEGATIVE_REGULATION_OF_CELL_DEVELOPMENT	310	0.487783	1.39161	0.0001	0.00428719	0.00362832	4177	tags=35%, list=20%, signal=28%	SEMA3D/FGF13/STMN2/SLIT2/SOX2/ERBB4/LTF/PI16/NTN1/IGF1/HEY1/SEMA3G/SEMA6C/SEMA5B/EPHA7/ARHGAP4/POSTN/SORL1/MCF2/MT3/CAV3/NPPC/CNTN4/CD38/CCL11/SPOCK1/COL3A1/DAB1/SHH/DPYSL3/ITM2C/SEMA6D/FRZB/NR2F1/FBN1/TNN/CLDN18/CX3CL1/STAP1/LRP4/RGMA/ZHX2/NODAL/TLX3/DNM3/THY1/NKX2-2/PAX6/FSTL4/LINGO1/DCC/APOE/DAAM2/PITX3/ISL1/SEMA7A/CRMP1/LBX1/HES5/SOX11/GDF11/NPR2/INPP5J/PTPRO/GPR173/MYLIP/TRAK2/SOX8/NOTCH1/LM…
GO_NEGATIVE_REGULATION_OF_NERVOUS_SYSTEM_DEVELOPMENT	GO_NEGATIVE_REGULATION_OF_NERVOUS_SYSTEM_DEVELOPMENT	295	0.482468	1.37472	0.0001	0.00428719	0.00362832	4177	tags=34%, list=20%, signal=27%	SEMA3D/FGF13/STMN2/SLIT2/SOX2/ERBB4/NTN1/CEND1/HEY1/SEMA3G/SEMA6C/SEMA5B/EPHA7/NEUROD2/ARHGAP4/SORL1/MCF2/MT3/CNTN4/CD38/CCL11/SPOCK1/COL3A1/DAB1/SHH/DPYSL3/ITM2C/SEMA6D/NR2F1/TNN/CX3CL1/STAP1/LRP4/RGMA/ZHX2/TLX3/DNM3/THY1/NKX2-2/PAX6/FSTL4/LINGO1/DCC/APOE/DAAM2/PITX3/ISL1/SEMA7A/CRMP1/LBX1/HES5/SOX11/GDF11/INPP5J/PTPRO/GPR173/MYLIP/TRAK2/SOX8/NOTCH1/LMX1A/EIF2AK3/SEMA3B/BMP7/TP53/ATP1B2/EPHA4/LP…
GO_REGULATION_OF_TRANSMEMBRANE_RECEPTOR_PROTEIN_SERINE_THREONINE_KINASE_SIGNALING_PATHWAY	GO_REGULATION_OF_TRANSMEMBRANE_RECEPTOR_PROTEIN_SERINE_THREONINE_KINASE_SIGNALING_PATHWAY	231	0.506542	1.43644	0.00010001	0.00428719	0.00362832	4395	tags=37%, list=21%, signal=29%	PEG10/GPC3/FBN2/WFIKKN2/CHRDL1/GDF15/DACT2/SFRP2/SORL1/BMP5/CAV3/SFRP4/CILP/LEFTY1/SOSTDC1/BMP4/SULF1/FGF9/EMILIN1/SLC2A10/SHH/ZNF703/ITGA8/FOLR1/FBN1/FSTL1/SFRP5/BMP8A/ONECUT1/GDF5/BMP8B/BMP3/SKIL/NODAL/ASPN/RBPMS2/CHRD/RNF165/SMAD6/TGFBR3/NPNT/WNT1/GDF6/HES5/SOX11/GDF11/GDF1/INHBE/VEPH1/FZD1/NOTCH1/HTRA4/WWTR1/ZEB1/DMRT1/TGFB3/GREM2/BMP7/TP53/HTRA3/WNT5A/HSPA1A/BMP6/SOST/LEFTY2/PMEPA1/FGF10/GRE…
GO_CONNECTIVE_TISSUE_DEVELOPMENT	GO_CONNECTIVE_TISSUE_DEVELOPMENT	244	0.50016	1.41964	0.00010002	0.00428719	0.00362832	5456	tags=45%, list=27%, signal=33%	RARB/GLI2/NKX3-2/HOXB3/MUSTN1/EPYC/SFRP2/SOX5/ADAMTS12/OSR1/ZBTB16/WNT9A/SORL1/BMP5/WNT10B/NPPC/BMP4/COL2A1/AXIN2/SULF1/FGF9/LUM/FRZB/SMPD3/WNT2B/SHOX2/COL1A1/ECM1/MMP13/BMP8A/GDF5/COL11A1/BMP8B/BMP3/MYF5/SLC39A14/COL5A1/CHI3L1/WNT5B/MGP/CTSK/EBF2/MEF2C/PPARGC1A/WNT11/PKDCC/SOX6/PRRX1/GDF6/HES5/MATN3/SOX8/PDGFB/NOTCH1/ZEB1/FOXC2/EIF2AK3/LRP5L/BMP7/SIX2/XBP1/COMP/HAND2/FGF18/WNT5A/LTBP3/PDGFRB/BMP…
GO_ANTERIOR_POSTERIOR_PATTERN_SPECIFICATION	GO_ANTERIOR_POSTERIOR_PATTERN_SPECIFICATION	214	0.507866	1.43717	0.00010003	0.00428719	0.00362832	4667	tags=41%, list=23%, signal=32%	MYF6/HOXA9/TCAP/HOXB4/GPC3/GLI2/HOXB3/MESP1/SFRP2/MESP2/GBX2/HES6/HOXB2/LEF1/HEY1/OSR1/HOXB5/ZBTB16/HOXB9/ALDH1A2/HEY2/FOXH1/BMP4/AXIN2/HOXB8/SHH/FOXF1/CDX1/WNT2B/PCSK5/TBX3/WNT2/MYF5/FEZF1/NODAL/TIFAB/PAX6/HOXB6/MLLT3/FUZ/CYP26C1/LFNG/MEOX2/CDON/WNT1/HES5/GDF11/DMRT2/OTX2/MEOX1/EMX2/NOTCH1/DDIT3/FOXC2/HEYL/NKD1/LRP5L/TP53/HES7/SIX2/WNT5A/NRARP/TCF15/TDGF1/SOX17/HHEX/HOXA2/OTX1/TBX6/HOXD3/PAX1/TB…
GO_POSITIVE_REGULATION_OF_TRANSMEMBRANE_TRANSPORT	GO_POSITIVE_REGULATION_OF_TRANSMEMBRANE_TRANSPORT	187	0.529838	1.49378	0.000100075	0.00428719	0.00362832	3820	tags=36%, list=19%, signal=30%	KCNJ11/HAP1/ACTN2/GSTM2/WNK2/GPC3/ADIPOQ/CASQ1/HTR3A/KCNE3/ATP2A1/KLF15/KCNH2/IGF1/S100A1/ITLN1/PDZK1/SORBS1/CACNA2D1/LRRC26/ANK2/TESC/AGT/TRDN/WNK3/DMD/CX3CL1/FGF21/STAC/THY1/C3/SNCA/CXCL9/ATP1B1/FXYD1/CD19/STAC3/GALR2/RELN/TREM2/SLC1A2/NOS1/ATP1B2/ANK3/EDN3/EHD3/F2/GIP/TRPC6/STAC2/PLCG2/AMIGO1/KCNE1/CXCL10/NTSR1/LRRC55/FGF14/CFTR/PRKCI/KCNC1/KCNIP2/CACNG4/P2RX7/DRD4/ACE2/CLIP3/RAMP3/CCR2
GO_POSITIVE_REGULATION_OF_SYNAPTIC_TRANSMISSION	GO_POSITIVE_REGULATION_OF_SYNAPTIC_TRANSMISSION	169	0.523528	1.47148	0.000100105	0.00428719	0.00362832	4690	tags=40%, list=23%, signal=31%	NTRK2/HAP1/IGSF11/PPP1R9A/CACNA1D/RAPSN/ZDHHC2/CLSTN2/CALB1/MPP2/SLC4A8/LAMA2/RAB3B/CNR1/SLC8A3/CALB2/CHRNA7/IGSF9B/DRD2/SHANK1/ADORA1/ABAT/ADORA2A/APOE/RETN/CYP46A1/NETO1/SLC8A2/RELN/RGS4/CRHR2/ADCY1/GRIN2C/CA7/EPHA4/GRIN2A/RIMS1/TSHZ3/GIP/SHANK2/SYT9/CLSTN3/NTSR1/NTRK1/CRTC1/CUX2/KMO/SQSTM1/GRIN1/NLGN1/PTGS2/BAIAP3/LRRTM2/CACNG4/DRD4/SLC24A2/CCR2/NRXN1/OXT/S100B/NRGN/ARRB2/TACR2/CCL2/PRKCE/PTK2…
GO_APPENDAGE_MORPHOGENESIS	GO_APPENDAGE_MORPHOGENESIS	143	0.530013	1.48106	0.000100241	0.00428719	0.00362832	3301	tags=34%, list=16%, signal=28%	FREM2/HOXA9/GPC3/FBN2/RARB/MYH3/GLI2/FRAS1/SFRP2/DLX6/TBX4/LEF1/OSR1/ZBTB16/ALDH1A2/WNT9A/BMP4/COL2A1/FGF9/SHH/SHOX2/CACNA1C/PCSK5/TBX3/TBX2/LRP4/GDF5/SALL1/TBX5/SALL4/RNF165/PKDCC/PRRX1/SOX11/NOTCH1/FGFR2/BMP7/B9D1/DLX5/HAND2/WNT5A/ZNF141/AFF3/GJA5/FGF10/GREM1/ECE1/FGFR1
GO_POSITIVE_REGULATION_OF_ION_TRANSMEMBRANE_TRANSPORT	GO_POSITIVE_REGULATION_OF_ION_TRANSMEMBRANE_TRANSPORT	143	0.539247	1.50686	0.000100241	0.00428719	0.00362832	3930	tags=40%, list=19%, signal=32%	KCNJ11/HAP1/ACTN2/GSTM2/WNK2/CASQ1/HTR3A/KCNE3/ATP2A1/KCNH2/S100A1/PDZK1/CACNA2D1/LRRC26/ANK2/TESC/AGT/TRDN/WNK3/DMD/CX3CL1/STAC/THY1/SNCA/CXCL9/ATP1B1/FXYD1/CD19/STAC3/GALR2/RELN/TREM2/NOS1/ATP1B2/ANK3/EDN3/EHD3/F2/TRPC6/STAC2/PLCG2/AMIGO1/KCNE1/CXCL10/NTSR1/LRRC55/FGF14/CFTR/KCNC1/KCNIP2/CACNG4/P2RX7/DRD4/ACE2/RAMP3/CCR2/F2R
GO_CHONDROCYTE_DIFFERENTIATION	GO_CHONDROCYTE_DIFFERENTIATION	99	0.574697	1.57879	0.00010101	0.00428719	0.00362832	3592	tags=41%, list=17%, signal=34%	RARB/GLI2/NKX3-2/MUSTN1/SFRP2/SOX5/ADAMTS12/OSR1/ZBTB16/WNT9A/WNT10B/NPPC/BMP4/COL2A1/AXIN2/SULF1/FGF9/SMPD3/WNT2B/SHOX2/ECM1/GDF5/COL11A1/SLC39A14/WNT5B/MEF2C/PKDCC/SOX6/GDF6/EIF2AK3/SIX2/COMP/FGF18/LTBP3/BMP6/SCIN/GREM1/ADAMTS7/FGFR1/COL27A1/MDK
GO_PROTEIN_LOCALIZATION_TO_SYNAPSE	GO_PROTEIN_LOCALIZATION_TO_SYNAPSE	79	0.602602	1.63387	0.00010176	0.00428719	0.00362832	3587	tags=38%, list=17%, signal=31%	KIF5A/RAPSN/ZDHHC2/ADAM22/PCLO/GPC4/GRIP2/MAPT/SHANK1/NRXN2/MAP1A/LRRC7/KIF5C/BSN/ANKS1B/NETO1/RELN/NPHS1/GPC6/GRIN2C/WNT5A/GRIN2A/CLSTN3/KIF17/CNIH2/CPLX1/MPP4/GRIN1/NLGN1/CACNG4
GO_OUTFLOW_TRACT_MORPHOGENESIS	GO_OUTFLOW_TRACT_MORPHOGENESIS	78	0.60014	1.62634	0.000101781	0.00428719	0.00362832	3193	tags=44%, list=16%, signal=37%	RARB/RYR1/SFRP2/NPY1R/HEY2/ELN/FOXH1/BMP4/FOLR1/CLDN5/SOX18/TBX3/TBX2/ZFPM2/SMAD6/TGFBR3/MEF2C/ISL1/WNT11/SOX11/NPY5R/FZD1/NOTCH1/FGFR2/FOXC2/HEYL/BMP7/HAND2/WNT5A/EYA1/GJA5/SOX17/NRP2/FZD2
GO_REGULATION_OF_MUSCLE_ADAPTATION	GO_REGULATION_OF_MUSCLE_ADAPTATION	77	0.598313	1.61949	0.000101854	0.00428719	0.00362832	3341	tags=32%, list=16%, signal=27%	SCN5A/TNNC1/TRIM63/CAMK2B/CASQ1/MYH7/PRKAG3/MYOG/TNNI1/SGCA/PI16/IGF1/LMCD1/CAV3/NOS3/AGT/IGFBP5/PPARGC1A/ACTN3/NOTCH1/RGS4/HAND2/FBXO32/IL6ST/PDE5A
GO_COLLAGEN_FIBRIL_ORGANIZATION	GO_COLLAGEN_FIBRIL_ORGANIZATION	49	0.660228	1.72041	0.000104921	0.00437979	0.00370668	4282	tags=61%, list=21%, signal=49%	SFRP2/DPT/MMP11/LOXL4/CYP1B1/COL2A1/ADAMTS2/COL3A1/EMILIN1/LUM/DDR2/COL1A1/LOXL1/COL11A1/COL5A1/COL5A2/SERPINF2/COL1A2/AEBP1/COL14A1/FOXC2/TNXB/COMP/GREM1/LOXL3/ADAMTS14/FMOD/ADAMTS3/CHADL/COL5A3
GO_POSITIVE_REGULATION_OF_MYOBLAST_DIFFERENTIATION	GO_POSITIVE_REGULATION_OF_MYOBLAST_DIFFERENTIATION	21	0.759055	1.77343	0.000114587	0.00470552	0.00398235	2036	tags=43%, list=10%, signal=39%	MYOD1/RBM24/MYF6/MYOG/SMYD1/MYF5/CXCL9/MEF2C/CDON
GO_PULMONARY_VALVE_DEVELOPMENT	GO_PULMONARY_VALVE_DEVELOPMENT	21	0.758654	1.77249	0.000114587	0.00470552	0.00398235	2961	tags=48%, list=14%, signal=41%	SLIT2/STRA6/HEY1/HEY2/BMP4/NOS3/SMAD6/NOTCH1/HEYL/GJA5
GO_REGULATION_OF_CELL_MORPHOGENESIS	GO_REGULATION_OF_CELL_MORPHOGENESIS	470	0.453263	1.30213	0.000149993	0.0058923	0.00498674	5391	tags=38%, list=26%, signal=28%	NTRK2/PPP1R9A/SEMA3D/FGF13/CAMK2B/SLIT2/COCH/PLXNA4/NTN1/ISLR2/CHODL/CLDN3/ZDHHC15/NEFL/SEMA3G/SEMA6C/SEMA5B/EPHA7/TNIK/ARHGAP4/CDH2/BRSK2/POSTN/MCF2/MT3/FN1/CPNE5/MAPT/ITPKA/RND2/KIF1A/WASF3/EPS8/MYOC/CCL11/CPNE6/DAB1/ITGA7/SEMA6D/TUBB2B/CDH4/RHOF/SHOX2/KIT/PLXNC1/OLFM1/FAM171A1/RAC3/SLC26A5/LRP4/SARM1/OLFM4/SKIL/MYH14/RND1/DNM3/THY1/CXCL12/FES/FSTL4/PAK3/UST/LZTS1/CXCR4/LINGO1/DCC/FERMT2/APOE/C…
GO_REGULATION_OF_HORMONE_LEVELS	GO_REGULATION_OF_HORMONE_LEVELS	496	0.452209	1.30028	0.000149993	0.0058923	0.00498674	4779	tags=34%, list=23%, signal=27%	KCNJ11/NR5A1/FAM3B/CYP2W1/ADH1B/NOS2/CACNA1D/UGT1A9/ADIPOQ/CES1/ADH1C/ALDH1A1/BLK/CYP1A1/PCLO/ADCY5/CRYM/POMC/CPA3/SYBU/RASL10B/CPLX3/FOXE1/UGT1A8/STAR/SSTR5/AGTR1/MYB/GCK/ALDH1A2/BRSK2/ADH7/CNR1/CYP11A1/CYP1B1/SLC7A8/BMP5/CYP2S1/DPP4/DIO2/ICA1/CTSG/AGT/CD38/CACNA1H/SULT1E1/SHH/TG/DRD2/CHGA/SMPD3/PDGFRA/CACNA1C/UGT2B7/MAFA/CHST8/PCSK5/SLC30A8/TBX3/BMP8A/ADRA2C/ALDH8A1/ADORA1/SCT/SLC39A14/CMA1/ABA…
GO_UROGENITAL_SYSTEM_DEVELOPMENT	GO_UROGENITAL_SYSTEM_DEVELOPMENT	323	0.485821	1.38725	0.00015	0.0058923	0.00498674	3301	tags=32%, list=16%, signal=27%	PLAG1/LGR5/GPC3/RARB/ADIPOQ/PROM1/SIM1/GLI2/COL4A3/CALB1/SLIT2/FRAS1/PLCE1/DACT2/STRA6/COL4A4/PCSK9/ADAMTS16/KLF15/PROX1/WNT6/SIX4/AGTR1/GCNT3/EPHA7/MMP9/OSR1/ZBTB16/ALDH1A2/BMP4/AGT/ODC1/SERPINF1/SULF1/PKHD1/SHH/FOXF1/ITGA8/WNT2B/PDGFRA/FBN1/PCSK5/LRP4/PYGO1/AR/SALL1/REN/ALOX15B/SMAD6/FOXJ1/CTSH/MEF2C/WNT11/GCNT1/NPNT/WNT1/HES5/AKR1B1/SOX11/GDF11/WFS1/POU3F3/PTPRO/GDNF/PRLR/SOX8/EMX2/PDGFB/NOTCH…
GO_LOCOMOTORY_BEHAVIOR	GO_LOCOMOTORY_BEHAVIOR	191	0.520803	1.46928	0.000150075	0.0058923	0.00498674	3443	tags=29%, list=17%, signal=24%	UCHL1/PPP1R1B/PENK/ATP1A2/NOVA1/GAD1/CALB1/ADAM22/CHL1/ADCY5/CEND1/NPY1R/KCND2/HPGDS/DPP4/EPS8/HOXB8/SOBP/DAB1/DRD2/ALK/LGI4/KCNJ10/OLFM2/ABAT/ASTN1/GNAO1/CXCL12/QRFP/ADORA2A/SLC18A2/APOE/CHRNA3/PITX3/SLURP1/TMOD1/SEZ6L/GDNF/LMX1A/RELN/CDH23/APBA2/EPHA4/TAL1/OPRL1/ABCA2/ZIC1/GIP/SLC4A10/MYO15A/FGF12/NTSR1/PREX2/GRIN1/ETV5
GO_CARTILAGE_DEVELOPMENT	GO_CARTILAGE_DEVELOPMENT	184	0.521543	1.46965	0.00015015	0.0058923	0.00498674	3592	tags=36%, list=17%, signal=30%	RARB/GLI2/NKX3-2/HOXB3/MUSTN1/EPYC/SFRP2/SOX5/ADAMTS12/OSR1/ZBTB16/WNT9A/BMP5/WNT10B/NPPC/BMP4/COL2A1/AXIN2/SULF1/FGF9/LUM/FRZB/SMPD3/WNT2B/SHOX2/COL1A1/ECM1/MMP13/BMP8A/GDF5/COL11A1/BMP8B/BMP3/MYF5/SLC39A14/CHI3L1/WNT5B/MGP/CTSK/MEF2C/WNT11/PKDCC/SOX6/PRRX1/GDF6/HES5/MATN3/ZEB1/EIF2AK3/BMP7/SIX2/COMP/HAND2/FGF18/WNT5A/LTBP3/BMP6/SCIN/GHRL/GREM1/ADAMTS7/FGFR1/DLX2/COL27A1/HOXD3/MDK
GO_NEGATIVE_REGULATION_OF_TRANSMEMBRANE_TRANSPORT	GO_NEGATIVE_REGULATION_OF_TRANSMEMBRANE_TRANSPORT	109	0.554952	1.53223	0.000151179	0.0058923	0.00498674	3172	tags=30%, list=15%, signal=26%	ACTN2/GSTM2/SLN/ATP1A2/KCNE3/PCSK9/EPO/CASQ2/GEM/PLN/KCNH2/MMP9/OSR1/CAV3/RRAD/TRDN/DRD2/SLC43A2/TLR9/SLC26A5/KEL/SLC43A1/RGS4/KCNE4/OPRL1/ANK3/KCNAB1/ADRA2A/PRKCB/KCNE1/FGF12/FKBP1B/NTSR1
GO_AMINE_TRANSPORT	GO_AMINE_TRANSPORT	96	0.568157	1.5583	0.000151653	0.0058923	0.00498674	4133	tags=44%, list=20%, signal=35%	ATP1A2/SV2A/ARG1/RAB3B/CNR1/AGT/ADRA2B/DRD2/CHGA/AVPR1A/SLC43A2/ADRA2C/ADORA1/ABAT/KCNA2/SNCA/CXCL12/ADORA2A/SLC18A2/CHRNA3/HTR1B/TRH/NPY5R/GDNF/SLC43A1/RGS4/ADRA2A/RAB3A/SYT9/SYT11/NTSR1/SLC18A1/KMO/P2RX7/SYT2/DRD4/ACE2/SNCG/OXT/AQP9/SYT13/SLC6A1
GO_SYNAPTIC_TRANSMISSION_CHOLINERGIC	GO_SYNAPTIC_TRANSMISSION_CHOLINERGIC	30	0.704271	1.7332	0.000164871	0.00635699	0.00538001	2520	tags=50%, list=12%, signal=44%	CHRNG/RAPSN/CHRNA1/LYPD1/LAMA2/RIC3/ACHE/ANXA9/CHRNA7/CHRNB1/ADORA2A/APOE/CHRNA3/COLQ/LYNX1
GO_REGULATION_OF_SKELETAL_MUSCLE_CONTRACTION	GO_REGULATION_OF_SKELETAL_MUSCLE_CONTRACTION	13	0.83688	1.79299	0.000183677	0.00702844	0.00594827	1922	tags=69%, list=9%, signal=63%	GSTM2/CASQ1/MYH7/SCN4A/ATP2A1/CAV3/SLC8A3/DMD/ACTN3
GO_ACTIN_FILAMENT_ORGANIZATION	GO_ACTIN_FILAMENT_ORGANIZATION	393	0.466999	1.33797	0.00019999	0.00738017	0.00624595	4413	tags=30%, list=21%, signal=24%	ACTC1/NRAP/SYNPO2L/ACTN2/NEB/PPP1R9A/USH1C/SYNPO2/TCAP/PDLIM3/LMOD3/CORO6/LMOD2/ACTA1/TTN/SLIT2/TF/TMOD4/TMSB15A/PROX1/CCL21/PSTPIP1/MYO7B/LIMCH1/SORBS1/TMSB15B/SPTB/ELN/CAV3/RND2/ACTR3C/XIRP1/WASF3/EPS8/ESPNL/MYOC/CCL11/DPYSL3/SHANK1/HIP1/RHOF/FAM171A1/RAC3/CX3CL1/MYO1H/MYO5C/MYO7A/FHOD3/PACSIN1/FSCN2/RND1/CXCL12/PAK3/MAGEL2/CCR7/HCLS1/VIL1/SAMD14/RHOBTB3/WNT11/SORBS2/CYFIP2/SERPINF2/TMOD1/VILL/…
GO_POSITIVE_REGULATION_OF_ION_TRANSPORT	GO_POSITIVE_REGULATION_OF_ION_TRANSPORT	264	0.488145	1.38786	0.00020001	0.00738017	0.00624595	4510	tags=40%, list=22%, signal=32%	KCNJ11/SCN5A/HAP1/ACTN2/GSTM2/WNK2/CACNA1D/CASQ1/HTR3A/KCNE3/ATP2A1/KCNH2/FABP3/S100A1/RAB3B/PDZK1/CACNA2D1/LRRC26/ANK2/TESC/AGT/TRDN/WNK3/SCN1B/DRD2/MCHR1/AVPR1A/ABCB4/DMD/CYP4F2/CX3CL1/P2RX5/ADORA1/TRPV3/ABAT/STAC/THY1/ATP8A1/SNCA/CXCL12/CXCL9/ATP1B1/MYLK/ADORA2A/FXYD1/CD19/APOE/P2RX3/ATP8A2/P2RX1/WFS1/TRH/STAC3/GALR2/GDNF/PDGFB/RELN/SCN4B/TREM2/GPD1L/NOS1/ATP1B2/ANK3/EDN3/PDGFRB/EHD3/F2/TRPC6/…
GO_REGULATION_OF_MUSCLE_ORGAN_DEVELOPMENT	GO_REGULATION_OF_MUSCLE_ORGAN_DEVELOPMENT	129	0.539427	1.50069	0.000200783	0.00738017	0.00624595	2435	tags=29%, list=12%, signal=25%	MYOD1/RBM24/MEGF10/MYF6/KCNK2/LMOD3/MYOG/ERBB4/PI16/IGF1/LEF1/SIX4/FZD7/HEY2/CAV3/WNT10B/BMP4/FGF9/SHH/SHOX2/TLL2/TBX2/WNT2/MYF5/ZFPM2/TBX5/TIFAB/TGFBR3/MEF2C/ACTN3/SOX6/CDON/GPC1/EPHB1/NOTCH1/FGFR2/RGS4
GO_RESPONSE_TO_XENOBIOTIC_STIMULUS	GO_RESPONSE_TO_XENOBIOTIC_STIMULUS	123	0.546015	1.51533	0.000201076	0.00738017	0.00624595	3578	tags=35%, list=17%, signal=29%	GSTM1/MGST1/CYP2W1/GSTM2/UGT1A10/UGT1A9/CES1/CYP1A1/DPEP1/SLITRK5/UGT1A6/UGT1A8/STAR/GSTA3/FMO2/ARNT2/CYP1B1/CYP2A6/CYP2S1/CES3/AHRR/AS3MT/GSTM4/UGT1A1/GSTA1/NR1I2/CYP46A1/CYP2U1/AADAC/UGT2B15/AKR7A3/CYP3A7/HNF4A/CYP1A2/PON3/CYP26A1/NAT2/RORC/FMO1/GRIN1/SCGB1A1/AOC3/GSTM3
GO_LONG_TERM_SYNAPTIC_POTENTIATION	GO_LONG_TERM_SYNAPTIC_POTENTIATION	85	0.590516	1.60956	0.000202932	0.00738017	0.00624595	4004	tags=38%, list=20%, signal=30%	NTRK2/IGSF11/PPP1R9A/ZDHHC2/CALB1/MPP2/SLC8A3/CALB2/CHRNA7/DRD2/SHANK1/ADORA1/ADORA2A/APOE/CYP46A1/SLC8A2/RELN/CRHR2/ADCY1/GRIN2C/EPHA4/GRIN2A/TSHZ3/GIP/SHANK2/CRTC1/SQSTM1/NLGN1/LRRTM2/SLC24A2/S100B/NRGN
GO_POSITIVE_REGULATION_OF_MUSCLE_CELL_DIFFERENTIATION	GO_POSITIVE_REGULATION_OF_MUSCLE_CELL_DIFFERENTIATION	83	0.584854	1.59184	0.000203025	0.00738017	0.00624595	3548	tags=41%, list=17%, signal=34%	MYOD1/RBM24/MYF6/LMOD3/MYOG/SMYD1/GDF15/MESP1/PROX1/IGF1/CDH2/CAV3/BMP4/NFATC2/SHH/SHOX2/KIT/OLFM2/MYF5/CTH/CXCL9/MEF2C/SCGB3A1/MYLK3/CDON/SMARCD3/CDH15/MAMSTR/BCL2/CD53/GREM1/CAMK1/TNFSF14/TBX1
GO_MYOBLAST_DIFFERENTIATION	GO_MYOBLAST_DIFFERENTIATION	82	0.58941	1.60291	0.000203097	0.00738017	0.00624595	3165	tags=34%, list=15%, signal=29%	MYOD1/RBM24/MEGF10/MYF6/MYOG/SMYD1/IGF1/ANKRD2/WNT10B/SOSTDC1/BMP4/CCL17/SHH/CMTM5/TBX3/TBX2/MYF5/CXCL14/CXCL9/MEF2C/ISL1/CDON/SOX8/NOTCH1/DDIT3/KCNAB1/GREM1/CXCL10
GO_MYOBLAST_FUSION	GO_MYOBLAST_FUSION	38	0.676778	1.71663	0.000214684	0.00770049	0.00651704	3519	tags=55%, list=17%, signal=46%	MYOD1/MYF6/MYOG/GDF15/ADAM12/CAV3/CACNA1H/NFATC2/MYF5/CXCL9/SCGB3A1/CDON/WNT1/NPHS1/KCNH1/NOS1/CD53/CXCL10/JAM2/PLEKHO1/TNFSF14
GO_NEGATIVE_REGULATION_OF_ACTIN_FILAMENT_DEPOLYMERIZATION	GO_NEGATIVE_REGULATION_OF_ACTIN_FILAMENT_DEPOLYMERIZATION	37	0.668855	1.69221	0.000214961	0.00770049	0.00651704	3928	tags=49%, list=19%, signal=39%	LMOD3/LMOD2/TMOD4/SPTB/EPS8/VIL1/TMOD1/VILL/AVIL/GSN/ADD3/ADD2/SCIN/SVIL/PLEKHH2/SPTBN5/LMOD1/SPTBN4
GO_RELAXATION_OF_MUSCLE	GO_RELAXATION_OF_MUSCLE	27	0.712306	1.729	0.00022221	0.0079041	0.00668936	1740	tags=44%, list=8%, signal=41%	GSTM2/SLN/ATP1A2/HRC/ATP2A1/PLN/PRKG1/CHGA/KCNMA1/ADORA1/TIFAB/ATP1B1
GO_RESPONSE_TO_STIMULUS_INVOLVED_IN_REGULATION_OF_MUSCLE_ADAPTATION	GO_RESPONSE_TO_STIMULUS_INVOLVED_IN_REGULATION_OF_MUSCLE_ADAPTATION	14	0.811423	1.76273	0.000242307	0.00855868	0.00724334	1922	tags=64%, list=9%, signal=58%	SCN5A/TRIM63/CASQ1/PRKAG3/MYOG/SGCA/AGT/PPARGC1A/ACTN3
GO_NEGATIVE_REGULATION_OF_TRANSPORT	GO_NEGATIVE_REGULATION_OF_TRANSPORT	421	0.453005	1.299	0.000249988	0.00865676	0.00732635	4095	tags=31%, list=20%, signal=25%	KCNJ11/ACTN2/PPP1R9A/GSTM2/WNK2/SLN/PKIA/ATP1A2/ADIPOQ/PTGER3/DERL3/KCNE3/PCSK9/EPO/CASQ2/GEM/APOD/PLN/KCNH2/CD22/BEST3/MMP9/OSR1/SVIP/CNR1/FN1/CAV3/SFRP4/SCAMP5/TRIM9/PRKD1/RRAD/NOS3/TRDN/WNK3/ADRA2B/SHH/FOXF1/DRD2/CHGA/INSIG1/CD200/SLC43A2/TLR9/IL12A/CYP4F2/CX3CL1/SLC26A5/BMP8A/ADRA2C/HMOX1/SPINK1/AVPR2/ADORA1/SCT/ABAT/PACSIN1/EGF/MAOB/ACAA2/TIFAB/SNCA/SH3GL3/TBC1D4/FAM3D/APOE/CRYAB/NMB/PKDCC/S…
GO_MUSCLE_CELL_PROLIFERATION	GO_MUSCLE_CELL_PROLIFERATION	186	0.513278	1.44695	0.000250213	0.00865676	0.00732635	4001	tags=35%, list=19%, signal=29%	MEGF10/KCNK2/ADIPOQ/MYOG/ERBB4/APOD/IGF1/PDE1A/MMP9/MYB/HEY2/PRKG1/ELN/NPPC/BMP4/NOS3/AGT/CNN1/NDRG2/FGF9/SHH/IGFBP5/SMPD3/IL12A/CX3CL1/MMP2/TBX2/NPR1/HMOX1/WNT2/ZFPM2/RBPMS2/TBX5/PTGIR/NDRG4/TGFBR3/MEF2C/PPARGC1A/SERPINF2/HES5/AKR1B1/HTR1B/NPY5R/PDGFB/EPHB1/NOTCH1/FGFR2/CYBA/FOXC2/TGFB3/PDGFRB/NOX1/PDGFD/RBP4/CDH13/FGFR1/PTGS2/IL12B/ALOX12/VGLL4/CDKN1A/TPM1/ABCC4/ID2/VIPR2/ANGPT1
GO_REGULATION_OF_AXONOGENESIS	GO_REGULATION_OF_AXONOGENESIS	180	0.515095	1.44996	0.000250225	0.00865676	0.00732635	3048	tags=29%, list=15%, signal=25%	NTRK2/SEMA3D/FGF13/SLIT2/PLXNA4/NTN1/ISLR2/CHODL/NEFL/SEMA3G/SEMA6C/SEMA5B/EPHA7/ARHGAP4/CDH2/BRSK2/MCF2/MT3/FN1/MAPT/RND2/DAB1/SEMA6D/TUBB2B/CDH4/SHOX2/PLXNC1/OLFM1/LRP4/SKIL/THY1/CXCL12/FSTL4/PAK3/UST/LINGO1/DCC/APOE/SEMA7A/BRSK1/KEL/PTPRO/TRAK2/NRCAM/SEMA3B/EPHA4/TIAM2/WNT5A/TRIM46/PLXNA1/TRPV2/AMIGO1
GO_CARDIAC_SEPTUM_MORPHOGENESIS	GO_CARDIAC_SEPTUM_MORPHOGENESIS	73	0.591494	1.5949	0.000255337	0.00875356	0.00740827	3950	tags=42%, list=19%, signal=34%	RARB/SLIT2/PROX1/HEY1/HEY2/BMP5/BMP4/NOS3/SLIT3/TBX3/TBX2/ZFPM2/TBX5/SMAD6/TGFBR3/ISL1/WNT11/SOX11/FZD1/NOTCH1/FGFR2/HEYL/BMP7/TP53/WNT5A/GJA5/NRP2/FZD2/TBX1/SOX4/ID2
GO_NEGATIVE_REGULATION_OF_AXONOGENESIS	GO_NEGATIVE_REGULATION_OF_AXONOGENESIS	68	0.606424	1.62688	0.000256489	0.00875356	0.00740827	2847	tags=35%, list=14%, signal=31%	SEMA3D/FGF13/SLIT2/NTN1/SEMA3G/SEMA6C/SEMA5B/EPHA7/ARHGAP4/MCF2/MT3/DAB1/SEMA6D/LRP4/THY1/FSTL4/LINGO1/DCC/SEMA7A/PTPRO/TRAK2/SEMA3B/WNT5A/TRIM46
GO_REGULATION_OF_MYOBLAST_DIFFERENTIATION	GO_REGULATION_OF_MYOBLAST_DIFFERENTIATION	50	0.649289	1.69588	0.000261808	0.0088751	0.00751113	2451	tags=38%, list=12%, signal=34%	MYOD1/RBM24/MYF6/MYOG/SMYD1/ANKRD2/SOSTDC1/BMP4/CCL17/CMTM5/TBX3/MYF5/CXCL14/CXCL9/MEF2C/CDON/SOX8/NOTCH1/DDIT3
GO_VENTRICULAR_SEPTUM_MORPHOGENESIS	GO_VENTRICULAR_SEPTUM_MORPHOGENESIS	42	0.655491	1.6822	0.000265562	0.00894236	0.00756805	3950	tags=50%, list=19%, signal=40%	SLIT2/PROX1/HEY1/HEY2/BMP4/NOS3/SLIT3/TBX3/ZFPM2/TGFBR3/WNT11/SOX11/FZD1/NOTCH1/FGFR2/HEYL/WNT5A/GJA5/FZD2/SOX4/ID2
GO_MORPHOGENESIS_OF_AN_EPITHELIAL_BUD	GO_MORPHOGENESIS_OF_AN_EPITHELIAL_BUD	16	0.785018	1.7488	0.000296736	0.00967627	0.00818917	3091	tags=75%, list=15%, signal=64%	GLI2/SOSTDC1/BMP4/SULF1/SHH/WNT2B/WNT2/AR/FGFR2/BMP7/WNT5A/FGF10
GO_PATTERN_SPECIFICATION_PROCESS	GO_PATTERN_SPECIFICATION_PROCESS	443	0.452557	1.29892	0.000299985	0.00967627	0.00818917	4243	tags=33%, list=21%, signal=27%	MYF6/HOXA9/TCAP/HOXB4/GPC3/GLI2/NKX3-2/HOXB3/ERBB4/MESP1/SFRP2/MESP2/GBX2/WNT6/HES6/HOXB2/LEF1/HEY1/OSR1/HOXB5/ZBTB16/HOXB9/ALDH1A2/HEY2/DMRTA2/BMP5/EGR2/FOXH1/LEFTY1/SOSTDC1/BMP4/AXIN2/HOXB8/SHH/FOXF1/MFNG/CDX1/WNT2B/FOLR1/BICC1/PCSK5/SOX18/TBX3/TBX2/LRP4/WNT2/DZIP1L/IRX4/MYF5/FEZF1/NODAL/AR/TBX5/CHRD/LHX3/C3/TIFAB/GSC/NKX2-2/PAX6/SMAD6/NDRG4/FOXJ1/HOXB6/MLLT3/CC2D2A/FUZ/DAAM2/TTC25/MEF2C/CYP26C…
GO_LYMPHOCYTE_DIFFERENTIATION	GO_LYMPHOCYTE_DIFFERENTIATION	356	0.468339	1.33964	0.0003	0.00967627	0.00818917	5336	tags=41%, list=26%, signal=31%	PCK1/PLA2G2D/GLI2/MS4A1/CAMK4/LEF1/HLA-G/CD79A/MYB/FZD7/ZBTB16/THEMIS/TOX/BMP4/CCL19/NKX2-3/NFATC2/SHH/CARD11/CDH17/MFNG/CD27/LCK/CD3G/POU2F2/PGLYRP2/KIT/TLR9/IL12A/ONECUT1/CMTM7/TNFSF4/FCRL3/VCAM1/MERTK/BCL6/LY9/ZAP70/LILRB4/FLT3/FOXJ1/CCR7/AIRE/AICDA/ITK/CD19/GAS6/LFNG/TBX21/IL23R/WNT1/ITGA4/IL23A/LGALS9/FOXN1/TNFRSF18/ZNF683/ITM2A/SOCS1/INPP5D/DLL4/ZEB1/PRR7/SLAMF6/GPR18/IL2RA/IKZF3/SLAMF8/LYL…
GO_REGULATION_OF_DEVELOPMENTAL_GROWTH	GO_REGULATION_OF_DEVELOPMENTAL_GROWTH	322	0.469307	1.33998	0.0003	0.00967627	0.00818917	5362	tags=39%, list=26%, signal=29%	MYOD1/SEMA3D/MYOZ1/KCNK2/FGF13/MYH6/ERBB4/GDF15/NRK/PI16/ARX/PLXNA4/NTN1/SFRP2/ISLR2/PROX1/IGF1/NPY1R/SIX4/SEMA3G/SEMA6C/SEMA5B/EPHA7/ARHGAP4/HEY2/MT3/FN1/CPNE5/CAV3/MAPT/RND2/NPPC/BMP4/MUSK/FGF9/CPNE6/SEMA6D/DRD2/CDH4/OLFM1/TLL2/TBX2/GDF5/WNT2/ZFPM2/AR/FOXS1/TBX5/CXCL12/FSTL4/CXCR4/DCC/APOE/VIL1/TGFBR3/MEF2C/ACTN3/SEMA7A/ATP8A2/COLQ/NRCAM/NOTCH1/FGFR2/RGS4/FOXC2/PLAC8/SEMA3B/NKD1/CACNA2D2/BCL2/W…
GO_TRANSMEMBRANE_RECEPTOR_PROTEIN_SERINE_THREONINE_KINASE_SIGNALING_PATHWAY	GO_TRANSMEMBRANE_RECEPTOR_PROTEIN_SERINE_THREONINE_KINASE_SIGNALING_PATHWAY	328	0.466685	1.33297	0.0003	0.00967627	0.00818917	4395	tags=34%, list=21%, signal=27%	PEG10/GPC3/PARD6A/FBN2/WFIKKN2/CHRDL1/TF/GDF15/DACT2/SFRP2/LEF1/SORL1/BMP5/CAV3/SFRP4/CILP/FOXH1/LEFTY1/SOSTDC1/BMP4/SULF1/FGF9/COL3A1/EMILIN1/ATOH8/SLC2A10/SHH/ZNF703/SMPD3/ITGA8/FOLR1/FBN1/FSTL1/CLDN5/SFRP5/BMP8A/ONECUT1/GDF5/BMP8B/BMP3/RGMA/SKIL/NODAL/ASPN/RBPMS2/CHRD/RNF165/SMAD6/FERMT2/TGFBR3/PPM1L/COL1A2/NPNT/WNT1/GDF6/HES5/SOX11/GDF11/GDF1/INHBE/VEPH1/FZD1/NOTCH1/HTRA4/WWTR1/ZEB1/DMRT1/TGF…
GO_NEGATIVE_REGULATION_OF_NEURON_PROJECTION_DEVELOPMENT	GO_NEGATIVE_REGULATION_OF_NEURON_PROJECTION_DEVELOPMENT	143	0.522426	1.45986	0.000300722	0.00967627	0.00818917	4399	tags=37%, list=21%, signal=29%	SEMA3D/FGF13/STMN2/SLIT2/NTN1/SEMA3G/SEMA6C/SEMA5B/EPHA7/ARHGAP4/MCF2/MT3/CD38/SPOCK1/DAB1/DPYSL3/ITM2C/SEMA6D/NR2F1/LRP4/RGMA/DNM3/THY1/FSTL4/LINGO1/DCC/APOE/SEMA7A/CRMP1/INPP5J/PTPRO/MYLIP/TRAK2/SEMA3B/EPHA4/LPAR1/WNT5A/KREMEN1/TRIM46/TRPC6/NGEF/TBX6/GFI1/NLGN1/TLX2/KIAA0319/ZNF365/MAP2/RAP1GAP2/MAG/PMP22/SPP1/TRPV4
GO_REGULATION_OF_POSTSYNAPTIC_MEMBRANE_POTENTIAL	GO_REGULATION_OF_POSTSYNAPTIC_MEMBRANE_POTENTIAL	141	0.524464	1.46474	0.000300767	0.00967627	0.00818917	5342	tags=46%, list=26%, signal=34%	IGSF11/PPP1R9A/CHRNG/CHRND/CHRNA1/MPP2/KCND2/TMEM108/DGKI/GABRG3/SLC8A3/CHRNA7/IGSF9B/DRD2/SHANK1/GRIK4/P2RX5/ADORA1/ABAT/CHRNB1/GABRB2/ADORA2A/CHRNA3/MEF2C/P2RX3/P2RX1/NLGN4X/NETO1/SLC8A2/RELN/RGS4/GRIN2C/GRIN2A/RIMS1/SHANK2/DMPK/P2RX6/CBLN1/GHRL/NTSR1/CUX2/GRIA3/FGF14/GRIN1/NLGN1/P2RX7/DRD4/BDNF/NRXN1/P2RX2/SLC17A7/ARRB2/GABRR2/TMEM25/GLRB/GLRA3/PTK2B/RGS7BP/SLC29A1/CHRNA10/ADCYAP1/SEZ6/GABRA5/…
GO_REGULATION_OF_POTASSIUM_ION_TRANSPORT	GO_REGULATION_OF_POTASSIUM_ION_TRANSPORT	94	0.57268	1.5696	0.000303337	0.00969718	0.00820686	3541	tags=40%, list=17%, signal=34%	ACTN2/WNK2/CACNA1D/KCNS1/KCNE3/CASQ2/KCNH2/GCK/LRRC26/CAV3/ANK2/NOS3/WNK3/DRD2/DPP10/KCNAB2/ADORA1/ATP1B1/KCNN2/KEL/GALR2/KLHL24/NETO1/RGS4/KCNE4/TREM2/NOS1/ATP1B2/ANK3/EDN3/KCNAB1/ADRA2A/AMIGO1/KCNE1/LRRC55/FHL1/KCNC1/KCNIP2
GO_REGULATION_OF_CARDIAC_CONDUCTION	GO_REGULATION_OF_CARDIAC_CONDUCTION	68	0.602841	1.61727	0.000307787	0.00977756	0.0082749	3145	tags=41%, list=15%, signal=35%	KCNJ11/ATP1A2/CASQ1/RYR1/HRC/ATP2A1/CASQ2/FXYD6/ANK2/SLC8A3/NPPC/AGT/TRDN/ATP1A3/NPR1/FXYD2/ATP1B1/ABCC9/FXYD1/NPR2/SLC8A2/NOS1/ATP1B2/ITPR1/EHD3/DMPK/GJA5/FKBP1B
GO_REGULATION_OF_SKELETAL_MUSCLE_TISSUE_DEVELOPMENT	GO_REGULATION_OF_SKELETAL_MUSCLE_TISSUE_DEVELOPMENT	43	0.653971	1.683	0.000318117	0.00998017	0.00844637	2694	tags=42%, list=13%, signal=36%	MYOD1/RBM24/MEGF10/MYF6/LMOD3/MYOG/SIX4/WNT10B/SHH/SHOX2/TLL2/MYF5/MEF2C/ACTN3/CDON/GPC1/EPHB1/BCL2
GO_RESPONSE_TO_NICOTINE	GO_RESPONSE_TO_NICOTINE	43	0.652454	1.6791	0.000318117	0.00998017	0.00844637	1874	tags=30%, list=9%, signal=28%	KCNJ11/PPP1R1B/PENK/ATP1A2/LYPD1/STAR/CNR1/CHRNA7/DRD2/HMOX1/ABAT/CHRNB1/CHRNA3
GO_REGULATION_OF_CARDIAC_MUSCLE_CONTRACTION_BY_CALCIUM_ION_SIGNALING	GO_REGULATION_OF_CARDIAC_MUSCLE_CONTRACTION_BY_CALCIUM_ION_SIGNALING	25	0.712078	1.71111	0.00033653	0.0104927	0.00888012	1740	tags=40%, list=8%, signal=37%	GSTM2/ATP1A2/HRC/TMEM38A/CASQ2/PLN/ANK2/DMD/CACNA1C/ATP1B1
GO_SENSORY_SYSTEM_DEVELOPMENT	GO_SENSORY_SYSTEM_DEVELOPMENT	382	0.46166	1.32189	0.000349983	0.0106502	0.00901345	4177	tags=32%, list=20%, signal=26%	UNC45B/FREM2/NTRK2/USH1C/FBN2/RARB/PROM1/CHRDL1/CALB1/CYP1A1/MFAP5/SOX2/STRA6/MYOM1/PDE6B/SLC44A4/PRPH2/PROX1/WNT6/ACHE/ALDH1A2/WNT9A/CYP1B1/MYOM2/BMP4/SERPINF1/TSPAN12/FGF9/SHH/DRD2/WNT2B/PDGFRA/FBN1/CACNA1C/CRYGN/MITF/TBX2/SDK1/WNT2/WNT16/MYF5/MYO7A/SKIL/ZHX2/MERTK/LAMA1/FSCN2/COL5A1/MFAP2/LCTL/THY1/CRYBB1/C3/PAX6/WNT5B/BFSP2/COL8A1/CC2D2A/CRYAB/SALL2/COL5A2/PITX3/ISL1/CLCN2/ATP8A2/CDON/TMOD1/S…
GO_OSSIFICATION	GO_OSSIFICATION	376	0.463048	1.32548	0.00035	0.0106502	0.00901345	4082	tags=32%, list=20%, signal=26%	GPC3/FBN2/PENK/MYOG/RYR1/CHRDL1/GLI2/SOX2/LTF/SFRP2/IGF1/LEF1/IBSP/OSR1/ACHE/ATP6V0A4/ZBTB16/VCAN/TMEM119/BMP5/GLIS1/EGR2/WNT10B/NPPC/PRKD1/BMP4/COL2A1/MYOC/AXIN2/FGF9/SHH/CDH11/IGFBP5/SMPD3/DDR2/SHOX2/COL1A1/TNN/ECM1/MMP13/MMP2/BMP8A/LRP4/GDF5/COL11A1/COL6A1/BMP8B/BMP3/MYF5/ASPN/CHRD/ALOX5/SMAD6/GPNMB/CTHRC1/MGP/CTSK/COL5A2/MEF2C/IGSF10/WNT11/SEMA7A/PKDCC/PHOSPHO1/COL1A2/NPNT/SOX11/NPR2/SPARC/KL…
GO_REGULATION_OF_CELLULAR_COMPONENT_SIZE	GO_REGULATION_OF_CELLULAR_COMPONENT_SIZE	352	0.4673	1.33632	0.00035	0.0106502	0.00901345	5391	tags=37%, list=26%, signal=28%	ACTN2/NEB/PPP1R9A/USH1C/SEMA3D/FGF13/LMOD3/LMOD2/SLIT2/TMOD4/PLXNA4/NTN1/ISLR2/TMSB15A/CCL21/NEFL/SEMA3G/SEMA6C/SEMA5B/RAB3B/EPHA7/ARHGAP4/TMSB15B/SPTB/MT3/ELN/FN1/CAV3/MAPT/RND2/ACTR3C/WASF3/EPS8/SLC12A7/CCL11/WNK3/SEMA6D/CDH4/OLFM1/SLC26A5/KCNMA1/SCT/FHOD3/GNB3/CDHR2/CXCL12/FSTL4/PAK3/MAGEL2/CCR7/HCLS1/DCC/APOE/VIL1/SLC12A3/CYFIP2/SEMA7A/TMOD1/KEL/VILL/AVIL/GSN/CDHR5/ADD3/PDXP/NRCAM/ADD2/NPHS1/…
GO_REGULATION_OF_CELLULAR_RESPONSE_TO_GROWTH_FACTOR_STIMULUS	GO_REGULATION_OF_CELLULAR_RESPONSE_TO_GROWTH_FACTOR_STIMULUS	263	0.480609	1.36632	0.000350018	0.0106502	0.00901345	5629	tags=42%, list=27%, signal=31%	PEG10/GPC3/FBN2/WFIKKN2/CHRDL1/SLIT2/SFRP2/ADAMTS12/TMEM204/TMEM108/SORL1/MT3/CAV3/SFRP4/SOSTDC1/BMP4/AGT/TSPAN12/SULF1/FGF9/EMILIN1/SLC2A10/ZNF703/NTF3/ITGA8/FOLR1/FBN1/IL12A/PTP4A3/FSTL1/SFRP5/ONECUT1/GDF5/SKIL/ASPN/RBPMS2/CHRD/RNF165/SMAD6/FUZ/TGFBR3/SMOC2/CYFIP2/NPNT/WNT1/HES5/SOX11/HHIP/OTX2/GPC1/VEPH1/FZD1/NOTCH1/HTRA4/ZEB1/TGFB3/GREM2/CXCL13/TP53/HTRA3/FGF18/WNT5A/HSPA1A/SOST/SHISA2/PMEPA1…
GO_PULMONARY_VALVE_MORPHOGENESIS	GO_PULMONARY_VALVE_MORPHOGENESIS	17	0.778538	1.75461	0.000353294	0.0106856	0.00904336	2961	tags=59%, list=14%, signal=50%	SLIT2/STRA6/HEY1/HEY2/BMP4/NOS3/SMAD6/NOTCH1/HEYL/GJA5
GO_AXONAL_TRANSPORT_OF_MITOCHONDRION	GO_AXONAL_TRANSPORT_OF_MITOCHONDRION	13	0.808488	1.73216	0.000367354	0.0110447	0.00934728	790	tags=38%, list=4%, signal=37%	UCHL1/HAP1/SYBU/NEFL/MAPT
GO_COLLAGEN_CATABOLIC_PROCESS	GO_COLLAGEN_CATABOLIC_PROCESS	43	0.643408	1.65581	0.000371136	0.0110924	0.00938763	3893	tags=53%, list=19%, signal=43%	MMP7/MMP1/MMP23B/MMP9/MMP11/ADAMTS2/MMP12/MMP20/MMP13/MMP2/FAP/CTSK/COL19A1/MMP8/PEPD/MMP3/MMP17/COL15A1/MMP27/MMP10/MRC2/ADAMTS14/ADAMTS3
GO_NEGATIVE_REGULATION_OF_EMBRYONIC_DEVELOPMENT	GO_NEGATIVE_REGULATION_OF_EMBRYONIC_DEVELOPMENT	25	0.709189	1.70417	0.000392619	0.0116654	0.0098726	2845	tags=56%, list=14%, signal=48%	MESP1/SFRP2/FZD7/BMP4/SULF1/RPS6KA6/TBX2/COL5A1/FUZ/COL5A2/LFNG/BMP7/WNT5A/NRARP
GO_NEGATIVE_REGULATION_OF_CELLULAR_COMPONENT_MOVEMENT	GO_NEGATIVE_REGULATION_OF_CELLULAR_COMPONENT_MOVEMENT	289	0.471856	1.34389	0.0004	0.0118152	0.00999938	4954	tags=37%, list=24%, signal=29%	SEMA3D/ADIPOQ/SLIT2/DPEP1/ERBB4/KCNE3/CLDN19/SFRP2/APOD/CLDN3/CCL21/SEMA3G/SEMA6C/SEMA5B/LIMCH1/ARHGAP4/PRKG1/CYP1B1/BMP5/DPP4/SERPINF1/SULF1/COL3A1/PKHD1/EMILIN1/SHH/DPYSL3/SEMA6D/DRD2/IGFBP5/PODN/FRMD5/PADI2/CD200/TNN/CYGB/CLDN5/CX3CL1/STAP1/MITF/HMOX1/ADORA1/NODAL/TBX5/CHRD/ALOX15B/THY1/CXCL12/NDRG4/FUZ/APOE/TGFBR3/MEF2C/PPARGC1A/SLURP1/WNT11/DNAJA4/SEMA7A/MEOX2/PTPRO/GPR173/DACH1/NOTCH1/ANGPT…
GO_NEUROMUSCULAR_PROCESS	GO_NEUROMUSCULAR_PROCESS	100	0.552565	1.51924	0.000403755	0.0118568	0.0100346	3925	tags=34%, list=19%, signal=28%	UCHL1/USH1C/CHRND/PENK/CHRNA1/ADCY5/STRA6/CSMD1/NEFL/TMEM150C/DRD2/SHANK1/CNTNAP1/RAC3/KCNAB2/MYO7A/FOXS1/TIFAB/FABP7/ADORA2A/SLURP1/ATP8A2/CDH23/GRIN2C/KCNH1/COMP/GRIN2A/TCF15/FGF12/JPH4/GRIN1/POU4F3/JPH3/NRXN1
GO_POSITIVE_REGULATION_OF_STRIATED_MUSCLE_CELL_DIFFERENTIATION	GO_POSITIVE_REGULATION_OF_STRIATED_MUSCLE_CELL_DIFFERENTIATION	55	0.621576	1.63733	0.000415995	0.0121456	0.010279	3548	tags=47%, list=17%, signal=39%	MYOD1/RBM24/MYF6/LMOD3/MYOG/SMYD1/GDF15/MESP1/PROX1/IGF1/CAV3/BMP4/NFATC2/SHH/SHOX2/MYF5/CXCL9/MEF2C/SCGB3A1/MYLK3/MAMSTR/BCL2/CD53/GREM1/TNFSF14/TBX1
GO_TOXIN_METABOLIC_PROCESS	GO_TOXIN_METABOLIC_PROCESS	15	0.782969	1.72163	0.000420724	0.0122131	0.0103361	3401	tags=60%, list=17%, signal=50%	CYP2W1/CYP1A1/STAR/FMO2/CYP1B1/AS3MT/AKR7A3/CYP1A2/FMO1
GO_POSITIVE_T_CELL_SELECTION	GO_POSITIVE_T_CELL_SELECTION	35	0.669096	1.68034	0.000432807	0.012492	0.0105722	4339	tags=66%, list=21%, signal=52%	THEMIS/TOX/SHH/CD3G/LY9/ZAP70/TBX21/IL23R/IL23A/FOXN1/SLAMF6/BCL2/IRF4/BATF/CD3E/CD3D/IL12RB1/IL12B/LOXL3/PTPRC/DOCK2/SPN/FOXP3
GO_POSITIVE_REGULATION_OF_TRANSPORTER_ACTIVITY	GO_POSITIVE_REGULATION_OF_TRANSPORTER_ACTIVITY	101	0.554466	1.5256	0.000454041	0.0130305	0.0110279	4980	tags=50%, list=24%, signal=38%	KCNJ11/HAP1/ACTN2/GSTM2/WNK2/CASQ1/HTR3A/KCNE3/ATP2A1/S100A1/PDZK1/CACNA2D1/LRRC26/ANK2/TESC/TRDN/WNK3/DMD/STAC/KCTD7/ATP1B1/STAC3/GALR2/RELN/TREM2/ATP1B2/ANK3/EHD3/TRPC6/STAC2/PLCG2/AMIGO1/NTSR1/LRRC55/FGF14/CFTR/KCNC1/KCNIP2/CACNG4/DRD4/CCR2/SYNGR3/ABCB1/RGS9/GLRX/CCL2/COX17/P2RY6/RNF207/CTSS/ATP1B3
GO_MEMBRANE_DEPOLARIZATION	GO_MEMBRANE_DEPOLARIZATION	84	0.572235	1.55891	0.000456621	0.0130305	0.0110279	3628	tags=39%, list=18%, signal=32%	SCN5A/SCN9A/CACNA1D/ATP1A2/SCN4A/KCNH2/SCN3A/MLLT11/SCN2A/CACNA2D1/CAV3/ANK2/MYOC/CACNA1H/SCN1B/CACNA1C/ADORA2A/CACNB4/CACNA1I/ABCD1/SCN4B/CACNA1E/GPD1L/ANK3/BCL2/GJA5/FGF12/NTSR1/SCN11A/FHL1/CACNG4/ALOX12/P2RX7
GO_NEGATIVE_REGULATION_OF_PROTEIN_CONTAINING_COMPLEX_DISASSEMBLY	GO_NEGATIVE_REGULATION_OF_PROTEIN_CONTAINING_COMPLEX_DISASSEMBLY	67	0.597542	1.60154	0.000461491	0.0130955	0.0110829	3928	tags=34%, list=19%, signal=28%	TRIM54/FGF13/LMOD3/SLN/LMOD2/STMN2/TMOD4/SPTB/EPS8/TMEM39A/VIL1/TMOD1/VILL/AVIL/GSN/ADD3/ADD2/SCIN/SVIL/PLEKHH2/SPTBN5/LMOD1/SPTBN4
GO_NEGATIVE_REGULATION_OF_CALCIUM_ION_TRANSPORT	GO_NEGATIVE_REGULATION_OF_CALCIUM_ION_TRANSPORT	54	0.629816	1.65557	0.000468774	0.0132278	0.0111949	3890	tags=46%, list=19%, signal=38%	GSTM2/SLN/ATP1A2/EPO/CASQ2/GEM/PLN/CAV3/RRAD/NOS3/TRDN/DRD2/TLR9/SPINK1/CD33/NOS1/OPRL1/BCL2/ADRA2A/FKBP1B/NTSR1/PTGS2/DRD4/ICAM1/GPR35
GO_NEGATIVE_REGULATION_OF_CALCIUM_ION_TRANSMEMBRANE_TRANSPORT	GO_NEGATIVE_REGULATION_OF_CALCIUM_ION_TRANSMEMBRANE_TRANSPORT	35	0.661887	1.66224	0.000486908	0.0136632	0.0115633	3890	tags=46%, list=19%, signal=37%	GSTM2/SLN/ATP1A2/CASQ2/GEM/PLN/RRAD/TRDN/DRD2/TLR9/OPRL1/ADRA2A/FKBP1B/NTSR1/DRD4/GPR35
GO_POSITIVE_REGULATION_OF_CELL_PROJECTION_ORGANIZATION	GO_POSITIVE_REGULATION_OF_CELL_PROJECTION_ORGANIZATION	357	0.461127	1.31908	0.0005	0.013953	0.0118087	3771	tags=28%, list=18%, signal=23%	NTRK2/HAP1/PPP1R9A/CAMK2B/SERPINI1/ANKRD1/STMN2/SLIT2/PLCE1/PLXNA4/EPO/NTN1/ISLR2/LTK/CHODL/ZDHHC15/CCL21/NEFL/CNR1/BMP5/FN1/CPNE5/APBB1/MAPT/TOX/ITPKA/RND2/PRKD1/EPS8/CCL19/AGT/SERPINF1/CPNE6/DPYSL3/SCN1B/TUBB2B/CDH4/SHANK1/SHOX2/KIT/PLXNC1/ALK/LRRC7/CX3CL1/SKIL/PACSIN1/DNM3/CXCL12/FES/NDRG4/PAK3/CCR7/CXCR4/FUZ/APOE/VIL1/KCTD17/SEMA7A/ATP8A2/WNT1/AVIL/FZD1/RELN/TGFB3/ROR1/BMP7/ATP1B2/EPHA4/TIAM2…
GO_GLUTATHIONE_DERIVATIVE_METABOLIC_PROCESS	GO_GLUTATHIONE_DERIVATIVE_METABOLIC_PROCESS	21	0.736179	1.71998	0.000515641	0.0143105	0.0121112	1839	tags=43%, list=9%, signal=39%	GSTM1/MGST1/GSTM2/GSTA3/GSTT1/HPGDS/GSTM4/GSTM5/GSTA1
GO_REGULATION_OF_LONG_TERM_SYNAPTIC_POTENTIATION	GO_REGULATION_OF_LONG_TERM_SYNAPTIC_POTENTIATION	46	0.635652	1.64686	0.000527093	0.0145483	0.0123125	3390	tags=35%, list=17%, signal=29%	IGSF11/PPP1R9A/ZDHHC2/CALB1/CALB2/CHRNA7/DRD2/ADORA1/ADORA2A/APOE/CYP46A1/RELN/ADCY1/EPHA4/CRTC1/SQSTM1
GO_REGULATION_OF_AUTOPHAGY_OF_MITOCHONDRION_IN_RESPONSE_TO_MITOCHONDRIAL_DEPOLARIZATION	GO_REGULATION_OF_AUTOPHAGY_OF_MITOCHONDRION_IN_RESPONSE_TO_MITOCHONDRIAL_DEPOLARIZATION	13	-0.720576	-2.02824	0.000545108	0.0149638	0.0126641	4276	tags=77%, list=21%, signal=61%	HDAC6/MFN2/OPTN/SMURF1/MUL1/VPS13C/HUWE1/PINK1/HK2/TOMM7
GO_REGULATION_OF_CELL_MORPHOGENESIS_INVOLVED_IN_DIFFERENTIATION	GO_REGULATION_OF_CELL_MORPHOGENESIS_INVOLVED_IN_DIFFERENTIATION	295	0.469353	1.33735	0.00055	0.0150165	0.0127087	5375	tags=39%, list=26%, signal=29%	NTRK2/PPP1R9A/SEMA3D/FGF13/CAMK2B/SLIT2/PLXNA4/NTN1/ISLR2/CHODL/ZDHHC15/NEFL/SEMA3G/SEMA6C/SEMA5B/EPHA7/TNIK/ARHGAP4/CDH2/BRSK2/POSTN/MCF2/MT3/FN1/MAPT/ITPKA/RND2/KIF1A/MYOC/DAB1/SEMA6D/TUBB2B/CDH4/SHOX2/PLXNC1/OLFM1/RAC3/LRP4/SARM1/OLFM4/SKIL/DNM3/THY1/CXCL12/FSTL4/PAK3/UST/LZTS1/LINGO1/DCC/APOE/CHRNA3/SEMA7A/BRSK1/KEL/PTPRO/PPFIA2/TRAK2/NRCAM/RELN/SEMA3B/LIMS2/EPHA4/TIAM2/WNT5A/TRIM46/TRPC6/PLX…
GO_EMBRYONIC_SKELETAL_SYSTEM_MORPHOGENESIS	GO_EMBRYONIC_SKELETAL_SYSTEM_MORPHOGENESIS	97	0.554544	1.52192	0.00055578	0.0150927	0.0127732	3839	tags=40%, list=19%, signal=33%	HOXA9/HOXB4/HOXB3/HOXB2/SIX4/OSR1/HOXB5/HOXB9/WNT9A/PAX5/BMP4/COL2A1/HOXB8/SHOX2/PDGFRA/COL11A1/MYF5/NODAL/GSC/HOXB6/FUZ/MEF2C/PRRX1/SOX11/TBX15/FGFR2/ZEB1/FOXC2/TGFB3/BMP7/SIX2/EYA1/HOXA2/DLX2/HOXD3/TBX1/DSCAML1/HOXD4/WNT9B
GO_REGULATION_OF_SYSTEMIC_ARTERIAL_BLOOD_PRESSURE_BY_RENIN_ANGIOTENSIN	GO_REGULATION_OF_SYSTEMIC_ARTERIAL_BLOOD_PRESSURE_BY_RENIN_ANGIOTENSIN	25	0.706301	1.69723	0.000560884	0.0151499	0.0128216	4221	tags=64%, list=21%, signal=51%	CES1/CPA3/AGTR1/CTSG/AGT/OR51E2/PCSK5/CMA1/REN/SERPINF2/CYBA/NOX1/GJA5/ACE2/F2R/ACE
GO_POSITIVE_REGULATION_OF_MUSCLE_TISSUE_DEVELOPMENT	GO_POSITIVE_REGULATION_OF_MUSCLE_TISSUE_DEVELOPMENT	66	0.592728	1.58704	0.000564247	0.0151596	0.0128298	2365	tags=38%, list=12%, signal=34%	MYOD1/RBM24/MYF6/LMOD3/MYOG/ERBB4/IGF1/HEY2/BMP4/FGF9/SHH/SHOX2/TBX2/WNT2/MYF5/ZFPM2/TBX5/TGFBR3/MEF2C/PPARGC1A/ACTN3/CDON/GPC1/NOTCH1/FGFR2
GO_SYNCYTIUM_FORMATION	GO_SYNCYTIUM_FORMATION	50	0.636096	1.66142	0.000575977	0.0153929	0.0130272	3519	tags=50%, list=17%, signal=42%	MYOD1/MYF6/MYOG/GDF15/VASH2/ADAM12/CAV3/CACNA1H/NFATC2/MYF5/CXCL9/SCGB3A1/CDON/WNT1/NPHS1/TREM2/KCNH1/NOS1/GCM1/CD53/CXCL10/JAM2/CAMK1/PLEKHO1/TNFSF14
GO_AMINO_ACID_TRANSPORT	GO_AMINO_ACID_TRANSPORT	150	0.5128	1.43488	0.000601233	0.0159596	0.0135068	5384	tags=43%, list=26%, signal=32%	NTRK2/SLC7A4/ATP1A2/SV2A/GLS2/SLC38A11/ARG1/SLC1A7/OCA2/SLC7A8/SLC38A5/AGT/SLC36A2/AVPR1A/SLC43A2/SLC7A2/KCNJ10/ADORA1/ABAT/SLC3A1/PPFIA4/ADORA2A/SLC16A10/SLC1A1/HTR1B/TRH/NPY5R/PPFIA2/SLC43A1/SLC7A5P2/RGS4/SLC25A45/SLC1A2/SLC7A5P1/RIMS1/RAB3A/SLC6A6/SLC38A4/NTSR1/KMO/SLC7A3/CPLX1/SLC7A6/P2RX7/ACE2/BDNF/SLC47A1/SLC17A7/SLC6A15/SLC6A1/SLC7A7/SLC11A1/SLC38A6/SLC17A8/GJA1/NFKBIE/CTNS/SLC3A2/SLC6A19/…
GO_REGULATION_OF_EMBRYONIC_DEVELOPMENT	GO_REGULATION_OF_EMBRYONIC_DEVELOPMENT	117	0.534757	1.4816	0.0006035	0.0159596	0.0135068	5061	tags=50%, list=25%, signal=38%	AMOT/ADIPOQ/NRK/MESP1/SFRP2/LAMA2/IGF1/SIX4/OSR1/FZD7/BMP4/SULF1/SHH/STOX1/CDX1/WNT2B/RPS6KA6/TBX2/WNT2/LAMA1/NODAL/AR/COL5A1/FUZ/COL5A2/LFNG/WNT1/HES5/DMRT2/OTX2/GDNF/FZD1/NOTCH1/GATA2/NKD1/BMP7/WNT5A/HNF4A/GCM1/NRARP/SOX17/FZD2/GATA1/FGFR1/TBX18/APOA1/PLCB1/NR2C2/GORAB/GJA1/DHX36/TGIF2/DVL2/RNF207/VANGL2/STK4/LAMA4/GRHL3
GO_REGIONALIZATION	GO_REGIONALIZATION	347	0.459451	1.31377	0.00065	0.0169323	0.0143301	4667	tags=37%, list=23%, signal=29%	MYF6/HOXA9/TCAP/HOXB4/GPC3/GLI2/HOXB3/MESP1/SFRP2/MESP2/GBX2/HES6/HOXB2/LEF1/HEY1/OSR1/HOXB5/ZBTB16/HOXB9/ALDH1A2/HEY2/DMRTA2/EGR2/FOXH1/SOSTDC1/BMP4/AXIN2/HOXB8/SHH/FOXF1/CDX1/WNT2B/PCSK5/TBX3/LRP4/WNT2/DZIP1L/MYF5/FEZF1/NODAL/AR/CHRD/LHX3/C3/TIFAB/GSC/NKX2-2/PAX6/SMAD6/FOXJ1/HOXB6/MLLT3/FUZ/MEF2C/CYP26C1/ISL1/WNT11/LFNG/MEOX2/CDON/WNT1/SMARCD3/HES5/GDF11/DMRT2/HHIP/OTX2/MEOX1/GDNF/EMX2/NOTCH1/F…
GO_REGULATION_OF_BLOOD_PRESSURE	GO_REGULATION_OF_BLOOD_PRESSURE	177	0.503257	1.41626	0.000650651	0.0169323	0.0143301	4255	tags=44%, list=21%, signal=35%	NOS2/ATP1A2/MYH6/ADIPOQ/CES1/POMC/CPA3/RASL10B/ADAMTS16/NPY1R/AGTR1/GRIP2/CNR1/POSTN/UTS2/SLC2A5/NOS3/CTSG/AGT/ADRA2B/ADRA1B/DRD2/CHGA/UTS2R/AVPR1A/OR51E2/CYP4F2/PCSK5/NPR1/HMOX1/AVPR2/ADORA1/CMA1/ABAT/GNB3/AR/REN/QRFP/KLK1/GCGR/GAS6/SERPINF2/COL1A2/P2RX1/NPR2/PTPRO/PDGFB/KLK3/CYBA/NCALD/NOS1/TAC3/OPRL1/EDN3/RENBP/NOX1/GJA5/NTSR1/ECE1/CALCA/DDAH1/GPR37L1/PTGS2/ACE2/TAC4/TPM1/F2R/P2RX2/ID2/OXT/NR2…
GO_SODIUM_ION_TRANSMEMBRANE_TRANSPORT	GO_SODIUM_ION_TRANSMEMBRANE_TRANSPORT	162	0.506139	1.42032	0.000650846	0.0169323	0.0143301	4167	tags=37%, list=20%, signal=30%	SCN5A/WNK2/FGF13/SCN9A/ATP1A2/SCN4A/PCSK9/SLC4A8/ATP4A/SCN3A/OSR1/SCN2A/FXYD6/CAV3/SLC9A2/SLC8A3/TESC/SCNN1A/WNK3/CACNA1H/SCN1B/ATP1A3/DMD/SCNN1B/SLC24A4/FXYD2/ATP1B1/FGF11/SCNN1G/SLC4A11/FXYD1/SLC12A3/SLC4A9/KLHL24/SLC9A4/CACNA1I/SLC34A2/NETO1/SLC8A2/SCN4B/SLC23A1/GPD1L/NOS1/ATP1B2/ANK3/PKD2L1/SLC4A10/SLC6A6/FGF12/SCN11A/FGF14/ATP12A/DRD4/SLC24A2/SLC4A4/SLC4A7/SLC17A7/SLC6A15/SLC6A1/HCN2
GO_FORMATION_OF_PRIMARY_GERM_LAYER	GO_FORMATION_OF_PRIMARY_GERM_LAYER	118	0.532555	1.47634	0.000653693	0.0169323	0.0143301	4524	tags=41%, list=22%, signal=32%	ELF5/SOX2/MESP1/SFRP2/MESP2/LEF1/MMP9/FZD7/FN1/BMP4/ATOH8/ITGA7/FOXF1/ITGA8/MMP2/COL11A1/COL6A1/NODAL/COL5A1/CHRD/COL8A1/COL5A2/WNT11/TXNRD1/MMP8/ITGA4/DUSP2/FGFR2/FOXC2/POFUT2/BMP7/TAL1/SIX2/WNT5A/EYA1/PAX2/SOX17/TBX6/FGFR1/COL4A2/EOMES/TLX2/POU5F1/ITGB2/WLS/MIXL1/MSGN1/GJA1
GO_POSITIVE_REGULATION_OF_SKELETAL_MUSCLE_TISSUE_DEVELOPMENT	GO_POSITIVE_REGULATION_OF_SKELETAL_MUSCLE_TISSUE_DEVELOPMENT	23	0.712333	1.69368	0.000678426	0.0174833	0.0147964	2694	tags=57%, list=13%, signal=49%	MYOD1/RBM24/MYF6/LMOD3/MYOG/SHH/SHOX2/MYF5/MEF2C/ACTN3/CDON/GPC1/BCL2
GO_POSITIVE_REGULATION_OF_CALCIUM_ION_TRANSMEMBRANE_TRANSPORTER_ACTIVITY	GO_POSITIVE_REGULATION_OF_CALCIUM_ION_TRANSMEMBRANE_TRANSPORTER_ACTIVITY	36	0.653264	1.64613	0.000700922	0.0179714	0.0152094	3322	tags=44%, list=16%, signal=37%	HAP1/GSTM2/CASQ1/KCNE3/ATP2A1/S100A1/CACNA2D1/ANK2/TRDN/STAC/ATP1B1/STAC3/EHD3/STAC2/PLCG2/FGF14
GO_NEGATIVE_REGULATION_OF_CELL_PROJECTION_ORGANIZATION	GO_NEGATIVE_REGULATION_OF_CELL_PROJECTION_ORGANIZATION	168	0.497642	1.39825	0.000750976	0.0191575	0.0162133	4136	tags=33%, list=20%, signal=27%	SEMA3D/FGF13/STMN2/SLIT2/NTN1/CCL21/SEMA3G/SEMA6C/SEMA5B/EPHA7/ARHGAP4/MCF2/MT3/CD38/SPOCK1/DAB1/DPYSL3/ITM2C/SEMA6D/NR2F1/STAP1/LRP4/RGMA/DNM3/THY1/ARHGAP24/FSTL4/LINGO1/DCC/APOE/SEMA7A/CRMP1/INPP5J/PTPRO/MYLIP/TRAK2/SEMA3B/EPHA4/LPAR1/WNT5A/KREMEN1/TRIM46/TRPC6/NGEF/FYN/TBX6/GFI1/PFN2/NLGN1/TLX2/KIAA0319/ZNF365/MAP2/RAP1GAP2/MAG/PMP22
GO_GLOMERULUS_DEVELOPMENT	GO_GLOMERULUS_DEVELOPMENT	63	0.595811	1.58916	0.000772161	0.0195989	0.0165869	5907	tags=67%, list=29%, signal=48%	ADIPOQ/PROM1/COL4A3/PLCE1/COL4A4/KLF15/OSR1/BMP4/SULF1/PDGFRA/FOXJ1/MEF2C/PTPRO/PDGFB/NOTCH1/ANGPT2/NPHS1/WWTR1/FOXC2/HEYL/BMP7/BCL2/PDGFRB/PODXL/NPHS2/PAX2/PDGFD/TCF21/SERPINB7/NID1/ANGPT1/LAMB2/VANGL2/TEK/GPR4/MPV17/SULF2/CD34/JAG1/PECAM1/ACTA2/NOTCH3
GO_REGULATION_OF_AUTOPHAGY_OF_MITOCHONDRION	GO_REGULATION_OF_AUTOPHAGY_OF_MITOCHONDRION	40	-0.516627	-1.95467	0.000788644	0.0199172	0.0168562	4276	tags=57%, list=21%, signal=46%	HDAC6/CAMKK2/MFN2/SREBF1/OPTN/VDAC1/SMURF1/CTTN/MUL1/CSNK2A2/VPS13C/CLEC16A/FZD5/USP30/TSPO/VPS13D/HTT/HUWE1/FBXW7/PINK1/HK2/DNM1L/TOMM7
GO_FOREBRAIN_DEVELOPMENT	GO_FOREBRAIN_DEVELOPMENT	379	0.452964	1.29684	0.0008	0.0201035	0.0170139	4243	tags=27%, list=21%, signal=22%	NTRK2/SCN5A/HAP1/IGF2BP1/FGF13/RARB/ATP1A2/GLI2/SLIT2/DCLK1/SOX2/ERBB4/SLITRK5/LHX6/ARX/PLXNA4/GBX2/PROX1/CNTNAP2/LEF1/NEFL/TMEM108/CDH2/ALDH1A2/DMRTA2/PRKG1/TOX/PAX5/SLC8A3/KIF1A/BMP4/LHX5/COL3A1/DAB1/SHH/DRD2/AVPR1A/WNT2B/ALK/RAC3/TBX3/SSTR1/AVPR2/SCT/FEZF1/SALL1/CHRD/LHX3/GSC/CXCL12/PAX6/FABP7/CXCR4/PPARGC1A/ISL1/SEMA7A/CDON/WNT1/NUMBL/HES5/POU3F3/OTX2/EMX2/NOTCH1/LMX1A/FGFR2/RELN/GATA2/SLC1A2…
GO_DENDRITIC_CELL_APOPTOTIC_PROCESS	GO_DENDRITIC_CELL_APOPTOTIC_PROCESS	11	0.824144	1.70748	0.000816891	0.0204263	0.0172871	2176	tags=64%, list=11%, signal=57%	BLK/CCL21/CCL19/CXCL12/CCR7/GAS6/LGALS9
GO_CENTRAL_NERVOUS_SYSTEM_PROJECTION_NEURON_AXONOGENESIS	GO_CENTRAL_NERVOUS_SYSTEM_PROJECTION_NEURON_AXONOGENESIS	25	0.699118	1.67997	0.000841326	0.0209337	0.0177165	2635	tags=40%, list=13%, signal=35%	GLI2/SLIT2/DCLK1/PLXNA4/SCN1B/CDH11/EPHB6/DCC/EPHB1/EPHA4
GO_ETHANOL_METABOLIC_PROCESS	GO_ETHANOL_METABOLIC_PROCESS	21	0.720605	1.6836	0.000859402	0.0212786	0.0180084	1915	tags=38%, list=9%, signal=35%	ADH1B/ADH1C/ALDH1A1/ACSS1/ADH7/SULT1E1/SULT1C4/ALDH1B1
GO_TISSUE_REGENERATION	GO_TISSUE_REGENERATION	65	0.59356	1.58731	0.000872914	0.0215077	0.0182023	2392	tags=29%, list=12%, signal=26%	MYOD1/MYF6/MYOZ1/MYOG/SOX2/ERBB4/SGCA/MUSTN1/APOD/IGF1/LGR6/FZD7/POSTN/ENO3/WNT10B/NINJ2/GSN/NOTCH1/TXK
GO_COGNITION	GO_COGNITION	286	0.465812	1.32638	0.0009	0.0218815	0.0185187	4049	tags=30%, list=20%, signal=25%	NTRK2/KCNK2/FGF13/PPP1R1B/NRXN3/ATP1A2/CALB1/CHL1/MGAT3/SLC2A4/STRA6/CNTNAP2/CAMK4/SCN2A/NEUROD2/CNR1/GATM/DGKI/MAPT/EGR2/SLC8A3/MUSK/CHRNA7/AGT/CCL11/SERPINF1/SOBP/NPTX2/DRD2/LRRN4/NTF3/SHANK1/ITGA8/NRXN2/MAP1A/KIT/CLDN5/ADORA1/ATP8A1/TIFAB/NDRG4/HRH2/APOE/MEF2C/BRSK1/GALR2/NLGN4X/JAKMIP1/LMX1A/NETO1/SLC8A2/RELN/PRKAR2B/BCHE/SHROOM4/ADCY1/OPRL1/GRIN2A/KCNAB1/GIP/SHANK2/KCNK10/SYT11/NTSR1/NTRK1/F…
GO_MESENCHYME_DEVELOPMENT	GO_MESENCHYME_DEVELOPMENT	269	0.469423	1.33536	0.000900045	0.0218815	0.0185187	4146	tags=35%, list=20%, signal=29%	ACTC1/RBM24/SEMA3D/ACTA1/ERBB4/MESP1/SFRP2/GBX2/LEF1/HEY1/SIX4/SEMA3G/SEMA6C/SEMA5B/OSR1/ALDH1A2/HEY2/BMP5/FN1/FOXH1/BMP4/NOS3/AXIN2/FGF9/SHH/FOXF1/SEMA6D/FRZB/ZNF703/FOLR1/COL1A1/OLFM1/TBX2/WNT2/WNT16/ZFPM2/NODAL/TBX5/GSC/FUZ/TGFBR3/MEF2C/CYP26C1/ISL1/WNT11/SEMA7A/KITLG/SOX11/ACTG2/BNC2/MEOX1/GDNF/SOX8/NOTCH1/FGFR2/WWTR1/FOXC2/TGFB3/POFUT2/HEYL/SEMA3B/DACT3/FAM83D/BMP7/SIX2/EDN3/HAND2/BCL2/WNT5A…
GO_GASTRULATION	GO_GASTRULATION	174	0.49894	1.40339	0.000901081	0.0218815	0.0185187	4761	tags=37%, list=23%, signal=28%	ELF5/GPC3/AMOT/ADIPOQ/SOX2/MESP1/SFRP2/MESP2/LEF1/MMP9/OSR1/FZD7/FN1/BMP4/ATOH8/ITGA7/FOXF1/ITGA8/MMP2/COL11A1/COL6A1/NODAL/COL5A1/CHRD/GSC/UGDH/COL8A1/COL5A2/WNT11/TXNRD1/MMP8/ITGA4/OTX2/DUSP2/FGFR2/FOXC2/POFUT2/LRP5L/BMP7/TP53/TAL1/SIX2/WNT5A/EYA1/HNF4A/PAX2/SOX17/TBX6/FGFR1/NAT8B/COL4A2/EOMES/TLX2/POU5F1/APOA1/ITGB2/WLS/MIXL1/GDF3/MSGN1/GJA1/WNT8B/TGIF2/DVL2
GO_REGULATION_OF_PROTEIN_DEPOLYMERIZATION	GO_REGULATION_OF_PROTEIN_DEPOLYMERIZATION	77	0.56673	1.534	0.000916684	0.0221539	0.0187492	3928	tags=32%, list=19%, signal=26%	TRIM54/ACTN2/FGF13/LMOD3/SLN/LMOD2/STMN2/TMOD4/SPTB/EPS8/MAP1A/VIL1/TMOD1/VILL/AVIL/GSN/ADD3/PDXP/ADD2/SCIN/SVIL/PLEKHH2/SPTBN5/LMOD1/SPTBN4
GO_NEGATIVE_REGULATION_OF_CELL_GROWTH	GO_NEGATIVE_REGULATION_OF_CELL_GROWTH	179	0.498513	1.40304	0.000950951	0.0228726	0.0193575	5162	tags=40%, list=25%, signal=30%	MYL2/SEMA3D/FGF13/SLIT2/PI16/NTN1/SFRP2/SEMA3G/SEMA6C/SEMA5B/EPHA7/ARHGAP4/MT3/APBB1/CAV3/AGT/SLIT3/SEMA6D/FRZB/RERG/FBP1/NPR1/BCL6/CDKN2A/CDHR2/FSTL4/DCC/CRYAB/SCGB3A1/WNT11/SEMA7A/RGS4/SEMA3B/DACT3/EAF2/TP53/BCL2/WNT5A/HNF4A/GNG4/HSPA1A/TRIM46/TSPYL2/SOX17/GREM1/PRDM11/FHL1/ING1/SPHK2/VGLL4/OSGIN1/SH3BP4/CDKN1A/KIAA0319/MEG3/MAP2/MAG/ACVRL1/SMARCA2/SPP1/GJA1/DNAJB2/CDKN1B/CRLF3/HYAL2/DCBLD2/SEM…
GO_REGULATION_OF_AMINO_ACID_TRANSPORT	GO_REGULATION_OF_AMINO_ACID_TRANSPORT	35	0.654129	1.64275	0.000973815	0.0233116	0.0197289	4133	tags=54%, list=20%, signal=43%	ATP1A2/SV2A/ARG1/AGT/AVPR1A/SLC43A2/ADORA1/ABAT/ADORA2A/HTR1B/TRH/NPY5R/SLC43A1/RGS4/NTSR1/KMO/P2RX7/ACE2/SLC6A1
GO_NEGATIVE_REGULATION_OF_SUPRAMOLECULAR_FIBER_ORGANIZATION	GO_NEGATIVE_REGULATION_OF_SUPRAMOLECULAR_FIBER_ORGANIZATION	132	0.51868	1.44469	0.00100361	0.0239116	0.0202367	4020	tags=32%, list=20%, signal=26%	TRIM54/PPP1R9A/FGF13/LMOD3/LMOD2/STMN2/SLIT2/TMOD4/TMSB15A/TMSB15B/SPTB/CAV3/EPS8/MYOC/EMILIN1/SHANK1/FHOD3/SNCA/APOE/CRYAB/VIL1/TMOD1/VILL/INPP5J/AVIL/GSN/ADD3/ADD2/ARHGAP28/KANK3/SCIN/CLU/SVIL/PLEKHH2/PFN2/ARHGAP6/SPTBN5/CORO1A/CLIP3/LMOD1/SPTBN4/MAP2
GO_NEGATIVE_REGULATION_OF_CATION_CHANNEL_ACTIVITY	GO_NEGATIVE_REGULATION_OF_CATION_CHANNEL_ACTIVITY	40	0.638278	1.62896	0.0010142	0.0240503	0.0203541	3890	tags=45%, list=19%, signal=37%	GSTM2/KCNE3/EPO/CASQ2/GEM/MMP9/RRAD/TRDN/DRD2/KCNE4/OPRL1/ANK3/KCNAB1/KCNE1/FGF12/FKBP1B/DRD4/GPR35
GO_HINDBRAIN_DEVELOPMENT	GO_HINDBRAIN_DEVELOPMENT	148	0.507571	1.42002	0.00105216	0.0248339	0.0210173	3605	tags=30%, list=18%, signal=25%	SCN5A/HAP1/GLI2/HOXB3/GBX2/PROX1/CEND1/HOXB2/LEF1/NEUROD2/ALDH1A2/BMP5/EGR2/LHX5/DAB1/SHH/CKB/SSTR1/ABAT/EGF/PPARGC1A/WNT1/SEZ6L/NLGN4X/LMX1A/GATA2/BMP7/TP53/ATP1B2/LPAR1/BCL2/SSTR3/CBLN1/CD3E/SSTR2/HOXA2/OTX1/GPR37L1/FOXP2/GRIN1/KCNC1/ASCL1/MDK/FCGR2B
GO_STEM_CELL_DIVISION	GO_STEM_CELL_DIVISION	43	0.623627	1.60491	0.00106039	0.0249117	0.0210832	3443	tags=44%, list=17%, signal=37%	FGF13/HOXB4/SFRP2/SOX5/LEF1/FZD7/ZBTB16/KIT/MLLT3/NUMBL/NOTCH1/FGFR2/WWTR1/STRA8/SOX17/FGFR1/LBH/DCT/ETV5
GO_REGULATION_OF_POTASSIUM_ION_TRANSMEMBRANE_TRANSPORTER_ACTIVITY	GO_REGULATION_OF_POTASSIUM_ION_TRANSMEMBRANE_TRANSPORTER_ACTIVITY	54	0.605396	1.59138	0.00109381	0.02546	0.0215472	3541	tags=43%, list=17%, signal=35%	ACTN2/CACNA1D/KCNS1/KCNE3/CASQ2/LRRC26/CAV3/ANK2/ATP1B1/GALR2/KLHL24/NETO1/KCNE4/TREM2/ATP1B2/ANK3/KCNAB1/AMIGO1/KCNE1/LRRC55/FHL1/KCNC1/KCNIP2
GO_VENTRICULAR_CARDIAC_MUSCLE_TISSUE_DEVELOPMENT	GO_VENTRICULAR_CARDIAC_MUSCLE_TISSUE_DEVELOPMENT	54	0.607359	1.59654	0.00109381	0.02546	0.0215472	2465	tags=39%, list=12%, signal=34%	TNNC1/MYL2/MYH6/MYH7/TNNI1/PROX1/HEY2/FOXH1/MYL3/TBX3/COL11A1/MYBPC3/ZFPM2/TBX5/TNNT2/TGFBR3/ISL1/NOTCH1/FGFR2/DLL4/FOXC2
GO_REGULATION_OF_ACTIN_FILAMENT_BASED_PROCESS	GO_REGULATION_OF_ACTIN_FILAMENT_BASED_PROCESS	365	0.450549	1.2892	0.00115	0.0266452	0.0225502	5391	tags=37%, list=26%, signal=28%	SCN5A/SYNPO2L/TNNC1/ACTN2/NEB/PPP1R9A/FGF13/SYNPO2/LMOD3/ATP1A2/LMOD2/SLIT2/TMOD4/KCNE3/ATP2A1/TMSB15A/PROX1/PLN/CCL21/LIMCH1/TMSB15B/SPTB/ELN/CAV3/ANK2/RND2/ACTR3C/WASF3/EPS8/MYOC/CCL11/NTF3/SHANK1/CTNNA3/RHOF/PDGFRA/CACNA1C/RAC3/CX3CL1/STAP1/MYBPC3/ADORA1/FHOD3/RND1/CXCL12/FES/PAK3/MAGEL2/CCR7/HCLS1/MYLK2/VIL1/MEF2C/RHOBTB3/MYLK3/WNT11/CYFIP2/SERPINF2/TMOD1/VILL/AVIL/GSN/ADD3/PDXP/ADD2/NPHS1/RG…
GO_MITOTIC_NUCLEAR_ENVELOPE_REASSEMBLY	GO_MITOTIC_NUCLEAR_ENVELOPE_REASSEMBLY	10	-0.773731	-1.99936	0.00116306	0.0268248	0.0227022	3640	tags=60%, list=18%, signal=49%	PPP2R1A/VRK1/PPP2CA/REEP3/REEP4/LMNA
GO_ACID_SECRETION	GO_ACID_SECRETION	40	0.635718	1.62242	0.00117434	0.0269201	0.0227829	4133	tags=55%, list=20%, signal=44%	CES1/PTGER3/SV2A/CCKBR/DRD2/CHRM5/ABCB4/SCT/ABAT/HRH2/HTR1B/TRH/SLC9A4/OPRL1/GHRL/NTSR1/TFF2/P2RX7/SNX10/AGXT/OXT/SLC6A1
GO_REGULATION_OF_RYANODINE_SENSITIVE_CALCIUM_RELEASE_CHANNEL_ACTIVITY	GO_REGULATION_OF_RYANODINE_SENSITIVE_CALCIUM_RELEASE_CHANNEL_ACTIVITY	25	0.691482	1.66162	0.00117786	0.0269201	0.0227829	4349	tags=52%, list=21%, signal=41%	GSTM2/JSRP1/HRC/JPH1/CASQ2/PLN/TRDN/DMD/NOS1/FKBP1B/JPH4/JPH3/PDE4D
GO_REGULATION_OF_SODIUM_ION_TRANSMEMBRANE_TRANSPORT	GO_REGULATION_OF_SODIUM_ION_TRANSMEMBRANE_TRANSPORT	62	0.58801	1.56637	0.00118526	0.0269674	0.0228229	2664	tags=37%, list=13%, signal=32%	SCN5A/WNK2/FGF13/ATP1A2/PCSK9/OSR1/FXYD6/CAV3/TESC/WNK3/SCN1B/DMD/FXYD2/ATP1B1/FGF11/FXYD1/KLHL24/NETO1/SCN4B/GPD1L/NOS1/ATP1B2/ANK3
GO_SECONDARY_HEART_FIELD_SPECIFICATION	GO_SECONDARY_HEART_FIELD_SPECIFICATION	11	0.821205	1.70139	0.00119392	0.0270425	0.0228865	2715	tags=82%, list=13%, signal=71%	MESP1/FOXH1/BMP4/AXIN2/MEF2C/ISL1/WNT11/SMARCD3/WNT5A
GO_REGULATION_OF_NEUROTRANSMITTER_LEVELS	GO_REGULATION_OF_NEUROTRANSMITTER_LEVELS	227	0.475047	1.34649	0.00120018	0.027063	0.0229038	4175	tags=34%, list=20%, signal=27%	PPP1R9A/CACNA1D/ATP1A2/GAD1/MOXD1/SV2A/PCLO/SLC29A2/SLC4A8/CPLX3/SLC44A4/SLC1A7/RAB3B/ACHE/CNR1/DGKI/TRIM9/ERC2/CADPS/DRD2/NRXN2/KCNJ10/SYN1/RIMS4/CPLX2/ABAT/LIN7A/MAOB/GCHFR/SNCA/PPFIA4/ADORA2A/SLC18A2/CHRNA3/MEF2C/SLC29A4/BRSK1/P2RX1/COLQ/HTR1B/PPFIA2/GDNF/PTPRN2/ADCY1/SLC1A2/APBA2/NOS1/PAH/RIMS1/NAALAD2/RAB3A/SYT9/PRKCB/SYT11/VAMP1/SLC18A1/KMO/CPLX1/PFN2/NLGN1/BAIAP3/SYP/P2RX7/SYT2/DRD4/STX11/…
GO_ANIMAL_ORGAN_FORMATION	GO_ANIMAL_ORGAN_FORMATION	64	0.584008	1.55932	0.00123419	0.0276027	0.0233606	3301	tags=45%, list=16%, signal=38%	GLI2/NKX3-2/MESP1/FOXH1/BMP4/AXIN2/SULF1/SHH/WNT2B/FOLR1/WNT2/AR/TBX5/MEF2C/ISL1/WNT11/SMARCD3/GDNF/NOTCH1/FGFR2/BMP7/HAND2/WNT5A/EYA1/PAX2/SOX17/FGF10/FGF1/FGFR1
GO_POSITIVE_REGULATION_OF_CELL_ADHESION	GO_POSITIVE_REGULATION_OF_CELL_ADHESION	406	0.445486	1.27671	0.00124994	0.0276027	0.0233606	5400	tags=41%, list=26%, signal=31%	DUSP26/MEGF10/PCK1/GLI2/SOX2/IGFBP2/EPO/SFRP2/EDIL3/IGF1/VIT/LEF1/HLA-G/IBSP/CCL21/CEACAM6/MYB/GRAP2/ZBTB16/FN1/DPP4/CCL19/MYOC/CD5/EMILIN1/SHH/FOXF1/CARD11/SKAP1/FRMD5/CD27/LCK/EGFLAM/IL12A/FBLN2/RAC3/CX3CL1/TNFSF4/OLFM4/VCAM1/SELP/BCL6/NODAL/TNFRSF13C/CHRD/THY1/ZAP70/ALOX5/TMIGD2/LILRB4/CXCL12/PAK3/CCR7/COL8A1/SMOC2/RASAL3/IL23R/SERPINF2/TFRC/NPNT/ITGA4/IL23A/LGALS9/TNFRSF18/BTLA/SOCS1/PRKCQ/CC…
GO_SYNAPSE_ORGANIZATION	GO_SYNAPSE_ORGANIZATION	409	0.445125	1.27576	0.00124994	0.0276027	0.0233606	3987	tags=31%, list=19%, signal=26%	NTRK2/LRRN1/PPP1R9A/FGF13/MYOT/CAMK2B/RAPSN/CHRNA1/ZDHHC2/CLSTN2/PCLO/ERBB4/LGI2/SYBU/SLITRK5/NTN1/ZDHHC15/LRRC4/NEFL/SIX4/GPC4/TMEM108/ELFN1/EPHA7/DOK7/ACHE/NEUROD2/CDH2/SLITRK4/FARP1/CTTNBP2/PCDHB3/RAB39B/LINGO2/MAPT/ITPKA/SPARCL1/ERC2/SLC8A3/KIF1A/WASF3/MUSK/CHRNA7/IGSF9B/INA/DRD2/CACNB1/SHANK1/NRXN2/CX3CL1/SDK1/LRP4/SYN1/CHRNB1/GABRB2/DNM3/C3/SNCA/PAK3/PPFIA4/APOE/DGKB/BSN/MEF2C/LHFPL4/CACNB4…
GO_NEGATIVE_REGULATION_OF_CANONICAL_WNT_SIGNALING_PATHWAY	GO_NEGATIVE_REGULATION_OF_CANONICAL_WNT_SIGNALING_PATHWAY	171	0.491628	1.38225	0.00125138	0.0276027	0.0233606	3115	tags=26%, list=15%, signal=22%	NOTUM/GPC3/SOX2/NKD2/IGFBP2/MESP1/SFRP2/DKK4/CDH2/SFRP4/SOSTDC1/DACT1/AXIN2/SHH/TMEM170B/FRZB/BICC1/TNN/SFRP5/LRP4/DKK2/IGFBP4/WNT5B/CTHRC1/MLLT3/FUZ/APOE/ISL1/WNT11/TLE2/PTPRO/FZD1/NOTCH1/WWTR1/DDIT3/DKKL1/DACT3/NKD1/WNT5A/SIAH2/KREMEN1/SOST/SOX17/GREM1
GO_CELLULAR_MODIFIED_AMINO_ACID_METABOLIC_PROCESS	GO_CELLULAR_MODIFIED_AMINO_ACID_METABOLIC_PROCESS	176	0.49101	1.38153	0.00125144	0.0276027	0.0233606	2218	tags=22%, list=11%, signal=19%	GSTM1/CKM/CKMT2/GSTM2/PLA2G2D/PLA2G2A/ALDH1L2/DPEP1/CRYM/CHDH/FOXE1/GSTA3/GSTT2/PIPOX/ALDH1L1/CHAC1/PLA1A/GATM/GSTT1/HPGDS/DIO2/ACADL/TG/GSTM4/FOLR1/GSTM5/CPT1C/CKB/GGT7/BHMT2/CARNS1/GGT6/GSTA1/CTSK/DIO1/SLC16A10/OPLAH/DUOXA2
GO_MYOTUBE_CELL_DEVELOPMENT	GO_MYOTUBE_CELL_DEVELOPMENT	29	0.674361	1.65282	0.00126876	0.0277424	0.0234788	2694	tags=48%, list=13%, signal=42%	MYOD1/MYF6/LMOD3/ACTA1/MYOG/RYR1/IGF1/WNT10B/NFATC2/SHOX2/MYF5/KEL/STAC3/BCL2
GO_NEGATIVE_REGULATION_OF_CALCIUM_MEDIATED_SIGNALING	GO_NEGATIVE_REGULATION_OF_CALCIUM_MEDIATED_SIGNALING	29	0.674923	1.6542	0.00126876	0.0277424	0.0234788	3145	tags=38%, list=15%, signal=32%	GSTM2/MYOZ1/MYOZ2/CASQ2/CD22/TRDN/TBC1D10C/ACTN3/SLA2/ITPR1/FKBP1B
GO_MAINTENANCE_OF_LOCATION_IN_CELL	GO_MAINTENANCE_OF_LOCATION_IN_CELL	200	0.484011	1.36689	0.00130078	0.02832	0.0239676	4125	tags=34%, list=20%, signal=27%	NR5A1/HAP1/GSTM2/JSRP1/ATP1A2/CASQ1/RYR1/HRC/JPH1/TMEM38A/ATP2A1/CASQ2/TMSB15A/PLN/CCL21/TMSB15B/PDIA2/SORL1/ANK2/CCL19/TRDN/XCR1/DRD2/INSIG1/LCK/DMD/CACNA1C/SLC30A8/CX3CL1/SLC30A2/RASA3/THY1/SNCA/SLC30A3/CXCL9/CCR7/CD19/APOE/KDELR3/GSN/LIME1/DHRS7C/CYBA/DDIT3/NOS1/FASLG/ANK3/TMEM38B/ITPR1/F2/SCIN/HTR2B/PLCG2/FKBP1B/CXCL10/NTSR1/JPH4/CCR5/FTL/P2RX7/CORO1A/TBCCD1/JPH3/F2R/PTPRC/LCN2/ANXA6
GO_ACTIN_FILAMENT_DEPOLYMERIZATION	GO_ACTIN_FILAMENT_DEPOLYMERIZATION	51	0.609102	1.59274	0.00130753	0.0283448	0.0239886	3928	tags=39%, list=19%, signal=32%	ACTN2/LMOD3/LMOD2/TMOD4/SPTB/EPS8/VIL1/TMOD1/VILL/AVIL/GSN/ADD3/PDXP/ADD2/SCIN/SVIL/PLEKHH2/SPTBN5/LMOD1/SPTBN4
GO_NEGATIVE_REGULATION_OF_PLATELET_DERIVED_GROWTH_FACTOR_RECEPTOR_SIGNALING_PATHWAY	GO_NEGATIVE_REGULATION_OF_PLATELET_DERIVED_GROWTH_FACTOR_RECEPTOR_SIGNALING_PATHWAY	13	0.779427	1.6699	0.00134697	0.0290749	0.0246065	1721	tags=38%, list=8%, signal=35%	ADIPOQ/APOD/PTGIR/SNCA/NDRG4
GO_NEGATIVE_REGULATION_OF_CELL_MORPHOGENESIS_INVOLVED_IN_DIFFERENTIATION	GO_NEGATIVE_REGULATION_OF_CELL_MORPHOGENESIS_INVOLVED_IN_DIFFERENTIATION	94	0.54202	1.48557	0.00136502	0.0293391	0.0248301	4087	tags=36%, list=20%, signal=29%	SEMA3D/FGF13/SLIT2/NTN1/SEMA3G/SEMA6C/SEMA5B/EPHA7/ARHGAP4/POSTN/MCF2/MT3/DAB1/SEMA6D/LRP4/DNM3/THY1/FSTL4/LINGO1/DCC/SEMA7A/PTPRO/TRAK2/SEMA3B/WNT5A/TRIM46/TRPC6/NGEF/FBLN1/NLGN1/TLX2/KIAA0319/MAP2/MAG
GO_CARDIAC_ATRIUM_MORPHOGENESIS	GO_CARDIAC_ATRIUM_MORPHOGENESIS	27	0.680576	1.65199	0.00138881	0.0297241	0.025156	4667	tags=59%, list=23%, signal=46%	MYH6/MESP1/PROX1/HEY2/SHOX2/WNT2/TBX5/ISL1/NOTCH1/DLL4/WNT5A/GJA5/SOX4/GATA4/HEG1/SMO
GO_HORMONE_METABOLIC_PROCESS	GO_HORMONE_METABOLIC_PROCESS	212	0.478161	1.35274	0.00140049	0.0298476	0.0252605	3242	tags=28%, list=16%, signal=24%	NR5A1/CYP2W1/ADH1B/UGT1A9/CES1/ADH1C/ALDH1A1/CYP1A1/CRYM/CPA3/FOXE1/UGT1A8/STAR/ALDH1A2/ADH7/CYP11A1/CYP1B1/BMP5/CYP2S1/DIO2/CTSG/CACNA1H/SULT1E1/SHH/TG/PDGFRA/UGT2B7/CHST8/PCSK5/ALDH8A1/CMA1/GNB3/AKR1C4/REN/UGT1A1/CHST9/CTSK/CYP26C1/PPARGC1A/DIO1/CLCN2/SLC16A10/PLB1/AKR1B1/DUOXA2/CYP46A1/CYP19A1/SCG5/CYP3A7/CYP1A2/BMP6/STC2/PCSK1N/DUOX2/DIO3/DHCR7/SDR16C5/CYP26A1/RBP4/ECE1
GO_ORGANIC_ACID_BIOSYNTHETIC_PROCESS	GO_ORGANIC_ACID_BIOSYNTHETIC_PROCESS	337	0.453152	1.29492	0.00145	0.0304431	0.0257645	3885	tags=29%, list=19%, signal=24%	GSTM1/GSTM2/FADS2/PRKAA2/ADIPOQ/CES1/GAD1/PRKAG3/CYP1A1/GLS2/FA2H/RIMKLA/CDO1/CPS1/LDHC/FADS1/PROX1/STAR/ACSS1/ELOVL2/CBS/LIPC/ALDH1A2/VCAN/GPT/GATM/HPGDS/NAT8L/PDK4/MLXIPL/BCAT1/UPB1/ACADL/LPL/SMPD3/INSIG1/GSTM4/AVPR1A/SCD5/ALOX12B/PYCR1/GGT7/ALDH8A1/BHMT2/ABCD2/CTH/ABAT/PTGDS/EGF/AKR1C4/ALOX15B/ALOX5/CARNS1/UGDH/GGT6/UST/SLC27A2/PTGIS/PDGFB/CYP46A1/ABCD1/FADS6/ASPA/ABHD1/GGT5/PAH/CEACAM1/XBP1/C…
GO_NEURON_PROJECTION_GUIDANCE	GO_NEURON_PROJECTION_GUIDANCE	278	0.463895	1.32034	0.00145007	0.0304431	0.0257645	3928	tags=32%, list=19%, signal=26%	SEMA3D/MYOT/GFRA3/KIF5A/NRXN3/MYPN/GLI2/SLIT2/CHL1/DPYSL5/ARX/PLXNA4/NTN1/LAMA2/GBX2/NCAM1/SEMA3G/LGR6/SEMA6C/SEMA5B/EPHA7/VSTM2L/SPTB/ARTN/CELSR3/EGR2/CNTN4/SLIT3/DAB1/SHH/SCN1B/SEMA6D/TUBB2B/CDH4/GFRA1/PLXNC1/FEZF1/KIF5C/LAMA1/EPHB6/LHX3/RNF165/CXCL12/PAX6/CXCR4/DOK2/DCC/ETV1/ISL1/SEMA7A/DOK6/CRMP1/ROBO3/PTPRO/OTX2/GPC1/GDNF/EPHB1/NRCAM/NOTCH1/LMX1A/PRKCQ/RELN/SEMA3B/BMP7/ALCAM/EPHA4/DLX5/WNT5A…
GO_OSTEOBLAST_DIFFERENTIATION	GO_OSTEOBLAST_DIFFERENTIATION	204	0.479979	1.35642	0.00145058	0.0304431	0.0257645	3329	tags=28%, list=16%, signal=24%	FBN2/PENK/GLI2/SOX2/LTF/SFRP2/IGF1/LEF1/IBSP/ACHE/VCAN/TMEM119/GLIS1/WNT10B/NPPC/PRKD1/BMP4/MYOC/AXIN2/FGF9/SHH/IGFBP5/DDR2/SHOX2/COL1A1/TNN/COL6A1/BMP3/CHRD/SMAD6/GPNMB/CTHRC1/MEF2C/WNT11/SEMA7A/NPNT/SOX11/SOX8/NELL1/FZD1/NOTCH1/FGFR2/WWTR1/DHH/ITGA11/LRP5L/BMP7/DLX5/HAND2/CYP24A1/BMP6/RORB/ALPL/GREM1/IL6ST/HOXA2/GDF10
GO_EYE_MORPHOGENESIS	GO_EYE_MORPHOGENESIS	153	0.502449	1.40698	0.00145254	0.0304431	0.0257645	3900	tags=36%, list=19%, signal=29%	NTRK2/USH1C/FBN2/RARB/PROM1/CALB1/MFAP5/STRA6/PROX1/WNT9A/BMP4/TSPAN12/WNT2B/FBN1/TBX2/SDK1/WNT2/WNT16/MYO7A/ZHX2/FSCN2/COL5A1/MFAP2/LCTL/THY1/PAX6/COL8A1/COL5A2/PITX3/ATP8A2/CDON/SOX11/GDF11/SOX8/EPHB1/ZEB1/NKD1/IGFN1/BMP7/FASLG/BCL2/WNT5A/RPGRIP1/RORB/DIO3/PAX2/MFRP/RBP4/ROM1/PRKCI/RPE65/BDNF/ABI2/SDK2/IFT172
GO_CARDIAC_ATRIUM_DEVELOPMENT	GO_CARDIAC_ATRIUM_DEVELOPMENT	33	0.647779	1.61499	0.00147211	0.0307258	0.0260037	4667	tags=55%, list=23%, signal=42%	MYH6/MESP1/PROX1/HEY2/ANK2/SHOX2/WNT2/TBX5/ISL1/WNT11/NOTCH1/DLL4/WNT5A/GJA5/SOX4/GATA4/HEG1/SMO
GO_RIBOSOME_ASSEMBLY	GO_RIBOSOME_ASSEMBLY	59	-0.423555	-1.72511	0.00149477	0.0310703	0.0262952	4146	tags=37%, list=20%, signal=30%	SBDS/MRPL22/RPSA/MRPL20/RPL3/RSL24D1/RPL38/EIF6/RPL5/MRTO4/DHX29/RPLP0/RPS14/RPL10/BOP1/RPL6/DDX28/RPL11/NPM1/RPL10L/DDX3X/RPS28
GO_ALPHA_BETA_T_CELL_ACTIVATION	GO_ALPHA_BETA_T_CELL_ACTIVATION	143	0.506978	1.41669	0.00150361	0.0311259	0.0263423	5332	tags=46%, list=26%, signal=34%	PLA2G2D/LEF1/MYB/ZBTB16/TOX/CCL19/NKX2-3/SHH/IL12A/TNFSF4/BCL6/LY9/ZAP70/ADORA2A/ITK/RASAL3/TBX21/IL23R/IL23A/LGALS9/ZNF683/SOCS1/PRKCQ/PRR7/SLAMF6/GPR18/BCL2/CD160/SATB1/IRF4/BATF/CD3E/EBI3/IL12RB1/RORC/CD274/ADA/PAX1/IL12B/CD83/LOXL3/PTGER4/EOMES/TMEM98/CCR2/LGALS9C/SASH3/PTPRC/TCF7/DOCK2/SPN/FOXP3/CD28/RORA/LILRB1/LGALS9B/STOML2/TNFSF8/CD300A/NCKAP1L/PTPN22/FUT7/CRTAM/PSAP/HLX/TNFRSF14
GO_T_CELL_SELECTION	GO_T_CELL_SELECTION	48	0.614218	1.59772	0.00152311	0.0314009	0.0265751	4393	tags=56%, list=21%, signal=44%	THEMIS/TOX/SHH/CARD11/CD3G/LY9/ZAP70/CCR7/AIRE/TBX21/IL23R/IL23A/FOXN1/SLAMF6/BCL2/IRF4/BATF/CD3E/CD3D/IL12RB1/IL12B/LOXL3/PTPRC/DOCK2/SPN/FOXP3/CD28
GO_MEMBRANE_REPOLARIZATION	GO_MEMBRANE_REPOLARIZATION	42	0.622929	1.59864	0.00154026	0.0316254	0.0267651	3104	tags=43%, list=15%, signal=36%	SCN5A/CACNA1D/ATP1A2/KCNE3/CASQ2/KCNH2/CACNA2D1/CAV3/ANK2/SCN1B/KCNJ8/ATP1B1/KCNN2/SCN4B/KCNE4/ATP1B2/GJA5/KCNE1
GO_POSITIVE_REGULATION_OF_CALCIUM_ION_TRANSPORT	GO_POSITIVE_REGULATION_OF_CALCIUM_ION_TRANSPORT	114	0.526327	1.4565	0.00155943	0.0317393	0.0268615	4510	tags=42%, list=22%, signal=33%	HAP1/GSTM2/CACNA1D/CASQ1/KCNE3/ATP2A1/S100A1/CACNA2D1/ANK2/TRDN/WNK3/MCHR1/CX3CL1/P2RX5/TRPV3/STAC/THY1/SNCA/CXCL12/CXCL9/ATP1B1/MYLK/CD19/P2RX3/WFS1/STAC3/PDGFB/PDGFRB/EHD3/F2/TRPC6/STAC2/TRPV2/PLCG2/CXCL10/NTSR1/FGF14/GRIN1/P2RX7/SPHK2/RAMP3/ADCYAP1R1/F2R/P2RX2/ARRB2/FFAR1/ATP2C2/CCL2
GO_HEPATOCYTE_DIFFERENTIATION	GO_HEPATOCYTE_DIFFERENTIATION	15	0.760072	1.67129	0.00156269	0.0317393	0.0268615	3345	tags=60%, list=16%, signal=50%	PCK1/CYP1A1/CPS1/MESP1/PROX1/FRZB/WNT1/HNF4A/E2F8
GO_PROTEIN_LOCALIZATION_TO_CELL_JUNCTION	GO_PROTEIN_LOCALIZATION_TO_CELL_JUNCTION	95	0.539108	1.47807	0.00156716	0.0317393	0.0268615	3587	tags=32%, list=17%, signal=26%	KIF5A/RAPSN/ZDHHC2/ADAM22/PCLO/GPC4/GRIP2/MAPT/SHANK1/NRXN2/MAP1A/LRRC7/KIF5C/BSN/ANKS1B/NETO1/RELN/NPHS1/GPC6/GRIN2C/WNT5A/GRIN2A/CLSTN3/KIF17/CNIH2/CPLX1/MPP4/GRIN1/NLGN1/CACNG4
GO_MUSCLE_ATROPHY	GO_MUSCLE_ATROPHY	11	0.805952	1.66979	0.00157094	0.0317393	0.0268615	2161	tags=55%, list=11%, signal=49%	TRIM63/MYOG/GATM/PPARGC1A/ACTN3/GSN
GO_POSITIVE_REGULATION_OF_CATION_CHANNEL_ACTIVITY	GO_POSITIVE_REGULATION_OF_CATION_CHANNEL_ACTIVITY	65	0.582277	1.55714	0.00159178	0.0320323	0.0271094	3820	tags=43%, list=19%, signal=35%	KCNJ11/HAP1/ACTN2/GSTM2/CASQ1/KCNE3/S100A1/CACNA2D1/LRRC26/ANK2/TRDN/STAC/STAC3/GALR2/RELN/TREM2/ANK3/EHD3/STAC2/PLCG2/AMIGO1/NTSR1/LRRC55/FGF14/KCNC1/KCNIP2/CACNG4/CCR2
GO_REGULATION_OF_ACTIN_FILAMENT_LENGTH	GO_REGULATION_OF_ACTIN_FILAMENT_LENGTH	168	0.490584	1.37842	0.00160208	0.0321116	0.0271765	5084	tags=38%, list=25%, signal=28%	ACTN2/NEB/PPP1R9A/LMOD3/LMOD2/SLIT2/TMOD4/TMSB15A/CCL21/TMSB15B/SPTB/ELN/ACTR3C/WASF3/EPS8/CCL11/FHOD3/CXCL12/PAK3/MAGEL2/CCR7/HCLS1/VIL1/CYFIP2/TMOD1/VILL/AVIL/GSN/ADD3/PDXP/ADD2/NPHS1/ARHGAP28/CCL26/KANK3/SCIN/GBA2/HCK/SVIL/PLEKHH2/PFN2/SPTBN5/ESAM/CORO1A/ABI2/ICAM1/LMOD1/C15orf62/SPTBN4/CDC42EP3/LATS1/BIN1/NCK2/PREX1/PRKCE/PTK2B/CDC42EP5/WAS/CCL24/SEMA5A/NCKAP1L/FMN1/DBN1
GO_PROTEIN_DEPOLYMERIZATION	GO_PROTEIN_DEPOLYMERIZATION	102	0.534945	1.47275	0.00161396	0.0322218	0.0272698	2381	tags=22%, list=12%, signal=19%	TRIM54/ACTN2/FGF13/LMOD3/SLN/LMOD2/STMN2/TMOD4/DNAJC6/SPTB/EPS8/MAP1A/VIL1/TMOD1/VILL/AVIL/STMN4/GSN/ADD3/PDXP/SH3GL2/ADD2
GO_POSITIVE_REGULATION_OF_PHOSPHATIDYLINOSITOL_3_KINASE_SIGNALING	GO_POSITIVE_REGULATION_OF_PHOSPHATIDYLINOSITOL_3_KINASE_SIGNALING	84	0.54948	1.49691	0.00162354	0.0322855	0.0273237	5283	tags=51%, list=26%, signal=38%	NTRK2/ERBB4/EPO/IGF1/PRR5L/AGT/MYOC/NTF3/PDGFRA/KIT/PIK3AP1/WNT16/NCF1/SELP/FLT3/HCLS1/PDGFB/RELN/PIK3CG/ROR1/PDGFRB/F2/PDGFD/NTRK1/FYN/FGFR1/NTRK3/F2R/ANGPT1/EPOR/FGR/CD28/PIK3CA/KDR/HCST/IGF1R/IRS2/SERPINA12/GH1/TEK/SEMA4D/CCL5/PIK3R5
GO_CARDIAC_MUSCLE_FIBER_DEVELOPMENT	GO_CARDIAC_MUSCLE_FIBER_DEVELOPMENT	10	0.825578	1.67905	0.00165573	0.0327965	0.0277562	1675	tags=70%, list=8%, signal=64%	MYO18B/TCAP/MYH6/TTN/BMP4/MYH11/SGCD
GO_POSITIVE_REGULATION_OF_CALCIUM_ION_TRANSMEMBRANE_TRANSPORT	GO_POSITIVE_REGULATION_OF_CALCIUM_ION_TRANSMEMBRANE_TRANSPORT	65	0.579455	1.54959	0.00169448	0.0334329	0.0282948	3322	tags=37%, list=16%, signal=31%	HAP1/GSTM2/CASQ1/KCNE3/ATP2A1/S100A1/CACNA2D1/ANK2/TRDN/CX3CL1/STAC/THY1/SNCA/CXCL9/ATP1B1/CD19/STAC3/EHD3/F2/STAC2/PLCG2/CXCL10/NTSR1/FGF14
GO_NEURAL_CREST_CELL_MIGRATION	GO_NEURAL_CREST_CELL_MIGRATION	56	0.588837	1.55379	0.00171411	0.0335688	0.0284098	5159	tags=55%, list=25%, signal=42%	SEMA3D/ERBB4/GBX2/SEMA3G/SEMA6C/SEMA5B/FN1/BMP4/SHH/SEMA6D/FOLR1/ISL1/SEMA7A/KITLG/GDNF/SOX8/SEMA3B/BMP7/EDN3/HAND2/HTR2B/NRP2/TBX1/TWIST1/ANXA6/SMO/SOX10/OVOL2/SEMA5A/SEMA4D/SEMA4G
GO_MESONEPHROS_DEVELOPMENT	GO_MESONEPHROS_DEVELOPMENT	103	0.53341	1.46921	0.00171466	0.0335688	0.0284098	3839	tags=39%, list=19%, signal=32%	GPC3/RARB/SIM1/CALB1/SLIT2/ADAMTS16/WNT6/SIX4/OSR1/ZBTB16/BMP4/AGT/SHH/WNT2B/SALL1/REN/SMAD6/FOXJ1/WNT11/NPNT/WNT1/GDF11/GDNF/SOX8/FGFR2/FOXC2/BMP7/SIX2/BCL2/EYA1/PAX2/FGF10/GREM1/FGF1/EPCAM/MAGED1/FGFR1/TCF21/BDNF/WNT9B
GO_REGULATION_OF_ANTIGEN_RECEPTOR_MEDIATED_SIGNALING_PATHWAY	GO_REGULATION_OF_ANTIGEN_RECEPTOR_MEDIATED_SIGNALING_PATHWAY	61	0.584044	1.55304	0.00175448	0.0342148	0.0289565	5034	tags=51%, list=25%, signal=38%	BLK/CD22/PAX5/CARD11/LCK/STAP1/FCRL3/THY1/LILRB4/CCR7/CD19/TRAT1/SH2D1A/SLA2/CEACAM1/CD160/PVRIG/PLCL2/PRKCB/UBASH3A/KCNN4/ADA/FCGR2B/PTPRC/BTN2A2/CD226/CMTM3/PRKCH/GPS2/CD300A/PTPN22
GO_CARDIAC_SEPTUM_DEVELOPMENT	GO_CARDIAC_SEPTUM_DEVELOPMENT	108	0.525095	1.44919	0.00176411	0.0342148	0.0289565	3193	tags=31%, list=16%, signal=27%	XIRP2/RARB/SLIT2/STRA6/PROX1/HEY1/HEY2/BMP5/ANK2/BMP4/NOS3/SLIT3/PCSK5/TBX3/TBX2/ZFPM2/SALL1/TBX5/SALL4/SMAD6/TGFBR3/ISL1/WNT11/SOX11/FZD1/NOTCH1/FGFR2/HEYL/BMP7/TP53/WNT5A/GJA5/NRP2/FZD2
GO_NEGATIVE_REGULATION_OF_ACTIN_FILAMENT_POLYMERIZATION	GO_NEGATIVE_REGULATION_OF_ACTIN_FILAMENT_POLYMERIZATION	55	0.592009	1.55945	0.00176798	0.0342148	0.0289565	3928	tags=42%, list=19%, signal=34%	LMOD3/LMOD2/SLIT2/TMOD4/TMSB15A/TMSB15B/SPTB/EPS8/FHOD3/VIL1/TMOD1/VILL/AVIL/GSN/ADD3/ADD2/KANK3/SCIN/SVIL/PFN2/SPTBN5/LMOD1/SPTBN4
GO_NEGATIVE_REGULATION_OF_PROTEIN_POLYMERIZATION	GO_NEGATIVE_REGULATION_OF_PROTEIN_POLYMERIZATION	68	0.56956	1.52799	0.00179542	0.0344288	0.0291376	4020	tags=41%, list=20%, signal=33%	LMOD3/LMOD2/STMN2/SLIT2/TMOD4/TMSB15A/TMSB15B/SPTB/EPS8/FHOD3/SNCA/VIL1/TMOD1/VILL/INPP5J/AVIL/GSN/ADD3/ADD2/KANK3/SCIN/SVIL/PFN2/SPTBN5/CLIP3/LMOD1/SPTBN4/MAP2
GO_RIBOSOMAL_SMALL_SUBUNIT_BIOGENESIS	GO_RIBOSOMAL_SMALL_SUBUNIT_BIOGENESIS	64	-0.397183	-1.64377	0.00179856	0.0344288	0.0291376	5688	tags=48%, list=28%, signal=35%	NAT10/RPS10/GTF2H5/RPS19/RRS1/TBL3/LSM6/NOL10/TSR2/LTV1/RPS17/RPS7/HEATR1/RPSA/RIOK3/SURF6/NOP14/RPL38/SRFBP1/WDR3/RPS8/RPS14/NOB1/NPM1/RIOK2/RPP40/RPS24/RIOK1/BMS1/RPS28/UTP3
GO_HEMIDESMOSOME_ASSEMBLY	GO_HEMIDESMOSOME_ASSEMBLY	12	-0.729897	-2.00794	0.00179949	0.0344288	0.0291376	2859	tags=50%, list=14%, signal=43%	PLEC/LAMA3/ITGA6/KRT5/KRT14/COL17A1
GO_DIGESTIVE_SYSTEM_DEVELOPMENT	GO_DIGESTIVE_SYSTEM_DEVELOPMENT	139	0.506116	1.41261	0.00185436	0.0353361	0.0299054	4871	tags=47%, list=24%, signal=36%	RARB/GLI2/NKX3-2/CYP1A1/STRA6/CPS1/SFRP2/FOXE1/ALDH1A2/CCKBR/BMP4/NKX2-3/DACT1/FGF9/COL3A1/DAB1/SHH/FOXF1/SHOX2/PDGFRA/KIT/CLDN18/PCSK5/SFRP5/TBX2/SCT/NODAL/RBPMS2/SALL1/NKX2-2/HRH2/WNT11/PKDCC/SOX11/NOTCH1/FGFR2/TGFB3/SIX2/XBP1/BCL2/WNT5A/GIP/SOX17/FGF10/IL6ST/RARRES2/ADA/ASCL1/TCF21/NKX2-6/CDKN1A/IFT172/ID2/CELA1/TCF7/WLS/CCDC39/GLI1/MIXL1/GATA4/ASS1/SMO/SOX10/OVOL2/VANGL2
GO_POSITIVE_REGULATION_OF_MITOPHAGY	GO_POSITIVE_REGULATION_OF_MITOPHAGY	10	-0.764758	-1.97618	0.0018609	0.0353361	0.0299054	4276	tags=90%, list=21%, signal=71%	HDAC6/MFN2/OPTN/SMURF1/VPS13C/VPS13D/HUWE1/PINK1/TOMM7
GO_MATURATION_OF_LSU_RRNA	GO_MATURATION_OF_LSU_RRNA	26	-0.585062	-1.99129	0.00191113	0.036154	0.0305977	5090	tags=65%, list=25%, signal=49%	MAK16/PES1/RPL7L1/RPL35/RPL7/RRP15/RPL7A/RPL10A/EIF6/ZNHIT6/NHP2/RPF1/RSL1D1/LAS1L/BOP1/MRPL1/NSA2
GO_RIBOSOMAL_LARGE_SUBUNIT_BIOGENESIS	GO_RIBOSOMAL_LARGE_SUBUNIT_BIOGENESIS	68	-0.535051	-2.24155	0.0019685	0.0367419	0.0310952	5696	tags=69%, list=28%, signal=50%	TRAF7/RPF2/RPL26/MRPL11/RPL23A/GTPBP4/RRS1/RPL12/NOP16/MAK16/HEATR3/PES1/RPL7L1/RPL14/NIP7/RPL35/RPL7/MRPL20/RRP15/RPL3/SURF6/RPL7A/RSL24D1/RPL10A/SDAD1/RPL38/EIF6/RPL26L1/RPL5/ZNHIT6/MRTO4/NHP2/RPLP0/RPF1/EBNA1BP2/RSL1D1/LAS1L/RPL10/BOP1/RPL6/DDX28/MRPL1/RPL11/NPM1/NSA2/NVL/RPL10L
GO_REGULATION_OF_NOTCH_SIGNALING_PATHWAY	GO_REGULATION_OF_NOTCH_SIGNALING_PATHWAY	93	0.53868	1.47536	0.00197279	0.0367419	0.0310952	3521	tags=31%, list=17%, signal=26%	DLK1/MESP1/ENHO/HEY1/CHAC1/HEY2/POSTN/NOS3/MFNG/KIT/BCL6/EGF/MAGEA1/LFNG/WNT1/HES5/NOTCH1/DLL4/DLK2/GATA2/BMP7/NRARP/DTX1/FGF10/IL6ST/DLX2/PRKCI/PDCD10/ASCL1
GO_REGULATION_OF_SKELETAL_MUSCLE_FIBER_DEVELOPMENT	GO_REGULATION_OF_SKELETAL_MUSCLE_FIBER_DEVELOPMENT	10	0.820424	1.66857	0.00197415	0.0367419	0.0310952	1439	tags=60%, list=7%, signal=56%	MYOD1/MYF6/LMOD3/MYOG/SHOX2/MYF5
GO_SODIUM_ION_HOMEOSTASIS	GO_SODIUM_ION_HOMEOSTASIS	51	0.60178	1.5736	0.00198745	0.0367419	0.0310952	2634	tags=39%, list=13%, signal=34%	ATP1A2/ATP4A/C7/AGTR1/AGT/SCNN1A/DRD2/ATP1A3/AVPR1A/CYP4F2/SCNN1B/NPR1/AVPR2/ADORA1/ATP1B1/SCNN1G/ADORA2A/SLC12A3/TMPRSS3/ATP1B2
GO_COCHLEA_DEVELOPMENT	GO_COCHLEA_DEVELOPMENT	50	0.602225	1.57296	0.00198974	0.0367419	0.0310952	5292	tags=60%, list=26%, signal=45%	KCNK2/GLI2/CALB1/PVALB/HEY2/MYO3A/SOBP/FRZB/SLC26A5/GABRB2/MYO3B/TIFAB/CTHRC1/MCM2/GATA2/ZEB1/EPHA4/WNT5A/EYA1/PAX2/FZD2/TBX1/NTRK3/SLC17A8/DVL2/VANGL2/DCHS1/GRHL3/GABRA5/PSAP
GO_T_CELL_ACTIVATION	GO_T_CELL_ACTIVATION	463	0.434883	1.24898	0.0019999	0.0367419	0.0310952	5400	tags=39%, list=26%, signal=29%	PCK1/PLA2G2D/GLI2/IGFBP2/EPO/IGF1/CAMK4/LEF1/HLA-G/CCL21/ARG1/MYB/FZD7/GRAP2/ZBTB16/MICB/THEMIS/DPP4/TOX/BMP4/CCL19/NKX2-3/NFATC2/CD5/SHH/SIT1/CARD11/CD27/LCK/CD3G/KIT/IL12A/TNFSF4/VCAM1/BCL6/LY9/TNFRSF13C/THY1/ZAP70/CLC/TMIGD2/LILRB4/GPNMB/PAK3/FOXJ1/CCR7/CD8B/ADORA2A/AIRE/CD7/ITK/LAX1/RASAL3/LFNG/TBX21/IL23R/TFRC/WNT1/IL23A/GSN/LGALS9/FOXN1/TNFRSF18/BTLA/ZNF683/TNFRSF4/SOCS1/SLA2/PRKCQ/DLL4/PIK…
GO_REGULATION_OF_SUPRAMOLECULAR_FIBER_ORGANIZATION	GO_REGULATION_OF_SUPRAMOLECULAR_FIBER_ORGANIZATION	330	0.448692	1.28166	0.002	0.0367419	0.0310952	5391	tags=35%, list=26%, signal=27%	TRIM54/SYNPO2L/ACTN2/PPP1R9A/FGF13/SYNPO2/LMOD3/LMOD2/STMN2/SLIT2/TMOD4/TMSB15A/PROX1/CCL21/LIMCH1/TMSB15B/SPTB/ELN/CAV3/MAPT/ACTR3C/WASF3/EPS8/CHRNA7/MYOC/CCL11/EMILIN1/SHANK1/MAP1A/CX3CL1/FHOD3/SNCA/CXCL12/FES/PAK3/MAGEL2/CCR7/HCLS1/APOE/CRYAB/VIL1/MEF2C/MYLK3/WNT11/CYFIP2/SERPINF2/TMOD1/VILL/INPP5J/AVIL/GSN/AEBP1/ADD3/PDXP/ADD2/NPHS1/RGS4/TGFB3/ARHGAP28/CCL26/KANK3/LPAR1/HSPA1A/SCIN/CLU/GBA2/H…
GO_T_CELL_DIFFERENTIATION	GO_T_CELL_DIFFERENTIATION	244	0.466257	1.32341	0.0020004	0.0367419	0.0310952	5336	tags=42%, list=26%, signal=32%	PCK1/PLA2G2D/GLI2/CAMK4/LEF1/HLA-G/MYB/FZD7/ZBTB16/THEMIS/TOX/BMP4/CCL19/NKX2-3/NFATC2/SHH/CARD11/CD27/LCK/CD3G/KIT/IL12A/TNFSF4/BCL6/LY9/ZAP70/LILRB4/FOXJ1/CCR7/AIRE/ITK/LFNG/TBX21/IL23R/WNT1/IL23A/LGALS9/FOXN1/TNFRSF18/ZNF683/SOCS1/DLL4/ZEB1/PRR7/SLAMF6/GPR18/IL2RA/TP53/XBP1/FZD8/BCL2/IL7R/NRARP/SATB1/DTX1/IRF4/BATF/CD8A/CD3E/CD3D/IL12RB1/RORC/CR1/ADA/PAX1/IL12B/MDK/CD83/LOXL3/PTGER4/EOMES/TMEM…
GO_EXPORT_ACROSS_PLASMA_MEMBRANE	GO_EXPORT_ACROSS_PLASMA_MEMBRANE	56	0.586375	1.54729	0.00202576	0.0370411	0.0313484	5643	tags=59%, list=27%, signal=43%	ATP1A2/KCNE3/ATP4A/KCNH2/PDZK1/SLC8A3/ATP1A3/KCNA2/SLC15A2/FXYD2/ATP1B1/FXYD1/SLC29A4/SLC40A1/SLC8A2/KCNE4/ATP1B2/KCNE1/KCNIP2/ATP12A/ABCC5/SLC4A4/ABCC4/ABCB1/RGS9/GJA1/KCNA5/ATP1B3/ATP4B/KCNT2/ABCG2/ATP1A4/KCNE2
GO_AXONAL_TRANSPORT	GO_AXONAL_TRANSPORT	54	0.591159	1.55396	0.00203136	0.0370411	0.0313484	3050	tags=26%, list=15%, signal=22%	UCHL1/HAP1/KIF5A/SYBU/NEFL/TMEM108/MAPT/KIF1A/MAP1A/AP3B2/KIF5C/TRAK2/TRIM46/CNIH2
GO_B_CELL_ACTIVATION	GO_B_CELL_ACTIVATION	242	0.465721	1.3216	0.00205021	0.0371067	0.031404	4976	tags=38%, list=24%, signal=29%	BLK/MS4A1/LEF1/CD79A/CD22/NKX2-3/CD38/NFATC2/CARD11/CDH17/MFNG/CD27/POU2F2/KIT/TLR9/CD180/ONECUT1/CMTM7/TNFSF4/FCRL3/CXCR5/VCAM1/BCL6/TNFRSF13C/ZAP70/FLT3/TBC1D10C/FOXJ1/AICDA/CD19/LAX1/MEF2C/LFNG/TBX21/TFRC/ITGA4/BANK1/TNFRSF13B/ITM2A/PKN1/TNFRSF4/INPP5D/CD70/IKZF3/SLAMF8/LYL1/TP53/BTK/XBP1/BCL2/IL7R/POU2AF1/CD40LG/PLCL2/DNAJB9/CD79B/PLCG2/BATF/TLR4/PRKCB/HHEX/NTRK1/EXOSC3/C17orf99/GAPT/PCID2/TN…
GO_NEGATIVE_REGULATION_OF_CELLULAR_RESPONSE_TO_GROWTH_FACTOR_STIMULUS	GO_NEGATIVE_REGULATION_OF_CELLULAR_RESPONSE_TO_GROWTH_FACTOR_STIMULUS	148	0.499601	1.39772	0.00205421	0.0371067	0.031404	4348	tags=36%, list=21%, signal=28%	PEG10/FBN2/WFIKKN2/CHRDL1/SLIT2/SFRP2/ADAMTS12/SORL1/SOSTDC1/AGT/SULF1/EMILIN1/SLC2A10/FBN1/IL12A/ONECUT1/SKIL/ASPN/RBPMS2/CHRD/SMAD6/FUZ/TGFBR3/WNT1/GPC1/VEPH1/FZD1/NOTCH1/HTRA4/TGFB3/GREM2/CXCL13/TP53/HTRA3/WNT5A/HSPA1A/SOST/SHISA2/PMEPA1/GREM1/HHEX/ADAMTSL2/CREB3L1/IL12B/VASN/BAMBI/PRDM16/TGFB1I1/SPRED1/BMPER/ADAM17/HTRA1/GDF3
GO_SMOOTH_MUSCLE_CELL_PROLIFERATION	GO_SMOOTH_MUSCLE_CELL_PROLIFERATION	133	0.508271	1.41621	0.00205699	0.0371067	0.031404	3951	tags=36%, list=19%, signal=29%	ADIPOQ/APOD/IGF1/PDE1A/MMP9/MYB/PRKG1/ELN/NPPC/BMP4/NOS3/AGT/CNN1/NDRG2/FGF9/IGFBP5/SMPD3/IL12A/CX3CL1/MMP2/NPR1/HMOX1/RBPMS2/PTGIR/NDRG4/MEF2C/PPARGC1A/SERPINF2/HES5/AKR1B1/HTR1B/NPY5R/PDGFB/FGFR2/CYBA/TGFB3/PDGFRB/NOX1/PDGFD/CDH13/PTGS2/IL12B/ALOX12/CDKN1A/TPM1/ABCC4/ID2/VIPR2
GO_FLAVONOID_METABOLIC_PROCESS	GO_FLAVONOID_METABOLIC_PROCESS	15	0.750416	1.65006	0.00210362	0.0376635	0.0318752	1921	tags=47%, list=9%, signal=42%	UGT1A10/UGT1A9/CYP1A1/UGT1A6/UGT1A8/UGT1A1/PPARGC1A
GO_RESPONSE_TO_BMP	GO_RESPONSE_TO_BMP	156	0.495744	1.38901	0.00210368	0.0376635	0.0318752	4395	tags=38%, list=21%, signal=30%	GPC3/CHRDL1/GDF15/SFRP2/LEF1/ADAMTS12/SORL1/BMP5/SFRP4/LEFTY1/SOSTDC1/BMP4/COL2A1/SULF1/SMPD3/FBN1/FSTL1/SFRP5/BMP8A/GDF5/BMP8B/RGMA/SKIL/NODAL/RBPMS2/CHRD/RNF165/SMAD6/TGFBR3/WNT1/GDF6/HES5/SOX11/GDF1/FZD1/NOTCH1/TGFB3/HEYL/GREM2/BMP7/DLX5/HTRA3/COMP/WNT5A/BMP6/SOST/LEFTY2/GREM1/ADAMTS7/TMEM100/SLC33A1/SMAD9/PCSK6/BMPER/ACVRL1/AMHR2/HTRA1/GDF3/GATA4
GO_ETHANOL_OXIDATION	GO_ETHANOL_OXIDATION	12	0.782234	1.65002	0.00211023	0.0376635	0.0318752	1915	tags=50%, list=9%, signal=45%	ADH1B/ADH1C/ALDH1A1/ACSS1/ADH7/ALDH1B1
GO_CARBOHYDRATE_HOMEOSTASIS	GO_CARBOHYDRATE_HOMEOSTASIS	220	0.470205	1.33149	0.00215065	0.0382497	0.0323713	4979	tags=34%, list=24%, signal=26%	KCNJ11/FAM3B/CSRP3/PCK1/PRKAA2/ADIPOQ/ADCY5/SLC2A4/POMC/SYBU/FOXA3/CSMD1/KLF15/STAR/SSTR5/HKDC1/GCK/BRSK2/CNR1/CAV3/PDK4/MLXIPL/ZBTB20/SERPINF1/IGFBP5/FGF21/SLC39A14/CMA1/BHLHA15/ALOX5/PPP1R3G/HNF1A/PAX6/GCGR/GAS6/PPARGC1A/NMB/WFS1/CYBA/PTPRN2/HK3/LRP5L/XBP1/HNF4A/ADRA2A/PAX2/GHRL/FKBP1B/RBP4/RPH3AL/CFTR/GCKR/NOX4/BAIAP3/ICAM1/SOX4/ASPSCR1/ERN1/FFAR1/OXCT1/WDR35/GATA4/TRPV4/PIK3CA/PRKCE/ADCY8/GPR…
GO_NEURON_PROJECTION_EXTENSION	GO_NEURON_PROJECTION_EXTENSION	168	0.48765	1.37017	0.00220286	0.0389942	0.0330014	5377	tags=38%, list=26%, signal=28%	SEMA3D/SLIT2/DCLK1/PLXNA4/NTN1/ISLR2/SEMA3G/TMEM108/SEMA6C/SEMA5B/ARHGAP4/POSTN/MT3/FN1/CPNE5/MAPT/SLIT3/CPNE6/SEMA6D/CDH4/TNN/OLFM1/CXCL12/CXCR4/APOE/CYFIP2/SEMA7A/ITGA4/NRCAM/SH3GL2/SEMA3B/ALCAM/WNT5A/RIMS1/TRIM46/PLXNA1/TRPV2/NRP2/POU4F3/EMX1/RNF157/SYT2/BDNF/CDKL5/DPYSL2/NTRK3/FLRT1/KIAA0319/CPNE9/CPNE1/MAP2/MAG/NRN1L/DISC1/MAP3K13/LAMB2/SEMA5A/SEMA4D/DBN1/SEMA4G/MAP1B/VEGFA/IFRD1/AUTS2
GO_ENSHEATHMENT_OF_NEURONS	GO_ENSHEATHMENT_OF_NEURONS	132	0.507533	1.41364	0.00220795	0.0389942	0.0330014	4136	tags=35%, list=20%, signal=28%	NTRK2/RARB/ADAM22/FA2H/UGT8/BCAS1/MAL/SCN2A/ANK2/EGR2/TPPP/SLC8A3/WASF3/PLLP/MYOC/MPZ/TG/GAL3ST1/CMTM8/CNTNAP1/LGI4/KCNJ10/ABCD2/CXCR4/CLDN11/KEL/HES5/GPC1/ABCD1/DHH/EIF2AK3/ASPA/TSPAN2/LPAR1/ABCA2/ACSBG1/CLU/EPB41L3/AMIGO1/JAM2/GJC3/TMEM98/NTRK3/S100B/MAG/PMP22
GO_NEGATIVE_REGULATION_OF_AMINE_TRANSPORT	GO_NEGATIVE_REGULATION_OF_AMINE_TRANSPORT	27	0.670964	1.62865	0.0022221	0.0391074	0.0330972	3131	tags=59%, list=15%, signal=50%	CNR1/ADRA2B/DRD2/CHGA/SLC43A2/ADRA2C/ADORA1/ABAT/SNCA/HTR1B/TRH/NPY5R/SLC43A1/RGS4/ADRA2A/SYT11
GO_AXON_EXTENSION	GO_AXON_EXTENSION	121	0.515254	1.42952	0.00231237	0.0405548	0.0343221	5377	tags=38%, list=26%, signal=28%	SEMA3D/SLIT2/DCLK1/PLXNA4/NTN1/ISLR2/SEMA3G/SEMA6C/SEMA5B/ARHGAP4/MT3/FN1/MAPT/SLIT3/SEMA6D/CDH4/OLFM1/CXCL12/APOE/SEMA7A/NRCAM/SEMA3B/ALCAM/WNT5A/TRIM46/TRPV2/NRP2/POU4F3/BDNF/CDKL5/DPYSL2/NTRK3/KIAA0319/MAP2/MAG/DISC1/MAP3K13/LAMB2/SEMA5A/SEMA4D/DBN1/SEMA4G/MAP1B/VEGFA/IFRD1/AUTS2
GO_MEMBRANE_DEPOLARIZATION_DURING_CARDIAC_MUSCLE_CELL_ACTION_POTENTIAL	GO_MEMBRANE_DEPOLARIZATION_DURING_CARDIAC_MUSCLE_CELL_ACTION_POTENTIAL	22	0.697733	1.64508	0.00233233	0.0406945	0.0344404	2961	tags=50%, list=14%, signal=43%	SCN5A/CACNA1D/ATP1A2/CACNA2D1/CAV3/ANK2/SCN1B/CACNA1C/SCN4B/ANK3/GJA5
GO_VIRAL_RELEASE_FROM_HOST_CELL	GO_VIRAL_RELEASE_FROM_HOST_CELL	32	-0.501717	-1.80145	0.00233645	0.0406945	0.0344404	5464	tags=62%, list=27%, signal=46%	PC/TRIM13/CHMP2B/VAPA/PPID/TRIM5/MID2/TRIM26/CHMP4C/PML/PPIA/TRIM11/TRIM21/VPS37B/TRIM15/VPS4A/VPS4B/TRIM25/TRIM31/CAV2
GO_TERPENOID_METABOLIC_PROCESS	GO_TERPENOID_METABOLIC_PROCESS	122	0.514655	1.42816	0.00236217	0.0409023	0.0346162	3939	tags=34%, list=19%, signal=28%	CYP2W1/ADH1B/GPC3/UGT1A9/ADH1C/ALDH1A1/CYP1A1/STRA6/UGT1A8/STAR/ABCA4/GPC4/ALDH1A2/ADH7/CYP1B1/CYP2S1/LPL/ALDH8A1/AKR1C4/UGT1A1/APOE/HMGCS2/CYP26C1/PLB1/AKR1B1/GPC1/GPC6/RLBP1/CYP3A7/CYP1A2/PECR/GPC5/SDR16C5/GPC2/CYP26A1/RBP4/RARRES2/RDH12/RPE65/CYP3A4/APOA1/OPN1SW
GO_SEMI_LUNAR_VALVE_DEVELOPMENT	GO_SEMI_LUNAR_VALVE_DEVELOPMENT	37	0.630004	1.59392	0.00236457	0.0409023	0.0346162	2961	tags=38%, list=14%, signal=32%	SLIT2/STRA6/HEY1/HEY2/ELN/BMP4/NOS3/SLIT3/EMILIN1/SMAD6/NOTCH1/DLL4/HEYL/GJA5
GO_REGULATION_OF_SODIUM_ION_TRANSMEMBRANE_TRANSPORTER_ACTIVITY	GO_REGULATION_OF_SODIUM_ION_TRANSMEMBRANE_TRANSPORTER_ACTIVITY	53	0.592297	1.55409	0.00239846	0.0413339	0.0349815	3322	tags=42%, list=16%, signal=35%	WNK2/FGF13/ATP1A2/PCSK9/OSR1/FXYD6/CAV3/TESC/WNK3/SCN1B/DMD/FXYD2/ATP1B1/FGF11/FXYD1/KLHL24/NETO1/SCN4B/GPD1L/ANK3/FGF12/FGF14
GO_POSITIVE_REGULATION_OF_LIPID_METABOLIC_PROCESS	GO_POSITIVE_REGULATION_OF_LIPID_METABOLIC_PROCESS	142	0.500412	1.39785	0.00240589	0.0413339	0.0349815	5210	tags=39%, list=25%, signal=30%	ADIPOQ/CES1/STAR/FABP3/CCL21/AGTR1/SORBS1/PRKD1/MLXIPL/CCL19/ZBTB20/AGT/SMPD3/AVPR1A/PDGFRA/KIT/CCDC3/EEF1A2/ADORA1/FGF21/SCT/ABCD2/FLT3/CCR7/CD19/APOE/PPARGC1A/PDGFB/ABCD1/AADAC/PDGFRB/BMP6/F2/HTR2B/TNFAIP8L3/APOC1/FGF1/NR1H3/PTGS2/CPT1A/SPHK2/APOA1/TWIST1/FGR/PRKCE/PTK2B/FGF2/ADM/PNPLA2/ENPP7/PRKAA1/IRS2/STOML2/TEK/RGN/ABHD6
GO_RECEPTOR_CLUSTERING	GO_RECEPTOR_CLUSTERING	55	0.586276	1.54435	0.00244397	0.0416748	0.03527	3925	tags=36%, list=19%, signal=29%	ZDHHC2/CDH2/MUSK/PIGR/NRXN2/LRRC7/LRP4/THY1/APOE/LHFPL4/COLQ/ITGA4/GSN/RELN/NLGN1/ETV5/ITGAL/ITGB7/ITGB2/NRXN1
GO_ADAPTIVE_IMMUNE_RESPONSE	GO_ADAPTIVE_IMMUNE_RESPONSE	401	0.437812	1.25463	0.00244988	0.0416748	0.03527	5623	tags=41%, list=27%, signal=30%	C7/CAMK4/LEF1/HLA-G/CD79A/ARG1/GCNT3/MICB/TNFRSF17/THEMIS/CCL19/SIT1/GZMM/C6/SKAP1/HLA-DOB/AZGP1/CD27/CD3G/POU2F2/IL12A/TNFSF4/BCL6/LY9/CLEC4C/TNFRSF13C/C3/ZAP70/CLC/LILRB4/SH2D1B/FOXJ1/KLHL6/CD8B/AIRE/AICDA/CD7/ITK/CD19/LAX1/CTSH/MEF2C/TBX21/IL23R/CD244/TFRC/IL23A/TRAT1/TNFRSF13B/C4BPA/FCER2/CD247/SH2D1A/CD48/LIME1/BTLA/SUSD4/ZNF683/PKN1/INPP5D/SLA2/PRKCQ/TXK/PIK3CG/BMX/PRR7/CD70/SLAMF6/PDCD1/CX…
GO_IMPORT_INTO_CELL	GO_IMPORT_INTO_CELL	222	0.467429	1.32395	0.00245049	0.0416748	0.03527	3889	tags=32%, list=19%, signal=26%	KCNJ11/WNK2/ATP1A2/SLC29A2/LTF/ATP4A/KCNH2/FABP3/DNM1/SLC1A7/RAB3B/CACNA2D1/SLC7A8/SLC9A2/SLC8A3/SLC2A5/AGT/SLC12A7/WNK3/TRPV6/SLC2A10/DRD2/ATP1A3/FOLR1/SLC43A2/SLC7A2/KCNJ12/KCNJ10/KCNJ8/TRPV3/SLC39A14/DNM3/SLC15A2/FXYD2/SNCA/ATP1B1/ABCC9/KCNJ4/SLC18A2/SLC12A3/SLC27A2/SLC29A4/SLC1A1/ITGA4/GDNF/SLC43A1/SLC9A4/HPCA/SLC8A2/FAM155A/RGS4/TREM2/SLC1A2/NOS1/ATP1B2/TRPV2/SLC6A6/KCNJ6/NTSR1/FYN/SLC18A1/S…
GO_REGULATION_OF_PHOSPHATIDYLINOSITOL_3_KINASE_SIGNALING	GO_REGULATION_OF_PHOSPHATIDYLINOSITOL_3_KINASE_SIGNALING	118	0.514144	1.4253	0.00246392	0.0417626	0.0353443	5283	tags=45%, list=26%, signal=34%	NTRK2/ERBB4/PIP5K1B/EPO/IGF1/PRR5L/AGT/MYOC/NTF3/PDGFRA/KIT/PIK3AP1/WNT16/NCF1/SELP/FLT3/HCLS1/CRNN/LIME1/PDGFB/PIK3IP1/RELN/PIK3CG/ROR1/CEACAM1/PDGFRB/F2/PDGFD/NTRK1/FYN/FGFR1/PIP4K2A/NTRK3/PPP1R16B/F2R/ANGPT1/TWIST1/EPOR/FGR/CD28/PIK3CA/NLRC3/KDR/BTN2A2/HCST/IGF1R/IRS2/SERPINA12/GH1/TEK/SEMA4D/CCL5/PIK3R5
GO_CELL_FATE_DETERMINATION	GO_CELL_FATE_DETERMINATION	42	0.611931	1.57041	0.00249628	0.0420896	0.035621	3595	tags=48%, list=18%, signal=39%	MYOD1/MESP1/PROX1/BMP4/TBX2/NKX2-2/PAX6/EBF2/MEF2C/ISL1/PTCH2/PRRX1/LBX1/WNT1/GATA2/PAX2/SOX17/HOXA2/ASCL1/DSCAML1
GO_REGULATION_OF_CELL_CELL_ADHESION	GO_REGULATION_OF_CELL_CELL_ADHESION	405	0.438181	1.25573	0.00249988	0.0420896	0.035621	5400	tags=40%, list=26%, signal=30%	MEGF10/PCK1/ADIPOQ/ZDHHC2/PLA2G2D/GLI2/BLK/SOX2/IGFBP2/EPO/IGF1/LEF1/HLA-G/CCL21/ARG1/CEACAM6/EPHA7/MYB/GRAP2/ZBTB16/PRKG1/DPP4/BMP4/CCL19/CD5/SHH/CARD11/ZNF703/SKAP1/CD27/LCK/IL12A/CX3CL1/TNFSF4/VCAM1/ABAT/SELP/BCL6/NODAL/TNFRSF13C/THY1/ZAP70/ALOX5/TMIGD2/LILRB4/CXCL12/GPNMB/PAK3/FOXJ1/CCR7/ADORA2A/LAX1/RASAL3/TBX21/IL23R/SERPINF2/TFRC/WNT1/ITGA4/IL23A/LGALS9/BTLA/ADAMTS18/SOCS1/NOTCH1/PRKCQ/CCL…
GO_CELLULAR_RESPONSE_TO_CAFFEINE	GO_CELLULAR_RESPONSE_TO_CAFFEINE	10	0.81088	1.64916	0.00254728	0.0424315	0.0359104	2697	tags=70%, list=13%, signal=61%	GSTM2/CACNA1S/RYR1/TMEM38A/CASQ2/PPARGC1A/TMEM38B
GO_CANONICAL_WNT_SIGNALING_PATHWAY	GO_CANONICAL_WNT_SIGNALING_PATHWAY	314	0.449948	1.28402	0.00255	0.0424315	0.0359104	3193	tags=24%, list=16%, signal=21%	NOTUM/LGR5/WNK2/GPC3/SOX2/NKD2/IGFBP2/GPRC5B/MESP1/SFRP2/DKK4/WNT6/LEF1/LGR6/FZD7/CDH2/WNT9A/SFRP4/WNT10B/SOSTDC1/DACT1/AXIN2/FGF9/SHH/TMEM170B/FRZB/ZNF703/WNT2B/FOLR1/BICC1/COL1A1/TNN/SFRP5/MITF/LRP4/PYGO1/WNT2/DKK2/WNT16/EGF/IGFBP4/WNT5B/CTHRC1/MLLT3/FUZ/APOE/DAAM2/ISL1/WNT11/TLE2/WNT1/LYPD6/PTPRO/TMEM198/FZD1/NOTCH1/FGFR2/CTNND2/WWTR1/DDIT3/DKKL1/DACT3/NKD1/DLX5/FZD8/FZD10/WNT5A/SIAH2/KREMEN1/…
GO_CELL_SUBSTRATE_ADHESION	GO_CELL_SUBSTRATE_ADHESION	336	0.444306	1.26958	0.00255	0.0424315	0.0359104	6020	tags=43%, list=29%, signal=31%	ACTN2/SGCE/FREM1/EDIL3/APOD/VIT/CCL21/CEACAM6/ADAMTS12/LIMCH1/FZD7/SORBS1/POSTN/FN1/ITGA2B/MYOC/SPOCK1/COL3A1/EMILIN1/MMP12/ITGA7/FOXF1/ATRNL1/EPDR1/SKAP1/ITGA8/COL1A1/EGFLAM/TNN/ITGBL1/FBLN2/RAC3/CX3CL1/ONECUT1/MYF5/OLFM4/VCAM1/MERTK/VWA2/BCL6/MSLN/CDKN2A/THY1/SMAD6/NID2/CCR7/COL8A1/FERMT2/GAS6/ACTN3/SMOC2/CD96/NPNT/WNT1/ITGA4/PTPRO/PPFIA2/EPHB1/BCAM/PARVG/NOTCH1/ANGPT2/CCDC80/CCL28/ITGA1/ITGA11…
GO_NEURAL_PRECURSOR_CELL_PROLIFERATION	GO_NEURAL_PRECURSOR_CELL_PROLIFERATION	147	0.497822	1.39273	0.00255498	0.0424315	0.0359104	5084	tags=41%, list=25%, signal=31%	IGF2BP1/FGF13/GLI2/ARX/GBX2/PROX1/SOX5/CEND1/LEF1/CDH2/DMRTA2/INSM1/ARTN/TOX/KIF1A/LHX5/SHH/DRD2/CX3CL1/WNT2/EGF/PAX6/FABP7/PITX3/CDON/WNT1/SMARCD3/NUMBL/POU3F3/HHIP/EMX2/EPHB1/NOTCH1/FGFR2/DLL4/GATA2/LIMS2/TP53/WNT5A/RPGRIP1/FGFR1/DCT/GPR37L1/ASCL1/MDK/EMX1/BDNF/DAGLA/BTG2/ID2/RASSF10/GLI1/RORA/DISC1/ZNF503/EML1/SMO/SOX10/AKNA/ADCYAP1/DBN1
GO_POSTSYNAPTIC_MEMBRANE_ORGANIZATION	GO_POSTSYNAPTIC_MEMBRANE_ORGANIZATION	40	0.618707	1.57901	0.00256219	0.0424315	0.0359104	3443	tags=40%, list=17%, signal=33%	RAPSN/ZDHHC2/LRRC4/CDH2/MUSK/NRXN2/LRP4/CHRNB1/APOE/LHFPL4/COLQ/GDNF/NLGN4X/RELN/NLGN1/ETV5
GO_POSITIVE_REGULATION_OF_CELL_CELL_ADHESION	GO_POSITIVE_REGULATION_OF_CELL_CELL_ADHESION	264	0.459834	1.30737	0.00270014	0.0445699	0.0377202	5400	tags=43%, list=26%, signal=32%	MEGF10/PCK1/GLI2/SOX2/IGFBP2/EPO/IGF1/LEF1/HLA-G/CCL21/CEACAM6/MYB/GRAP2/ZBTB16/DPP4/CCL19/CD5/SHH/CARD11/SKAP1/CD27/LCK/IL12A/CX3CL1/TNFSF4/VCAM1/SELP/BCL6/NODAL/TNFRSF13C/THY1/ZAP70/ALOX5/TMIGD2/LILRB4/PAK3/CCR7/RASAL3/IL23R/SERPINF2/TFRC/ITGA4/IL23A/LGALS9/BTLA/SOCS1/PRKCQ/CD70/PDCD1/IL2RA/CXCL13/BMP7/ANK3/CCDC88B/XBP1/WNT5A/IL7R/CD160/CD40LG/ADAM19/CD6/KLRK1/PODXL/CD3E/EBI3/FYN/IL6ST/IL12RB1/…
GO_SKELETAL_MUSCLE_CELL_DIFFERENTIATION	GO_SKELETAL_MUSCLE_CELL_DIFFERENTIATION	63	0.570916	1.52276	0.0027283	0.0448881	0.0379895	3982	tags=46%, list=19%, signal=37%	MYOD1/RBM24/MEGF10/MYF6/MYOG/ANKRD1/SMYD1/SIX4/ANKRD2/DMRTA2/PAX5/EGR2/MYF5/MYLK2/MEF2C/HLF/CDON/SOX11/GPC1/SOX8/EPHB1/NOTCH1/HEYL/ZNF689/NUPR1/TBX1/EOMES/BTG2/S100B
GO_MUSCLE_HYPERTROPHY	GO_MUSCLE_HYPERTROPHY	81	0.543856	1.47772	0.00274307	0.0449845	0.0380711	3341	tags=30%, list=16%, signal=25%	CSRP3/TRIM63/TCAP/MYH6/MYH7/TTN/PI16/KLF15/IGF1/LMCD1/HEY2/CAV3/AGT/MYOC/IGFBP5/MEF2C/SORBS2/NOTCH1/CYBA/RGS4/HAND2/HTR2B/IL6ST/PDE5A
GO_GLUTAMATE_SECRETION	GO_GLUTAMATE_SECRETION	44	0.604951	1.56086	0.00275322	0.0450048	0.0380883	3989	tags=45%, list=19%, signal=37%	NTRK2/GLS2/SLC1A7/AVPR1A/ADORA1/PPFIA4/ADORA2A/SLC1A1/TRH/NPY5R/PPFIA2/SLC1A2/RIMS1/RAB3A/NTSR1/KMO/CPLX1/P2RX7/BDNF/SLC17A7
GO_CARDIAC_LEFT_VENTRICLE_MORPHOGENESIS	GO_CARDIAC_LEFT_VENTRICLE_MORPHOGENESIS	14	0.75511	1.6404	0.00278653	0.0453607	0.0383895	2354	tags=43%, list=11%, signal=38%	SFRP2/HEY2/FOXF1/TBX5/NPY5R/NOTCH1
GO_REGULATION_OF_SKELETAL_MUSCLE_ADAPTATION	GO_REGULATION_OF_SKELETAL_MUSCLE_ADAPTATION	12	0.773385	1.63136	0.00279295	0.0453607	0.0383895	1922	tags=50%, list=9%, signal=45%	TNNC1/CAMK2B/MYH7/TNNI1/IGFBP5/ACTN3
GO_ORGANIC_ACID_TRANSPORT	GO_ORGANIC_ACID_TRANSPORT	336	0.443144	1.26626	0.00285	0.0461389	0.0390481	4541	tags=33%, list=22%, signal=26%	NTRK2/SLC7A4/NOS2/PRKAA2/ATP1A2/CES1/PLA2G2D/PLA2G2A/SV2A/GLS2/STRA6/SLC38A11/FABP3/ARG1/SLC1A7/OSR1/OCA2/SLC7A8/SLC38A5/SLC16A14/AGT/SLC36A2/SLC16A12/DRD2/FOLR3/AVPR1A/SLCO2A1/ABCB4/FOLR1/SLC43A2/SLC7A2/CYP4F2/KCNJ10/SLC26A5/SLC13A5/SLC26A1/ADORA1/ABCD2/ABAT/SLC3A1/PLIN2/AKR1C4/PPFIA4/ADORA2A/APOE/SLC16A4/LCN1/SLC27A2/NMB/SLC26A9/SLC29A4/SLC16A10/SLC1A1/HTR1B/TRH/NPY5R/PPFIA2/SLC43A1/ABCD1/SLC7A…
GO_LATERAL_SPROUTING_FROM_AN_EPITHELIUM	GO_LATERAL_SPROUTING_FROM_AN_EPITHELIUM	13	0.763801	1.63642	0.00287761	0.0463316	0.0392112	3091	tags=69%, list=15%, signal=59%	GLI2/BMP4/SULF1/SHH/AR/FGFR2/BMP7/WNT5A/FGF10
GO_MATURE_B_CELL_DIFFERENTIATION	GO_MATURE_B_CELL_DIFFERENTIATION	28	0.662992	1.61629	0.00288025	0.0463316	0.0392112	4696	tags=68%, list=23%, signal=52%	NKX2-3/CDH17/MFNG/POU2F2/CMTM7/CD19/LFNG/ITM2A/SLAMF8/XBP1/POU2AF1/PLCL2/PLCG2/C17orf99/ADA/FCGR2B/PTK2B/ITFG2/DOCK10
GO_BARBED_END_ACTIN_FILAMENT_CAPPING	GO_BARBED_END_ACTIN_FILAMENT_CAPPING	20	0.703739	1.62905	0.00294304	0.0471915	0.0399388	3152	tags=45%, list=15%, signal=38%	EPS8/VIL1/VILL/AVIL/GSN/ADD3/ADD2/SCIN/SVIL
GO_CELLULAR_RESPONSE_TO_RETINOIC_ACID	GO_CELLULAR_RESPONSE_TO_RETINOIC_ACID	63	0.567734	1.51427	0.00298569	0.0477238	0.0403894	3839	tags=43%, list=19%, signal=35%	PCK1/MYOG/LTK/WNT6/OSR1/MYB/FZD7/ALDH1A2/WNT9A/WNT10B/TESC/SERPINF1/COL1A1/WNT2/WNT5B/WNT11/FGFR2/STRA8/FZD10/WNT5A/RORB/PAX2/HOXA2/TBX1/EPHA3/NTRK3/WNT9B
GO_RESPONSE_TO_TRANSFORMING_GROWTH_FACTOR_BETA	GO_RESPONSE_TO_TRANSFORMING_GROWTH_FACTOR_BETA	237	0.461884	1.31016	0.00305031	0.0485522	0.0410904	4340	tags=33%, list=21%, signal=27%	PEG10/PARD6A/FBN2/PENK/WFIKKN2/ANKRD1/GDF15/SOX5/STAR/ARG1/POSTN/CAV3/CILP/FOXH1/LEFTY1/COL3A1/EMILIN1/SLC2A10/ZNF703/ITGA8/FOLR1/COL1A1/FBN1/CLDN5/ONECUT1/GDF5/WNT2/SKIL/NODAL/ASPN/SMAD6/FERMT2/MXRA5/TGFBR3/MEF2C/PPARGC1A/SOX6/PDE3A/COL1A2/NPNT/WNT1/SOX11/VEPH1/FGFR2/HTRA4/ZEB1/TGFB3/TP53/HTRA3/WNT5A/LTBP3/HSPA1A/LEFTY2/PMEPA1/PDGFD/FYN/GDF10/ADAMTSL2/NOX4/DUSP15/CDKN1C/FNDC4/COL4A2/VASN/BAMBI/P…
GO_PROSTATIC_BUD_FORMATION	GO_PROSTATIC_BUD_FORMATION	10	0.804694	1.63658	0.00305674	0.0485522	0.0410904	3091	tags=80%, list=15%, signal=68%	GLI2/BMP4/SULF1/SHH/AR/BMP7/WNT5A/FGF10
GO_RIBOSOMAL_LARGE_SUBUNIT_ASSEMBLY	GO_RIBOSOMAL_LARGE_SUBUNIT_ASSEMBLY	28	-0.551699	-1.92179	0.00308008	0.0487696	0.0412744	3924	tags=68%, list=19%, signal=55%	TRAF7/RPF2/MRPL11/RPL23A/RRS1/RPL12/MRPL20/RPL3/RSL24D1/RPL38/RPL5/MRTO4/RPLP0/RPL10/BOP1/RPL6/DDX28/RPL11/RPL10L
GO_PEPTIDE_SECRETION	GO_PEPTIDE_SECRETION	490	0.429797	1.23574	0.00314984	0.0496031	0.0419798	4618	tags=32%, list=22%, signal=26%	KCNJ11/FAM3B/PARD6A/NOS2/CACNA1D/TTN/ANKRD1/BLK/PCLO/ADCY5/SYBU/CLEC9A/RASL10B/MYOM1/CPLX3/KRT20/SSTR5/IGF1/RAB3B/CD22/ACHE/GCK/BRSK2/CNR1/SORL1/FN1/DPP4/APBB1/SCAMP5/CADM1/ORM1/ICA1/AGT/CD38/SCG2/LPL/DRD2/CHGA/SMPD3/CD200/POU2F2/OR51E2/CACNA1C/TLR9/IL12A/MAFA/PCSK5/SLC30A8/OLFM2/CX3CL1/BMP8A/ADRA2C/TNFSF4/ADORA1/SCT/ABAT/MTTP/ALOX15B/ALOX5/HNF1A/C1QTNF3/RCN3/FAM3D/ADORA2A/RAB15/ABCC8/APOE/MYRIP/…
GO_BONE_DEVELOPMENT	GO_BONE_DEVELOPMENT	189	0.476449	1.34352	0.00315236	0.0496031	0.0419798	5531	tags=42%, list=27%, signal=31%	HOXB4/RARB/RYR1/EPYC/LTF/SFRP2/FREM1/IGF1/TMEM119/SFRP4/NPPC/BMP4/COL2A1/MYOC/AXIN2/SULF1/SMPD3/CDX1/INSIG1/SHOX2/COL1A1/FBN1/KIT/MMP13/CLDN18/SP5/TIFAB/MEF2C/SPNS2/PHOSPHO1/WNT1/NPR2/SPARC/FGFR2/TGFB3/LRP5L/TRIM45/TP53/TAL1/DLX5/COMP/TMEM38B/FGF18/LTBP3/BMP6/ALPL/GHRL/THPO/GREM1/LRRC17/COL27A1/PAX1/PIP4K2A/PTGER4/TTC9/IFT172/TWIST1/PTPRC/RIPPLY2/ANXA6/XYLT1/TRPV4/LILRB1/GJA1/GNAS/GH1/DCHS1/TEK/H…
